# Supplementary material for: Epididymal extracellular vesicles harbor and convey mRNA to sperm for transfer to zygotes
Source: Nucleic Acids Res. 2026 Apr 20;54(7):gkag330. doi: 10.1093/nar/gkag330 (PMC13092975; doi:10.1093/nar/gkag330)
Supplement: gkag330_Supplemental_Files [file gkag330_supplemental_files.zip]

Archive with 2 entries (2 files):
- 070426004528_Trigg_25_mRNA_paper_Supplemental_Materials_v2.pdf
- Trigg 25 - mRNA - Supplemental Tables v2.xlsx
