# Supplementary material for: Epididymal extracellular vesicles harbor and convey mRNA to sperm for transfer to zygotes
Source: Nucleic Acids Res. 2026 Apr 20;54(7):gkag330. doi: 10.1093/nar/gkag330 (PMC13092975; doi:10.1093/nar/gkag330)
Supplement: gkag330_Supplemental_Files [file gkag330_supplemental_files.zip › Trigg 25 - mRNA - Supplemental Tables v2.xlsx]

## Sheet: Table S1
Supplemental Table S1: Transcript per million (TPM) of detected RNA transcripts across biological replicates of mouse sperm isolated from the caput or cauda epididymis. Gene lists have been filtered to obtain a list of detected transcripts. This filtering involved removal of any transcripts with less than 5 TPM average and removal of transcripts with less than half of replicates exhibiting TPM ≤ …
Gene name	ID	cap_sp_1	cap_sp_2	cap_sp_3	cap_sp_4	cap_sp_5	cap_sp_6	cap_sp_7	cap_sp_8	cau_sp_1	cau_sp_2	cau_sp_3	cau_sp_4	cau_sp_5	cau_sp_6	cau_sp_7
0610007P14Rik	NM_021446	9.07492	11.5613	12.4295	8.89463	10.9334	60.8768	5.32697	11.3723	0	0	15.6615	4.24591	26.6797	35.0018	13.6265
0610009B22Rik	NM_025319	6.76338	3.69277	0.771959	13.258	0	18.1482	0	0	0	0	0	0	0	0	0
0610009L18Rik	NR_038126	32.2638	37.1514	26.7691	37.4609	83.7223	0	2.54946	0	9.22741	0	0	0	0	1.91447	0
0610009O20Rik	NM_024179	7.34897	13.8402	10.9773	6.13818	3.07964	18.8621	5.25163	6.72687	0	4.108	1.40364	2.09293	0.939369	21.197	40.3015
0610010F05Rik	NM_027860	5.10229	5.08202	12.3038	7.12859	10.2826	5.47639	7.62375	4.55716	4.82879	4.77084	6.92801	19.445	0	6.01117	7.8007
0610010K14Rik	NM_001177601,NM_001177603,NM_001177606,NM_001177607,NM_026757,NM_145758	41.2248	222.405	2.01656	34.6335	4.05446	121.906	31.1129	20.6644	0	0	35.1109	0	0	14.2778	0
0610011F06Rik	NM_026686	47.3568	57.3153	2.27019	59.7837	98.1344	106.741	44.7554	26.5868	35.2143	6.08855	20.8036	6.20395	11.1381	124.205	0
0610012G03Rik	NR_027897	56.3955	55.5484	78.4344	1.43306	13.8406	70.0583	47.204	75.1221	3.88291	0	11.4696	3.4204	1.53518	22.5572	27.443
0610030E20Rik	NM_026696	2.23775	0.844699	0.794615	3.18433	1.99704	7.11649	6.12993	6.39783	0	1.06556	10.5585	0	0.487321	10.485	24.3919
0610037L13Rik	NM_028754	13.6193	79.4981	35.6117	13.5914	0	18.6045	42.7343	6.95096	0	3.18363	15.2292	45.4156	13.1039	71.8218	31.233
0610040F04Rik	NR_040757,NR_104577	1.60495	0.408936	21.5426	2.64274	6.18758	13.781	15.1679	0	0	0	0	0	0	0	0
1110001J03Rik	NM_025363	49.6409	86.5414	8.34976	105.162	41.9696	172.928	46.5204	18.3349	0	22.3937	22.9547	0	30.7244	0	0
1110004E09Rik	NM_026502	5.94423	0.841431	3.16616	16.3132	35.012	33.6725	23.0679	9.26993	0	0	20.3099	0	0	26.4932	13.8843
1110004F10Rik	NM_019772	74.0694	92.616	115.289	111.424	96.5092	73.6112	55.2341	25.0272	22.4391	38.7971	22.8974	25.157	8.06516	7.61824	34.6017
1110007C09Rik	NM_026738	26.7507	136.32	0	5.24385	0	23.0722	90.2902	3.35228	3.55209	0	2.09847	0	2.80876	19.1614	0
1110008P14Rik	NM_198001	319.761	533.976	380.181	189.305	388.765	674.489	249.808	102.558	39.1217	7.5157	5.13599	15.3163	10.3116	1.80374	12.2888
1110012L19Rik	NM_026787	4.36023	0	91.7368	1.99435	0	5.8499	2.98603	0	0	0	0	0	0	0	0
1110017D15Rik	NM_001048005,NM_001253777,NM_001253778,NM_001253780,NM_001253788,NM_028624,NR_045549,NR_045551	2.38179	14.4133	1.90297	0	2.86955	1.59776	0	6.26798	146.115	42.1054	37.9287	292.523	12.254	14.6984	106.398
1110020A21Rik	NR_027929,NR_027930	0.629612	0	0	0	0	0	0	0	28.0907	8.09478	0	0	9.2551	14.5704	0
1110032A03Rik	NM_023483	28.4491	22.5151	7.92103	8.28069	18.6956	3.46989	33.6523	3.02495	9.61577	0	33.1375	11.2938	11.4053	18.6205	45.3071
1110037F02Rik	NM_001081183	3.99448	15.6106	2.58766	5.92558	8.84459	11.0081	3.77062	2.27286	2.80972	21.514	11.8565	14.1431	4.44349	4.66362	22.6949
1110038B12Rik	NR_015536,NR_027943	37.1674	49.843	133.369	3.57899	15.7119	0	0	50.3354	0	0	28.6447	0	7.66806	60.3596	95.9526
1110038F14Rik	NM_054099	27.4583	30.4967	20.2507	40.5761	8.48241	85.0139	40.5016	0	0	9.05191	6.18579	0	0	15.207	44.4018
1110054M08Rik	NR_037954	19.7878	10.3129	36.65	7.40525	8.66914	28.9618	0	0	0	11.564	1.97561	0	5.28863	12.4889	18.908
1110057K04Rik	NM_001167767,NM_001167768,NM_172401	7.4769	2.69888	0	9.57572	2.40216	3.34379	1.53613	20.1137	7.41307	12.8172	2.73714	0	2.93088	17.3029	23.5768
1110058L19Rik	NM_026503	15.5468	76.2914	151.817	31.6046	5.54981	108.154	2.36599	12.1225	0	0	0	0	6.77134	120.816	0
1110059E24Rik	NM_025423	6.45485	48.6551	4.29767	5.90484	3.88836	5.77343	0	13.2119	0	10.3736	30.7188	17.617	3.16281	14.9377	0
1110059G10Rik	NM_025419	5.25645	13.2477	18.6249	4.39042	8.26031	2.45298	0.469538	0.801914	0	0	2.50993	1.497	2.68759	2.46814	0
1110065P20Rik	NM_001142727	44.8578	67.4221	1.61078	13.8322	7.28685	24.3439	22.7812	123.797	161.159	19.4402	55.3535	488.614	11.8543	69.9838	137.741
1190007I07Rik	NM_001135567,NM_001135568,NM_001135569	2.56727	4.57894	1.64093	0	2.47441	52.3545	0	0	0	0	0	0	0	0	0
1200014J11Rik	NM_025818	3.30035	1.09008	3.02752	5.36735	0.883606	1.63997	4.26925	10.7226	6.81704	18.8586	3.22185	9.60802	1.79682	13.2009	14.1329
1300002E11Rik	NR_037957,NR_037958	3.20134	0.494359	0.775079	5.85711	6.07759	1.56184	1.59446	4.08472	6.49228	26.192	14.9157	3.81263	6.27448	39.8113	40.7867
1500009L16Rik	NM_001145198	26.3762	34.4225	49.8573	24.7172	57.355	134.646	13.2171	58.6902	0	4.13552	0	0	0	0	0
1500011B03Rik	NR_027817,NR_027818	104.464	153.625	252.329	92.1277	336.327	164.747	182.404	88.3429	9.85354	17.0367	21.3443	2.89327	61.0336	51.791	18.571
1500011K16Rik	NR_015476	26.5198	41.629	60.5383	59.7837	25.1042	43.2046	73.9438	53.1735	10.5643	6.08855	12.4822	6.20395	16.7071	13.1511	0
1500012F01Rik	NM_001081005	95.2353	112.047	171.306	45.7025	97.8097	159.192	136.856	18.2604	3.86976	13.3816	20.5753	0	18.3597	62.6251	65.6401
1500015A07Rik	NR_029432	7.41754	1.04998	4.93863	9.04733	5.95771	4.42299	1.69326	2.89188	0	13.2452	2.71541	0	10.9035	24.1589	0
1500015O10Rik	NM_024283	0	59.5085	0	0	0	2.32107	0	0	12.8643	0	22.7996	5.66599	5.08613	14.6798	0
1600002K03Rik	NM_027207	24.1883	50.3572	83.9016	19.4288	59.7052	31.6607	65.4518	0	0	0	57.0166	0	0	21.8444	24.8041
1600014C10Rik	NM_001085385,NM_028166	2.89439	8.50942	16.7213	3.66613	5.36481	11.9485	3.20197	2.34368	9.10572	0	0	2.91676	2.61825	1.37398	0
1600014C23Rik	NM_028164	3.70718	0	0	0	0	0	0	15.6095	77.186	38.1298	0	9.71313	0	32.0286	0
1600020E01Rik	NR_037960,NR_037961	21.4309	10.7774	0	9.28646	0	3.0266	23.1735	0	247.426	94.2608	84.2348	0	3.31607	151.395	82.9899
1700001C02Rik	NM_029285	0	0	151.703	0	0	0	0	0	4.01107	20.8054	4.73925	0	0	23.3017	0
1700001C19Rik	NM_001172091,NM_029296	0	0	0	0	0	0	0	29.9304	25.3715	2.74171	24.3567	97.7785	1.25388	53.9561	22.4146
1700001K19Rik	NM_025488	4.02582	3.59019	2.5732	4.41934	1.94011	0	1.65421	90.4061	404.134	295.027	58.3613	432.469	52.0769	144.095	194.65
1700001L05Rik	NR_027980	1.47151	0.570555	0.3067	0.351162	0	0	0.525776	0.448981	2.37871	6.58046	6.18321	20.9537	1.12856	8.48868	9.41464
1700001O22Rik	NM_198000,NR_028486,NR_028487	8.44891	11.6864	2.31442	10.5998	4.65333	0	20.8299	22.0226	500.812	301.048	139.979	433.251	139.1	415.627	294.328
1700003E16Rik	NM_027948	1.12409	0.954716	0.598739	7.19814	0	3.01626	2.30944	7.88849	140.705	79.4868	36.2125	152.169	15.4222	49.1366	145.721
1700003F12Rik	NM_029305	12.5751	30.0384	0	0	0	67.4853	10.7648	47.8009	440.266	869.001	181.837	645.228	221.819	402.565	330.439
1700006E09Rik	NM_029287	0	0	0	0	0	0	0	0	155.478	42.4454	19.3372	57.6665	0	0	0
1700007B14Rik	NM_001164235,NM_027944	0.533175	0.452838	0	0.975487	0	0	0	0	17.1802	31.9895	20.2992	4.65655	7.315	10.9677	0
1700007F19Rik	NR_040538	0.4678	0	0	0	0	0	0	0	3.47854	6.01439	12.3301	3.06419	4.1259	11.5475	14.751
1700008F21Rik	NM_001168369,NM_029292	0.703843	0	0.749795	0	0	0	0.964029	4.93934	12.2121	12.0655	1.03065	9.22065	1.3795	5.79137	0
1700008J07Rik	NR_024331	6.7906	12.2725	16.1502	2.60036	0	11.0175	11.6801	0	1.17429	0	11.7936	10.3442	3.71422	10.2328	0
1700008K24Rik	NR_038141,NR_038142,NR_038143,NR_038144,NR_038145	0	0	0	0	0	0	0	0	6.03143	0	7.12639	0	7.15389	38.7929	0
1700009C05Rik	NR_046040	3.90408	0	0	0	0	0	0	0	32.6594	112.936	6.43141	179.008	0	12.0463	0
1700009J07Rik	NR_015547	30.2545	33.1905	187.335	27.6765	0	0	0	0	459.316	91.8412	71.991	187.164	56.8267	140.029	450.503
1700009N14Rik	NM_001081095	22.8247	0	1.94519	0	4.39983	1.63321	0	8.54274	798.833	191.722	110.963	518.29	33.9989	87.3301	51.1805
1700010D01Rik	NM_029590	1.52709	55.4466	10.9808	0	0	20.4882	0	16.0749	158.976	49.0836	23.4795	470.131	0	9.42393	16.0511
1700010I14Rik	NM_025851	0.204507	0	0.326788	8.97988	0	0	0	0	27.3727	15.7758	6.28872	10.7165	0	5.04818	12.8973
1700011E24Rik	NM_029298	1.36032	0	0	0	0	0	0	0	0	69.9572	17.9275	35.6416	2.66617	2.79825	0
1700012A03Rik	NM_029587	177.551	389.295	285.055	110.585	135.528	47.3043	172.472	677.49	3374	1494.84	1204.07	2622.93	629.347	875.519	970.612
1700013F07Rik	NM_029314	3.89254	0	0	0	0	0	0	0	0	8.3409	59.8491	0	30.5168	4.00358	54.5522
1700013G24Rik	NM_027063	2.59502	0	0	0	0	0	0	0	5.51329	47.6623	1.62855	276.824	0	16.0143	38.9659
1700015F17Rik	NM_001200025	0	0	40.6257	0	0	0	0	0	0	6.95467	4.7526	63.7783	0	13.3528	0
1700015G11Rik	NM_001195601	3.95942	2.52212	1.58172	21.7322	4.77026	0	4.06731	55.5718	228.176	623.59	82.6193	440.896	11.6404	143.551	166.469
1700016H13Rik	NM_001163550,NM_028824	77.5435	0	0.648739	13.3701	50.8693	93.687	31.6958	2.84908	2028.7	537.627	335.294	920.119	207.682	415.898	486.472
1700016K19Rik	NM_198637	0	4.78135	0	0	4.01924	20.1412	0	0	9.30255	21.4454	42.1335	27.3149	0	2.57342	70.1301
1700017B05Rik	NM_028820	3.81417	0.0991674	4.72657	1.28173	11.6288	3.3419	44.4585	12.5639	6.94581	6.00464	12.3101	13.2566	2.74614	7.92602	26.1815
1700017N19Rik	NM_001081246	0	1.44761	0.363141	0	0	0	0	0	38.8671	5.84357	3.99331	20.8401	4.00872	2.80487	0
1700018C11Rik	NM_029324	0	0	0	0	0	24.5736	0	68.2846	0	51.5122	40.2307	142.469	26.9239	100.668	24.0648
1700018G05Rik	NR_045422	106.845	356.852	113.82	68.6826	51.0262	92.9826	0	0	0	24.7509	12.6855	0	0	0	80.9396
1700019D03Rik	NM_144953	7.82863	0	0	0	0	74.1408	9.46113	0	30.8189	5.92064	50.5747	0	0	22.735	183.934
1700019M22Rik	NR_103800	8.29373	0	1.01945	0	0	3.42378	10.4858	0	0	49.2141	16.8157	342.67	0	33.4651	0
1700019N19Rik	NM_026208	4.99324	17.4936	0	2.28389	0	0	3.41954	0	80.4474	69.5467	23.763	109.023	9.78654	43.6533	78.7254
1700020A23Rik	NM_001163483,NM_029375	0	0	0	23.0071	0	33.7427	6.45887	25.7389	66.2347	296.404	87.466	6.86412	24.6466	63.0523	55.0732
1700020G17Rik	NR_045979	8.18496	2.40635	0	0	0	0	0	0	379.224	202.369	47.0196	8.2482	22.2122	93.2506	52.9425
1700020I14Rik	NR_015473,NR_027832	12.1492	162.36	14.2631	13.609	15.5334	27.9428	19.3571	0	44.2487	19.1265	9.80281	29.2335	1.45787	38.2524	0
1700020N18Rik	NR_026924	4.21276	0	0	0	0	0	0	0	0	252.758	27.7597	340.333	0	4.33294	0
1700021F05Rik	NM_026411	6.41531	1.63461	1.36683	18.7797	10.3055	4.59045	49.2063	9.00412	6.36054	0	15.0305	0	2.51475	10.5573	17.9816
1700021F07Rik	NM_028158	1.19833	0	0	0	0	0	0	0	0	92.4396	2.6321	180.534	10.569	29.5803	0
1700022A21Rik	NR_003953	0.530474	0	0	0	0	0	0	3.7227	1.9723	0	1.16517	6.94945	7.7978	12.2762	16.7273
1700023L04Rik	NR_040263,NR_040264	11.023	79.0849	17.614	0	2.79586	74.7232	35.7579	28.4994	107.851	111.884	58.6178	174.807	20.4675	248.827	85.3717
1700024P04Rik	NM_027064	0	18.5026	0	0	0	0	0	0	0	62.2414	3.54448	31.7105	0	0	16.9616
1700024P16Rik	NM_001162980,NM_001285952,NM_001285953,NR_104376	5.89416	4.05491	32.5879	3.23515	6.24907	4.42842	2.42191	0	22.791	51.5303	24.8571	9.26593	6.93138	19.2781	37.1719
1700026L06Rik	NM_027283	6.29612	5.83358	0	0	0	3.0717	14.1113	152.636	63.8424	147.178	62.8604	67.4853	40.3859	114.797	336.907
1700027A15Rik	NR_038001,NR_038002	6.05354	20.5657	0	73.8363	0	10.829	2.76378	61.3626	530.164	294.02	212.743	872.345	110.737	327.915	240.374
1700028J19Rik	NR_029436	0.323558	0	0	0	0	0	0	0	2.40597	0	7.10688	122.924	11.4149	2.9951	0
1700028P14Rik	NM_026188	0	3.9459	0	2.4286	0	0	0	0	3.29019	11.3775	0	168.1	0	24.575	65.1107
1700029B22Rik	NR_040531	15.4287	0	0	0	0	0	0	0	4.09739	28.3375	2.42062	0	0	11.9016	23.1671
1700029F12Rik	NM_001080777,NM_001284205,NM_025585,NR_104276	0	0	0	0	0	0	0	0	0	33.3918	2.85236	0	1.90891	3.00522	0
1700029H14Rik	NM_001080781,NM_025601	7.77782	0	48.428	0	45.2375	12.9539	0	7.52858	141.598	113.79	70.6916	52.7032	33.1167	60.4116	107.123
1700029I15Rik	NM_183112	6.33072	0	0	0	0	0	0	7.40449	415.829	447.659	41.7158	373.208	80.6516	71.6245	133.083
1700029J07Rik	NM_001033148	1.40169	0.357147	6.71942	2.30806	0.675497	3.00893	0.575955	3.93465	23.9727	9.01061	14.7782	0	0	0	14.7331
1700030F04Rik	NR_045731	10.1069	168.56	127.733	45.3881	13.2837	147.927	26.4278	232.125	1769.55	1181.3	286.577	1793.49	232.307	637.891	540.824
1700030K09Rik	NM_028170	0.949477	0.604811	0	0	0	3.39697	0.650233	7.77364	12.9438	59.0015	10.4275	20.731	2.7914	15.1367	19.9598
1700030N03Rik	NR_045304	5.83388	28.4904	24.859	10.6736	0	20.872	3.99523	34.1169	245.823	137.509	42.7132	292.968	85.7561	60.003	40.8796
1700031M16Rik	NR_015496	5.12706	0	0	7.67485	0	15.0081	3.83038	0	24.2611	23.97	32.7606	42.7425	0	46.0217	0
1700031P21Rik	NR_045910	1.26337	0	0	0	0	13.56	0	0	103.338	32.4856	5.54991	0	7.42843	27.2876	0
1700034E13Rik	NM_030097	0	0	0	0	0	8.64199	0	0	101.782	10.3518	7.0741	21.096	4.73426	7.4532	0
1700034I23Rik	NR_045380	0.327559	0	0	0	0	2.63682	2.01891	0	43.843	6.31703	14.3895	17.1647	7.70403	3.53749	65.4161
1700034O15Rik	NM_029671	11.4027	0	0	0	0	44.5045	34.0754	18.1865	53.9573	46.646	61.4759	346.291	3.04756	99.1548	54.4786
1700037C18Rik	NM_028484	5.60166	24.0855	2.23777	5.76489	0	11.2732	0	9.82765	119.754	9.0024	18.4559	22.9326	18.5271	4.32109	0
1700037H04Rik	NM_026091	4.33271	31.1475	2.47263	5.09596	23.8628	19.9302	7.62989	56.4674	27.6153	0	9.51669	0	7.27879	37.242	0
1700039E15Rik	NM_001033176	0	1.13	0	0	0	0	0	9.33684	14.84	14.2547	7.79295	72.6242	2.60767	2.73686	13.9845
1700039E22Rik	NR_045315	0.997567	0	0	0	0	0	0	0	44.5073	25.651	8.76454	0	20.5295	20.0075	31.4561
1700040L02Rik	NM_028491	0	0	22.3076	0	5.98016	1.66487	0	0	0	15.9542	4.08847	0	0	19.1447	26.0864
1700042G07Rik	NM_001099295	14.6963	0	1.56558	0	0	15.7738	0	0	269.56	2091.01	288.369	1206.51	247.715	719.5	267.751
1700042G15Rik	NR_038178,NR_038179	0	0	1.51159	1.03844	0	0	0.777397	13.277	26.7299	14.5945	7.48008	34.6993	1.11244	8.17282	43.7493
1700055C04Rik	NR_040726	0	0	0	0	0	0	0	45.5532	32.179	0	0	14.173	25.445	43.3965	0
1700074P13Rik	NM_028550	0.932759	0	1.49049	0	0	0	0	9.8187	15.6059	8.9942	2.04878	15.2744	5.4845	8.63431	0
1700080E11Rik	NM_028562	0.440945	0	0	12.1012	0	0	0	6.18882	3.27886	5.66913	36.804	40.4361	12.9635	0	0
1700080O16Rik	NM_028851	0	0	0	0	1.27294	0	0	3.70734	3.92831	20.3761	0	38.0643	0	5.70524	0
1700084E18Rik	NR_028299	2.65482	7.89181	0	0	0	0	0	0	6.58038	34.1324	7.77499	115.931	15.61	24.575	0
1700084M14Rik	NR_126536	0	0	0	0	0	0	0	0	5.11807	79.6422	3.02361	18.0337	12.1411	4.24752	0
1700086L19Rik	NR_030733,NR_030734,NR_030735	4.03891	0	0	0	3.53893	7.88189	0	0	0	4.72066	1.61298	43.2912	0	3.39883	0
1700092M07Rik	NM_001177347	0	0	3.23004	0	0	0	4.15294	0	217.949	77.9655	66.5989	158.886	47.542	81.083	21.2467
1700093K21Rik	NM_001110133,NM_026105	0	0	0	0	0	1.4244	4.36245	11.1758	149.998	98.961	11.6598	114.745	18.7277	17.1985	0
1700094D03Rik	NM_028567	0.620057	0	0.594486	0	0	0	0	0	2.76644	4.78316	6.53732	1.62461	0	24.1068	36.4973
1700095A21Rik	NR_045468	0.359274	0	1.72228	0	0	3.85615	10.3338	0	10.6862	41.5719	18.9393	108.253	4.22496	14.4114	90.6312
1700096K18Rik	NR_027388	3.18065	2.7014	1.27062	0	11.496	2.84488	2.17821	11.1604	1.97093	44.3006	2.32874	0	6.23394	3.27139	27.8597
1700105P06Rik	NR_045703	1.38401	18.5137	5.5289	18.9912	0	0	0	4.85628	108.06	258.012	36.4794	54.3935	16.2756	53.3811	14.5473
1700109I08Rik	NR_045936	0	0	0	0	0	0	0	0	14.4237	12.4692	25.5632	0	0	2.99257	0
1700110K17Rik	NR_040728	3.25478	0	0	0	5.22842	0	35.6636	0	0	13.9486	11.9151	14.213	0	26.781	0
1700112E06Rik	NM_028275	5.4806	30.6143	0	0	0	4.52495	0	0	0	5.42021	9.26001	0	0	6.50417	17.725
1700113A16Rik	NR_045997	28.1308	0.497754	8.11617	8.57793	69.6662	25.1611	75.4542	8.22553	0	5.02321	6.86541	0	0	3.61666	24.6401
1700120C14Rik	NR_045627	13.858	85.7522	7.9086	0	9.54052	10.6243	8.13462	0	0	12.7263	4.34838	0	0	0	0
1700120G07Rik	NR_046050	49.5285	138.374	170.783	28.6157	142.374	90.9315	116.038	399.407	626.744	1178.6	381.713	2971.03	189.038	640.79	648.455
1700120K04Rik	NR_027915	4.95109	36.0436	1.13022	0	0	0	0	0	0	0	12.4285	27.7978	4.15883	19.6419	0
1700123O20Rik	NM_021437	4.26963	46.8829	1.94931	0	0.97981	53.4646	0	4.28041	0	2.61398	0	0	1.19547	0	34.1926
1700129C05Rik	NM_026461	0	0	0	0	0	0	0	0	16.0593	18.511	6.32492	4.71547	0	19.9916	22.7003
1810009A15Rik	NM_025463,NR_104416	3.30682	12.0367	8.30355	5.1858	2.27658	7.60559	27.1754	23.2062	0	12.1471	2.07524	0	0	8.74583	0
1810010H24Rik	NM_001163473	0.349466	3.56172	0	11.5088	10.1048	0	10.0517	9.80977	0	0	0	0	0	0	0
1810013L24Rik	NM_001081400	4.61932	9.96839	10.5448	0.517434	19.9897	12.648	10.4588	1.32314	0	0	0.414132	0	0.554306	11.6353	21.7995
1810019D21Rik	NR_040344,NR_040345,NR_040346	18.1998	0.891784	2.60993	5.12279	6.74676	18.7829	2.87627	3.27489	0	8.99966	32.8005	0	0	17.9991	44.1455
1810022K09Rik	NM_001099674	59.3814	82.9722	24.4871	21.0277	36.9249	46.2594	35.4191	114.262	0	12.3138	12.6222	0	16.8946	59.1052	181.206
1810026B05Rik	NR_037569	1.79225	2.09302	6.32442	0.819765	0.35988	3.60685	5.21641	9.43305	3.33177	30.7233	3.60858	16.6311	0.878181	4.37801	3.1397
1810030O07Rik	NM_175141	5.67434	0.380476	34.1214	0	7.19619	11.2191	20.248	7.33539	1.11037	1.91983	15.7435	48.9055	3.51204	10.1366	34.5299
1810032O08Rik	NR_027819,NR_027820,NR_027821	6.15425	0	0.307315	1.0556	0	0	0	1.34964	2.86017	2.47262	26.1905	10.0779	0	2.37368	0
1810037I17Rik	NM_024461	66.5028	138.867	148.396	47.517	15.171	173.167	87.3138	22.0921	2.92611	0	34.5732	0	9.2551	63.1384	24.8168
1810043G02Rik	NM_026431	14.7194	16.7329	4.34227	4.97176	14.187	20.6598	29.7758	6.35668	0	0	4.97398	0	3.99453	11.1798	0
1810043H04Rik	NM_001110242	90.9624	99.0469	339.154	85.3452	164.854	120.997	428.072	92.7509	0	0	23.9073	224.071	22.8567	91.1584	0
1810044D09Rik	NR_038153	143.036	159.07	212.146	60.7251	102.826	33.9278	155.863	11.0915	76.392	10.1601	20.8293	10.3527	13.9398	68.275	33.2252
1810058I24Rik	NR_015608,NR_027875	108.258	192.786	87.2011	34.0004	92.4009	45.9081	159.993	86.943	2.19346	18.9624	50.5374	3.86436	41.6266	17.2935	49.6082
1810062O18Rik	NR_033571	2.04561	0	0	2.80696	0	0	0	0	0	39.4499	4.49314	13.3992	3.00698	1.57798	0
1810064F22Rik	NR_027981	32.1999	43.998	37.3237	37.5452	28.1408	41.1865	34.9626	4.68329	1.24061	19.3051	2.19875	0	0	3.08877	0
2010012O05Rik	NM_025563	19.415	3.37288	4.51255	9.68762	40.8278	32.2049	7.25237	28.4882	0	9.07686	1.55071	0	2.07559	43.0238	11.1311
2010107E04Rik	NM_027360	589.248	638.09	761.67	323.423	552.723	677.627	825.809	273.215	15.6487	405.848	147.917	41.354	30.9348	120.129	154.839
2010107G23Rik	NM_027251	3.99373	4.80529	9.21802	0	48.116	1.19071	0	0	1.64985	2.85258	0	2.90664	0	5.47688	0
2010315B03Rik	NM_001243117,NM_001243118,NM_001243119	0.974427	0.532032	0.667315	0	11.4044	5.22936	0	0	0	23.2663	5.50365	0	0	11.1676	35.1159
2010320M18Rik	NR_029440	24.745	0	73.3154	8.4887	42.2344	11.0664	10.5914	0	0	0	24.9113	0	3.0312	33.4044	32.5117
2200002D01Rik	NM_028179	10.6053	6.75551	3.63141	0	0	4.06531	24.9012	0	0	0	0	0	0	0	0
2200002J24Rik	NM_026961	8.81457	0	5.03039	0	0	0	0	0	9.36355	0	0	0	3.70204	3.88544	158.827
2210013O21Rik	NM_027327	20.1903	89.7416	2.15084	19.7012	30.2711	7.22353	62.6822	6.29727	0	5.76847	7.88399	0	0	11.0753	0
2210015D19Rik	NR_015577	5.21825	58.5023	0.333537	8.01967	3.01771	60.4892	4.28836	0	0	0	6.41859	5.46892	0	17.3895	4.3879
2210016F16Rik	NM_027335	16.6037	20.1126	48.9313	23.1569	46.5667	11.686	62.0733	3.82032	1.01201	0	2.39146	5.34876	0.800228	19.3171	0
2210016L21Rik	NM_028211	59.0643	35.2142	20.9218	59.0886	22.4347	107.74	37.0618	12.2511	15.1448	41.1485	24.2851	102.915	11.9755	17.0577	55.0481
2210018M11Rik	NM_172280	3.25315	4.75396	0.91735	0	1.3833	10.7831	1.57261	3.35729	0.711481	2.4603	10.9284	5.01385	0	21.8471	2.01139
2210408F21Rik	NR_040257,NR_040258,NR_040259,NR_040260,NR_040261,NR_040262	10.3302	39.9518	0	0	49.783	27.7191	6.06385	0	0	4.74334	63.2082	24.1662	4.3386	64.888	124.092
2210416O15Rik	NR_045499	2.04289	0.325327	2.4483	4.20484	1.23063	2.74084	1.04928	0	0	32.8312	6.73074	6.69069	3.00298	17.3346	21.4727
2300009A05Rik	NM_027090	17.9829	0.818214	8.21013	14.1005	92.8526	93.0603	52.7798	108.17	4.77573	0	36.6777	0	0	27.7439	135.012
2310003H01Rik	NM_027980	4.59667	0.154108	0	1.99184	5.24654	3.24585	1.49113	43.2935	17.0903	13.997	2.12557	17.4316	7.11258	15.6764	10.1716
2310009A05Rik	NR_040377	19.5154	114.367	68.6055	12.8538	0	20.9463	48.1133	0	0	0	0	0	0	0	0
2310009B15Rik	NM_001081226	15.4702	75.4075	0	11.0754	3.24144	7.21931	35.9291	80.2434	10.0031	0	5.90954	0	11.8647	0	0
2310010J17Rik	NR_046006,NR_046007	22.1301	74.5761	10.2665	31.3461	6.88052	11.4932	26.3997	55.107	0	18.3562	6.27202	0	8.39496	4.40543	0
2310011J03Rik	NM_025521	36.346	160.738	46.9806	20.3306	11.1565	98.1483	3.80498	32.4923	1.72145	2.97638	5.08491	0	65.338	16.4294	24.3331
2310014L17Rik	NM_029809	6.75876	78.0994	11.3685	7.80992	1.14286	0	25.3356	1.66424	0.881718	0	0.520893	0	0.697204	1.46349	2.49266
2310030G06Rik	NM_025865	17.9353	55.5476	16.3062	15.2756	11.9218	21.5737	8.89437	0	0	3.9757	13.5843	0	1.81823	10.4957	0
2310033P09Rik	NM_024210	77.3698	15.7709	68.2447	76.4393	35.7942	58.1297	27.9763	54.2956	0	23.8734	40.7858	0	9.09848	26.7378	58.5524
2310035C23Rik	NM_029349,NM_173187	1.7761	1.26713	0.908187	0.779884	2.05423	12.2005	15.1798	4.48707	1.58484	14.6143	8.4265	0.930707	2.9241	17.537	29.8695
2310036O22Rik	NM_026760	53.8206	41.6885	61.2331	99.2569	45.649	129.397	58.3832	232.66	9.60499	49.821	71.8751	5.64059	27.8483	100.969	18.1025
2310039H08Rik	NM_025966	32.2951	236.101	91.3019	100.902	50.2821	47.9949	42.8725	27.8937	0	31.9393	19.6437	0	17.5284	91.9839	135.781
2310045N01Rik	NM_001145552	35.2058	49.7447	98.1932	7.02676	64.7801	0	63.1246	0	0	0	61.863	0	0	136.282	26.9124
2310047M10Rik	NM_028005	17.2637	26.8812	58.2375	11.6983	1.02711	6.86275	3.50303	0	0	0	3.74511	0	1.25319	0.657636	17.9217
2310061I04Rik	NM_001033630	9.29186	11.8377	0.989851	1.70002	0	0	8.90872	0	23.0313	11.9463	10.885	4.05758	7.28466	1.91139	39.0664
2310061J03Rik	NR_027965	7.11229	3.26195	0.909196	7.80751	0	4.58025	1.16897	0	0	25.6035	6.24879	11.1809	5.01832	12.2895	23.9222
2310067B10Rik	NM_028014	2.76747	5.58239	2.08828	3.79749	8.89125	33.0042	16.4255	3.77635	2.85817	12.8486	4.72787	4.02834	4.5201	13.2833	21.0085
2410002F23Rik	NM_025880	8.91368	69.123	59.451	11.6994	4.66918	84.2332	39.015	10.8788	1.44091	12.4566	32.3474	5.0771	1.13938	29.8955	114.059
2410004B18Rik	NM_025555	4.72694	13.0478	0.629444	6.48624	0	14.7977	37.2274	0	5.85822	5.06443	3.46087	0	25.4776	0	0
2410004N09Rik	NR_038151,NR_038152	53.219	58.7602	192.758	77.8948	119.686	85.6814	65.603	0	0	11.4037	31.1718	0	31.2921	24.6317	0
2410006H16Rik	NR_030738	242.435	168.758	246.282	155.473	248.923	335.322	434.752	81.8509	24.7799	74.9777	128.093	65.4846	34.29	105.396	17.5135
2410015M20Rik	NM_153152	353.033	620.85	935.599	647.765	693.766	518.691	725.306	103.526	465.263	130.803	102.795	66.6411	185.445	125.569	42.7747
2410016O06Rik	NM_023633	1.80081	3.12846	0	0	12.6231	0	1.34537	4.59545	3.65203	2.10478	18.6984	0	3.85037	3.53598	6.88297
2410089E03Rik	NM_001162906	1.06389	4.34656	3.45866	0.805436	1.06077	1.37814	0.301484	1.54469	1.90956	3.30162	1.28927	36.045	0.215708	1.69796	9.25444
2410131K14Rik	NM_001081236	2.44535	1.46604	0	4.73714	51.9905	1.54391	21.278	0	0	0	1.2638	0	0	0.443842	0
2500004C02Rik	NR_040318	1.82117	0.257793	0	1.11066	6.82615	1.08594	0	1.42004	9.02808	2.60159	0	29.1599	1.1898	13.7362	25.5228
2510002D24Rik	NM_001033164	60.4775	29.7864	70.7358	44.4876	21.0325	46.8435	35.8663	35.003	48.6798	8.01593	35.6059	8.16786	7.33196	65.4091	19.6601
2510009E07Rik	NM_001001881	2.30557	5.02178	2.25803	0	3.58416	12.3731	3.056	27.6622	0	0	0.653437	0	2.62383	0.229485	0
2510039O18Rik	NM_029841	7.59408	1.25414	6.74157	3.08755	0	58.1127	5.20068	14.8036	0	3.61612	4.3245	0	0.826893	6.94286	14.7816
2610002J02Rik	NM_001190445,NR_033802	47.5339	10.3077	18.1809	27.7555	47.5205	13.5689	122.592	33.7126	0	0	13.3286	0	1.48666	0	21.2606
2610015P09Rik	NM_027801	5.16583	1.07448	4.71694	4.62921	1.52418	10.1839	11.6962	6.65855	15.6787	23.0422	28.2508	88.3914	5.57897	30.2527	73.1356
2610034B18Rik	NM_027420	3.16536	27.1082	1.96701	1.93043	1.69493	3.77493	10.8387	1.23408	0	9.04362	3.09006	0	0	0	0
2610301B20Rik	NM_026005	5.62133	1.15508	0	8.95762	12.2342	3.89257	6.70588	1.27254	1.34839	11.6568	9.55906	4.75109	0	3.91663	3.81196
2610307P16Rik	NR_045053,NR_045054	0.424223	0	0	0	0	0	0.581044	0	0	0	3.10599	5.55751	0.831459	4.79958	32.6992
2610318N02Rik	NM_183287	4.55052	90.4378	0	0	0	1.62805	38.6427	6.38681	209.792	128.711	113.278	174.867	3.56753	177.853	63.7735
2610507B11Rik	NM_001002004	9.03011	18.4068	1.23681	11.0457	8.7035	32.1227	26.9274	6.5181	7.67401	65.6783	12.4674	2.70396	6.37151	29.4553	24.949
2610524H06Rik	NM_181075	34.5454	21.2285	63.6437	80.3058	17.6272	13.0864	73.4784	62.7462	0	0	1.78537	0	0	0	0
2700029M09Rik	NM_028299	21.1024	16.5441	2.59386	19.6013	6.25819	5.22683	40.0198	15.9481	0	108.523	22.8189	0	5.72674	71.1236	54.5983
2700038G22Rik	NR_045040,NR_045042	2.80338	8.92868	0	1.53871	1.35099	6.01785	0	5.90197	47.9455	0	3.69454	3.67256	0	0.865007	0
2700046G09Rik	NR_033198	11.4681	5.96334	14.5854	10.2768	7.8952	23.8642	16.3486	37.776	0	0	10.2814	3.06606	12.3852	11.5545	0
2700060E02Rik	NM_026528	67.4019	73.2318	84.9436	85.1587	34.3206	57.329	45.9848	60.6874	0	19.6205	6.704	0	13.4597	23.5442	58.8152
2700062C07Rik	NM_026529	15.6305	46.9379	0	6.12798	25.1086	7.98881	4.58755	13.0583	0	14.3541	39.2366	4.87539	4.37644	22.9663	86.0572
2700070H01Rik	NR_046019	1.75974	0	8.78733	0	0	2.36096	0	3.08732	47.4345	2.82807	11.5957	0	0	2.03618	23.1206
2700089E24Rik	NM_001163445,NM_001271582,NM_001271583,NR_073368	12.4842	2.50186	13.0004	13.0886	14.8718	18.0667	5.76375	4.9219	3.12916	12.6241	10.4755	18.3762	9.89734	10.3877	0
2700094K13Rik	NM_001033166,NM_001037279	36.766	89.3552	144.614	18.6276	49.0655	118.385	67.4011	103.205	0	0	4.96958	0	0	17.453	11.8906
2810001G20Rik	NR_033780	45.1839	70.054	39.5061	91.2464	28.7592	36.6014	12.2606	5.98276	0	5.48037	3.74511	16.7527	0	2.63054	0
2810004N23Rik	NM_025615	22.5102	14.1619	17.7629	39.659	29.4638	11.9312	18.2705	5.85072	37.1967	92.8967	28.0789	40.0473	17.9744	66.0272	128.525
2810008D09Rik	NR_027059	80.0132	51.3757	46.0281	168.642	107.967	85.8797	97.3172	0	4.75981	90.5266	185.589	109.014	0	515.501	578.617
2810013P06Rik	NR_045268	19.6956	0.723805	44.4847	14.5525	0	22.3592	3.89082	54.4894	45.0633	46.2616	29.1179	7.4429	7.79473	22.7896	167.207
2810025M15Rik	NR_027984	15.7614	45.8967	0	8.82758	34.103	5.17868	0	13.5439	0	0	11.3043	0	3.78265	2.97754	13.5238
2810403A07Rik	NM_028814	2.30515	5.71031	0.613912	0	22.8349	6.1854	31.0466	17.9742	1.90456	18.1114	30.3792	0	0	53.7406	56.5349
2810408A11Rik	NM_027419	6.65343	73.6568	0	8.81493	4.42261	1.23125	2.82816	72.4525	324.145	11.7988	53.4171	195.365	24.2822	26.1931	120.575
2810408I11Rik	NR_038009	6.4639	0	0	2.95656	57.1093	0	0	0	4.00545	27.7016	21.2967	7.05667	3.16724	18.2828	0
2810408M09Rik	NM_001007581	3.70083	1.83354	0	1.12849	2.97247	0	2.53445	1.44284	0	7.93011	0	0	6.04455	1.9032	47.5434
2810428I15Rik	NM_025577	220.968	367.9	446.503	205.348	270.445	285.482	456.381	77.9443	4.34686	0	46.2239	0	20.6232	43.2898	24.5776
2810454H06Rik	NR_029441	2.71903	4.84962	0.651725	0.746204	0.655172	8.02558	1.11725	0	0	3.4958	12.5418	0	0	1.25847	25.7216
2810459M11Rik	NM_001144992,NM_001144993	31.2462	30.9939	44.9549	24.6812	8.33471	22.8944	65.8535	4.85482	0	0	0	0	0	0	0
2810474O19Rik	NM_001289661,NM_001289662,NM_026054	10.1184	7.08196	29.5426	6.85649	17.4581	29.8324	7.95602	16.2179	26.009	153.378	91.0947	44.1854	23.5042	64.948	162.814
2900005J15Rik	NR_027851	0.755659	0	0	0	2.73123	0	0	0	0	19.4307	14.1082	7.4246	0	55.9595	55.5987
2900026A02Rik	NM_172884	4.93401	2.51435	4.73053	1.80544	7.60888	9.53239	32.9788	11.0801	0	0	8.38096	10.342	5.41545	7.91664	37.34
2900060B14Rik	NR_027901	907.085	463.885	729.87	2153.93	1891.16	1491.46	401.798	1291.18	798.882	5549.87	621.739	1171.47	306.395	194.532	568.001
2900076A07Rik	NR_045299	13.4917	0	0.718627	17.2789	28.1747	14.4809	48.0457	37.8721	3.34413	17.346	35.561	0	0	62.4446	340.344
3010026O09Rik	NM_026543	7.41175	17.5973	4.84506	0	19.4827	68.7038	16.6117	21.2782	0	4.33142	0	0	0	3.11858	0
3110040N11Rik	NM_026077	17.4778	3.99655	2.86445	27.0575	34.5552	2.40503	18.4144	31.4496	0	40.3322	21.6557	11.7419	0	33.1872	0
3110056K07Rik	NR_045055,NR_045056	3.1441	0	0.386466	6.63736	3.49659	9.08552	4.96888	16.9725	8.99208	34.204	14.8743	0	0	42.5368	0
3110082I17Rik	NM_028469	7.09768	9.71216	4.62066	11.5429	20.2695	43.7334	37.8057	11.0687	0	6.7595	0	3.44381	0	0.811129	0
3830406C13Rik	NM_001284383,NM_001284384,NM_001284385,NM_001284386,NM_001284387,NM_146051,NM_178141	3.15175	3.25047	19.1859	5.76639	2.8931	3.22175	3.08346	2.10647	1.11602	1.92959	14.5048	15.7293	0	4.16785	0
4430402I18Rik	NM_198651	2.49855	0	0	2.9387	0.860066	3.83107	1.46665	0	11.9438	13.7671	0.784002	25.7181	3.14811	14.3176	0
4632415L05Rik	NR_027985	2.89401	1.18933	0.895052	1.53721	0	2.505	0	0	0	4.80099	2.46063	13.4529	0	0	17.6625
4632428C04Rik	NR_033631	10.7563	16.3232	0	9.55037	3.81149	0.848894	7.79959	0	0	0	0	0	0	0	0
4732471J01Rik	NR_015569,NR_073027,NR_073028	1.33109	1.80884	4.82118	0	0	2.38114	0	13.0776	61.3672	60.4677	15.2033	111.602	12.5226	53.3934	31.7129
4831440E17Rik	NR_030700	1.8887	4.08005	6.95456	1.35217	0.395737	2.64415	2.36194	0.576274	0	23.2268	11.9044	11.8335	1.93136	8.86831	15.5364
4833418N02Rik	NR_015506	0	0	0	0	0	0	0	0	22.3991	48.4099	0	55.9045	1.47598	1.5491	5.27695
4833420G17Rik	NM_001113550,NM_026127	8.10801	2.71829	19.3204	9.36901	8.22605	14.5041	11.1053	0	1.05773	32.9188	24.3703	1.86348	1.67277	27.6514	11.9611
4833439L19Rik	NM_001252645,NM_001252646,NM_001252647,NM_001252648,NM_133797	20.9698	44.6474	79.1807	10.2484	22.1494	33.9151	54.8859	32.2541	0	12.9262	15.1429	5.6448	1.68904	26.5907	21.1354
4921509C19Rik	NM_198655	15.1792	75.3458	34.0949	19.6498	48.9974	36.1194	45.3076	173.854	880.617	964.733	234.644	2172.4	177.662	267.765	328.127
4921511H03Rik	NM_027603	20.5617	0	49.2843	2.01532	70.7786	39.4094	3.01743	7.73011	2.73029	0	4.83893	0	0	0	0
4921524J17Rik	NM_025722,NR_033144	4.33426	3.98796	0.38477	11.8948	5.80207	19.3835	22.7565	18.5878	1.79052	6.19162	3.17337	0	0	7.42984	0
4921536K21Rik	NM_026150	0.440103	0	1.87535	0	0	0	0	0	21.8173	50.9247	4.51116	1.92185	0	4.97924	0
4922502D21Rik	NM_199034	0	0	0	0	0	9.21315	0	0	12.7658	0	3.23213	35.3419	0	6.81069	46.4007
4930402F06Rik	NM_001080709,NM_001272040	0	0	0	0	0	0	0	0	39.5783	43.2194	1.23062	0	1.64715	6.91501	0
4930402H24Rik	NM_029432	1.08602	10.3768	0.247913	0	2.61685	4.16303	22.3123	4.89943	35.7634	61.8349	16.0164	97.559	6.38566	21.0635	22.8302
4930404N11Rik	NM_001014836	13.2626	1.40803	0	0	7.98933	17.7938	13.624	42.6584	41.0919	184.724	41.269	528.478	6.49854	49.4485	69.7012
4930407I10Rik	NM_001166475	1.80813	1.36118	18.7803	2.25554	2.77253	2.20534	4.72793	14.9959	151.564	274.734	25.9954	288.555	39.1435	31.446	25.9161
4930412O13Rik	NR_024257	1.80669	0.969135	2.12724	2.60959	0	1.02061	2.34432	3.33651	40.3034	14.6704	20.886	21.177	4.47288	21.1251	73.9609
4930413G21Rik	NR_045614	7.12243	3.83895	6.12832	7.51793	6.60079	8.82074	0	5.76726	38.7031	24.6539	7.22043	43.0648	28.9931	5.91684	11.5174
4930415O20Rik	NM_001201322	0	60.5131	0	0	0	3.64154	0	0	5.04573	17.4481	5.96174	26.6682	0	0	0
4930426D05Rik	NM_001271580	0.23693	3.01846	0	0	2.2836	0	0	0	0	9.13846	35.388	12.4156	0	21.2009	49.8071
4930430A15Rik	NM_026248	0	0	0	0	0	0	0	0	7.769	16.1191	0.91794	24.6369	0	1.28951	0
4930451I11Rik	NM_183131	0	17.5115	0	0	3.89655	0	0	0	102.211	83.1632	17.7597	328.365	0	67.3613	0
4930453N24Rik	NM_026273	12.9849	0.735225	0.461088	1.58379	0	7.74273	13.0423	6.07491	122.303	66.7774	51.9715	102.065	5.08996	50.7501	60.6591
4930470P17Rik	NR_027825	0	0	0	6.04452	0	0	0	0	0	0	6.04722	90.1685	1.61881	6.79604	17.3629
4930471G03Rik	NR_015571	4.59269	0	0	0	0	3.08089	0	24.1725	153.68	51.6662	105.921	195.54	57.3844	46.0561	60.3418
4930474H20Rik	NR_045712	0	0	1.24484	0	0	1.39359	5.33508	14.5787	15.4476	40.0634	2.28151	88.4493	7.63436	20.0314	21.8356
4930487D11Rik	NR_046191	0	0	0	0	5.42774	0	0	0	0	57.9216	4.94772	0	0	31.2772	23.6766
4930505A04Rik	NM_001100394	1.24561	0.528964	4.64427	0	0	0	1.70607	0	0	0	5.47191	32.6361	7.32403	0	8.72835
4930509J09Rik	NR_040547	0.50336	0.320637	0	0	0	0	6.20491	0	0	12.9432	14.373	13.1885	2.95969	13.2018	21.1631
4930511M06Rik	NR_015494,NR_027944,NR_027945	0.223813	0	0	0	0	2.40223	0	0	10.8177	15.8263	5.89921	21.9904	8.55395	10.7042	4.70497
4930513D17Rik	NR_045416	0	0	0	0	0	0	0	0	4.75189	0	4.21092	4.18586	3.75748	2.95772	26.8676
4930515L19Rik	NR_045440	0	0	0	0	0	0	0	0	0	0	0	6.54279	2.9366	27.7387	41.996
4930525D18Rik	NR_040738	6.15486	42.8653	75.4021	27.026	0	70.4654	10.1161	37.4338	244.093	527.544	111.757	677.304	69.9669	102.553	103.509
4930526I15Rik	NR_015516,NR_027950,NR_102721	23.0754	44.298	15.1533	13.88	48.747	10.1783	75.3339	13.3098	14.1031	16.2562	6.9431	0	13.0105	2.92607	13.2901
4930529C04Rik	NR_033593	0	2.07856	0	0	0	1.16744	0	5.34314	7.27923	58.7336	3.34472	22.7988	5.11638	9.39724	6.85958
4930544D05Rik	NM_001145537	0	0	0	6.45644	0	12.6255	0	0	279.903	415.896	59.4257	493.124	13.833	43.555	86.5484
4930545L23Rik	NR_040517	0.307005	7.43129	0	0	0	0	0	2.15446	0	0	0.67433	36.1971	0	9.94654	9.68073
4930552N02Rik	NR_040661	1.93971	0	0	0	0	0	0	0	21.6355	0	9.94126	21.1759	13.3061	0	0
4930553C11Rik	NR_126439	0	0	0	0	0	0	0	0	21.6082	68.4943	2.12758	63.4477	0	7.472	0
4930553E22Rik	NR_040567	0	0	0	0	3.43388	0	0	5.00043	21.1939	137.416	28.1717	74.6776	54.466	6.59588	0
4930556N13Rik	NR_126433	0	0	0	0	0	0	0	0	11.0479	4.77545	6.52678	77.8554	2.18399	1.14609	0
4930563D23Rik	NM_029252	9.46181	21.1862	13.5158	0.786871	0.690878	3.8468	68.332	68.412	81.018	283.846	68.0159	161.516	32.8748	90.2397	60.2742
4930563F08Rik	NR_040704	3.72877	0	0	12.2798	0	0	0	0	0	0	26.2085	9.76971	4.38494	4.60217	0
4930571K23Rik	NM_001145759	15.5195	0	0.570095	3.91645	0	16.2745	41.7801	65.0962	696.395	194.944	202.179	455.701	77.6173	248.241	161.25
4930581F22Rik	NR_029475	0.319786	0	0	0.877613	0	0	0	0	2.37792	28.7799	2.10721	27.2307	0	0	16.8063
4930583K01Rik	NR_027879	1.73981	0	2.7801	0	0	7.00265	0	0	67.9202	5.59209	0	22.7923	5.11493	0	0
4930592I03Rik	NR_033307	1.16737	0	0	0	0	0	0	0	0	45.0257	11.9658	5.09767	13.7279	2.40134	0
4930593A02Rik	NR_045167	2.4567	5.21633	0	13.4842	0	0	0	0	12.1786	126.341	19.7856	128.735	2.40751	49.2722	25.8222
4931403E22Rik	NR_045306	1.72484	0	0	0	11.083	0	0	0	42.7528	14.7839	10.1028	45.1922	10.1418	5.32212	12.0864
4931406C07Rik	NM_001199484,NM_001199485,NM_133732	8.37441	8.04271	5.3527	7.07154	7.45063	6.91417	1.58817	11.7538	7.66423	3.31286	4.5278	3.37565	3.78773	6.3606	16.2504
4931406P16Rik	NM_172741	2.11605	2.78007	1.16232	0	0.637349	1.77437	3.804	9.74516	0	12.7526	10.1672	12.128	0	2.44847	1.3901
4931408C20Rik	NM_001033764	1.95091	1.01677	7.51016	0	4.27352	1.90359	2.18626	11.2016	65.9405	70.6868	13.245	98.7461	11.9925	29.004	41.0118
4931409K22Rik	NM_177676,NR_033188	2.55232	0.464518	0	0	0.585716	0.652251	0	10.2351	33.4391	34.3772	9.07657	152.853	1.42927	10.5005	28.1047
4931420L22Rik	NR_040561	0	39.8261	0	5.4471	0	0	6.11673	0	0	63.7961	0	318.525	11.6705	12.2487	10.4312
4931423N10Rik	NM_027635	0.208504	0	0	0	0	0	0	7.31605	94.576	56.2943	15.5711	8.19447	8.58182	5.14684	8.76626
4931428F04Rik	NM_001166394,NM_028888	0.108096	0	0	0.593309	0.520929	2.32042	0	0	0	15.2874	9.49718	32.5703	3.17794	3.00184	0
4931429L15Rik	NM_183104	0.377087	0	0	0	0	0	0	21.1702	33.6481	0	0	4.94001	1.10861	14.5442	0
4931440F15Rik	NM_176829	0.117307	0	0	0	0	0	0	0.823223	7.85063	27.1474	0.515325	0	0	19.9078	0
4932414N04Rik	NM_183113	21.6121	105.433	82.2095	57.8651	42.677	69.5902	69.7438	304.074	1606.29	1518.08	475.632	2671.08	223.159	487.621	525.247
4932416H05Rik	NR_029452	0.248504	0.633183	0.397093	2.72795	1.19758	4.66768	0	0	1.84787	12.7798	0	16.2776	0	7.66781	0
4932418E24Rik	NM_177841	1.09837	0.932873	0	0	0	2.61978	0	0	2.72248	18.8287	1.60836	1.59879	0	6.40166	46.1796
4932438A13Rik	NM_172679	4.52181	9.98115	9.62118	6.63611	10.0217	17.7783	5.56409	15.2724	37.2202	64.6644	26.0251	95.9841	8.10425	33.2769	32.0245
4932438H23Rik	NM_001163695,NM_028905	9.30109	18.7769	26.2952	13.3519	4.82713	30.717	23.5189	0	0	7.35889	5.65744	3.74918	0	86.5394	60.1619
4933400F21Rik	NR_015540	2.65898	1.084	1.01973	0	0	1.14158	0.87406	0.746395	1.58177	20.5116	9.81186	16.7203	6.25379	11.1581	0
4933402J07Rik	NM_177901	6.00686	22.958	6.59901	0	0	2.01477	9.25581	7.90391	120.042	82.0556	4.94772	127.875	24.2822	59.0792	15.7844
4933402P03Rik	NM_175368	10.7015	3.33264	4.18005	1.30528	40.1115	10.2099	1.95432	148.53	302.388	100.897	131.631	501.583	89.4908	225.271	374.941
4933407K13Rik	NR_029443	0.568814	0	0	0	0.548241	0	0	1.5967	0	1.46262	1.99902	19.3745	0.668911	2.10615	14.349
4933409G03Rik	NM_177651	4.0156	4.01958	17.875	0	4.14681	26.168	10.6072	26.1673	275.137	280.264	35.2807	289.334	33.7303	72.5727	42.2077
4933411K16Rik	NM_025752	14.8033	0	6.13269	12.0373	71.3394	20.5964	60.8267	169.294	878.577	757.766	238.444	1116.89	124.115	529.513	743.405
4933415F23Rik	NM_025746	4.09955	3.84836	39.9944	4.73714	0	2.31586	0	1.51418	64.1772	8.32216	64.4538	19.7864	8.88073	54.5926	27.2148
4933421O10Rik	NR_036602	1.89538	1.39798	8.44844	1.09508	1.44223	7.49496	0.4099	2.80024	4.45073	6.41275	3.50581	33.9783	0.586557	0.307808	2.09707
4933422H20Rik	NM_001033775	0	0	0	0	0	0	0	1.39505	2.9564	2.5558	0	49.4807	0	33.7362	8.3579
4933427D14Rik	NM_028963	5.76273	14.9092	4.10838	0.973235	5.12704	1.42736	1.09288	11.8212	33.6219	111.705	14.0208	103.369	8.86199	15.5929	26.0924
4933427G17Rik	NM_028955	0	0.519694	0	0	0	1.09459	0	1.43135	0	44.5793	13.44	168.337	0	31.4673	8.57539
4933430N04Rik	NR_045854	0	0	0	0	0	0	0	0	94.6977	0	1.47223	26.3424	0	47.5678	35.2257
4933433C11Rik	NM_028961	0	0	0	0	0	5.76535	0	0	49.928	10.3591	10.6186	7.03693	3.15838	9.11584	5.64596
4933433G15Rik	NR_040719	0	0	0	0	0	28.6018	0	0	17.3384	4.28258	11.7063	4.36375	3.91716	0	49.0166
4933434E20Rik	NM_001287086,NM_001287087,NM_025762,NM_027500	10.4424	29.8897	6.50114	12.6541	5.22842	65.5015	13.9311	10.4688	21.1771	6.97431	5.95753	5.32988	1.5948	4.60299	17.1054
4933438K21Rik	NR_045446	1.13427	6.35819	7.97493	7.47086	4.37297	10.9569	7.45713	9.55192	74.2226	52.4989	26.9071	181.285	10.671	60.1979	9.53778
4933439C10Rik	NR_015585	8.38924	0	0	8.98466	0	0	0.840765	2.87185	0	2.63069	19.7751	2.68056	7.21868	35.3561	34.4112
5031425E22Rik	NR_040469	3.16784	8.45595	0	4.13988	15.2663	5.66685	17.9754	0	1.12171	0	2.6507	7.9048	0	1.86184	9.51343
5031439G07Rik	NM_001033273	11.067	33.9354	64.5173	3.35139	3.31036	64.717	37.9475	75.5222	118.049	44.1577	55.3227	264.969	23.3364	77.7165	110.709
5033403H07Rik	NR_040413	36.8829	90.9123	62.7801	61.6125	69.5522	4.30295	26.3568	5.62679	0	0	0	0	0	0	0
5033406O09Rik	NR_029464	1.77704	0	0	0	0	2.38417	0	0	4.95526	0	0	229.891	5.22439	8.22482	0
5330417C22Rik	NM_001033304	0.115473	0.147111	0.553555	7.60563	11.6861	1.85909	0.948957	3.24141	23.1837	8.90766	4.56541	4.53825	2.0369	0.712603	4.85492
5330426P16Rik	NR_028300	8.2526	52.5686	31.108	5.80724	0	2.2712	16.5202	7.42488	0	32.6467	11.1549	0	1.24421	56.8045	66.725
5430405H02Rik	NR_015591,NR_027914	7.38094	11.9972	8.54066	1.39697	4.90619	17.7564	1.0458	0	0	0	10.0627	0	0	12.5652	37.4527
5430416N02Rik	NR_034038	13.4974	2.34485	0.980363	33.6745	11.8266	39.5102	10.0838	8.61097	0	15.7758	8.08549	0	7.21484	18.9307	25.7947
5430435G22Rik	NM_145509	9.28572	6.78764	47.1896	1.67105	14.6719	3.26772	5.62943	25.6384	0	0	0	0	0	0	0
5730403I07Rik	NR_040378	0	0	0	0	0	0	0	17.2516	4.21844	0	11.6299	24.773	0	1.16697	15.901
5730405O15Rik	NR_038158	0.865983	0	0	2.37658	0	0	0	57.7333	0	0	1.90211	0	10.1837	5.34412	54.6137
5730408K05Rik	NR_027866	4.00066	0	25.5711	27.4483	14.4599	5.36748	4.10968	0	0	25.7178	43.9368	0	0	30.8609	126.152
5730409E04Rik	NM_001013755,NM_001145950	6.86068	4.28452	37.1879	5.16854	1.29658	16.6044	2.76378	8.49636	2.00062	0	6.50049	1.76231	0.790978	5.39607	2.82793
5730455P16Rik	NM_027472	7.02762	1.40229	50.1952	7.43572	2.85627	1.81756	2.43536	6.53606	4.40723	6.5315	6.69513	7.76451	4.48064	6.53141	10.6795
5730559C18Rik	NM_028872	0.892282	0	0	0	4.30004	0	0	0	27.4878	1.63884	3.35979	0	3.7475	7.07968	13.3982
5930430L01Rik	NR_102383,NR_102384	5.68483	7.36516	14.3188	2.11543	12.5372	4.65379	11.8774	4.73322	0	11.1491	9.31205	0	0.566544	10.703	52.6636
6030458C11Rik	NM_001166360,NM_029998	1.19274	3.66477	0	3.08078	8.79108	3.76528	0	1.96948	5.21718	15.3348	7.70539	20.2212	3.30032	9.95848	10.3245
6330407A03Rik	NR_028126	2.91747	22.8319	2.66395	0	11.0469	7.82843	13.7004	52.647	0	37.5092	19.2244	24.5701	1.22531	19.9332	17.523
6330416G13Rik	NM_144905	10.8977	6.33518	5.57916	4.64579	1.01976	12.4916	5.21691	0.742488	0	0	0.929572	1.38606	3.73263	9.14095	0
6330418K02Rik	NR_045821	8.81117	81.8788	0.828215	2.84484	0	0	2.12971	0	0	0	0	6.79002	0	0	0
6330419J24Rik	NR_028086	7.14478	0	2.20326	4.12799	0.604067	6.05419	14.9365	0	3.72831	12.8925	2.75322	3.28421	6.63322	0	7.90509
6430548M08Rik	NM_001163760,NM_001163761,NM_001163762,NM_172286	7.45636	0.311453	1.2696	4.02551	6.18525	6.23189	2.51132	42.0326	2.27235	15.7155	8.05461	7.20602	6.10919	18.8584	16.7025
6430550D23Rik	NM_001145351,NM_001145352	0.389714	0.248246	0	1.06952	1.87809	0	0	0	57.9581	0	0	2.55272	0	6.01248	28.6738
6430573F11Rik	NM_176952	0.631337	2.14484	0	1.15508	0	0	38.0477	0	0	5.4113	35.1302	0	0	55.1946	35.3917
8430419L09Rik	NM_028982	1.82496	1.51124	0	1.00168	4.83713	2.44846	0.374938	4.48245	4.07111	0	11.2238	83.6774	3.75569	3.94175	5.75462
9030624J02Rik	NM_027815	2.57689	1.09431	2.57356	1.76798	7.24407	1.72864	0.882368	0	0.798402	20.7065	2.35836	23.9122	8.2072	1.6565	0
9130230L23Rik	NR_027961	13.7354	8.07635	4.6429	15.9479	17.8212	42.5264	3.25609	20.3903	31.4265	112.069	92.8293	96.8908	4.65937	43.1968	166.583
9130401M01Rik	NM_029418	13.2132	9.35191	0	0	2.83006	135.517	31.3693	0	0	0	3.86966	0	0	0	0
9230102O04Rik	NR_040511	16.1546	10.6223	22.4832	0	22.6021	13.9831	10.7064	32.9133	7.75002	13.3998	45.7849	20.4806	0	43.4147	32.8646
9230104L09Rik	NM_029960	5298.68	2963.26	4426.53	2306.66	2475.32	2847.34	3017.13	958.487	30.3817	202.615	89.7433	45.879	13.7279	18.01	0
9230105E05Rik	NR_040626	16.7281	11.3081	2.45483	3.7476	2.46781	14.6568	2.80554	88.6432	0	0	0	0	0	0	0
9230110F15Rik	NM_029863	320.109	168.127	821.881	286.023	401.156	541.156	410.171	216.094	0	8.70099	5.94599	8.86591	0	0	0
9230114K14Rik	NR_015537	0.725332	5.31337	0	0.995291	0	0	0	0	0	6.99407	10.3556	7.12663	4.26486	6.71422	0
9230116N13Rik	NR_024328	0	0	0	1.00526	0	0	0	28.2762	0	18.8376	1.60913	0	2.15378	3.95585	15.4005
9330020H09Rik	NR_028442	1.90463	2.28374	0.179028	1.22989	4.3194	1.80378	0	3.9312	0	0	0.492174	5.87095	0	11.0624	28.2628
9330162012Rik	NR_102323	1.56974	1.33322	2.50834	0	0	0	2.15002	0	0	6.72727	28.7325	0	0	3.22904	38.4987
9430016H08Rik	NM_001081181	5.21747	0.369277	6.48446	9.54578	9.77813	9.33335	0	0	0	0	1.27334	0	0	4.47192	0
9430038I01Rik	NM_029886	23.2145	10.0033	0	0	57.5823	16.4889	5.61108	2.39576	0	0	1.49971	0	2.00733	5.26693	21.5299
9430083A17Rik	NR_029463	2.95433	9.81857	0	2.11508	1.85705	0	2.63899	2.70425	0	4.95433	2.82136	3.36549	3.02106	5.54877	21.6019
9530068E07Rik	NM_153117	10.7419	8.5284	50.4996	11.1084	18.7562	18.3804	18.551	5.46257	2.31527	0	12.3101	108.093	2.74614	5.28401	6.54538
9530077C05Rik	NM_026739	0.178054	0	0	0	0	7.64437	0	2.49906	0	6.86761	3.12874	44.3193	0	12.6362	0
9530082P21Rik	NR_015472	4.25118	11.4509	0.582265	0.666675	0	9.12574	22.459	0	0.903189	0	17.0745	3.18242	0	25.1104	10.2134
9930021J03Rik	NM_172836	2.34477	1.09734	2.14102	3.93975	1.38365	3.85207	2.16288	0.335813	5.33744	19.072	5.04512	6.89577	0.281366	4.28192	4.02379
9930104L06Rik	NM_177573	0.26109	0	0	0	0	0.700583	0	13.7418	0	5.03516	9.17565	3.4204	2.30276	3.22246	13.7215
A230046K03Rik	NM_001033375	3.08142	5.2621	4.92391	3.23869	7.58291	5.98138	5.3879	3.22066	0.487519	11.8009	9.50439	5.15337	1.54199	8.9011	23.4301
A330023F24Rik	NR_015566	4.73148	1.13022	5.07977	3.24624	1.42511	6.34799	1.2151	1.03763	3.84816	26.6138	6.82014	0	0.434696	18.9336	49.7323
A330069E16Rik	NR_015464	13.7781	5.48534	132.098	0	16.5997	20.796	22.9994	12.0862	0	0	5.67435	0	0	5.31417	18.1025
A430005L14Rik	NM_001163019,NM_175287	14.3542	49.9551	31.8882	7.68652	50.6161	0	47.473	7.37074	0	36.0096	32.2978	4.58651	10.2928	5.40136	0
A630023A22Rik	NM_001251843	0.575807	0	0	4.74069	0	0	0	0	0	59.2242	8.85323	11.315	0	0	6.05227
A630089N07Rik	NR_015491	0.180227	0	0	0	0	0	0	0	0	37.0742	13.4594	47.221	1.05971	44.4884	15.1548
A830080D01Rik	NM_001033472	1.36921	2.7619	10.9395	3.13135	4.39896	7.96033	7.0326	4.00361	4.24225	16.1366	18.0446	17.9373	0.670898	5.63308	4.79722
A930005H10Rik	NR_015487,NR_027894,NR_027895	9.02071	6.61676	2.62081	1.50037	3.95202	1.46699	0	1.91832	0	3.51446	16.8117	0	3.21458	0	22.9857
A930013F10Rik	NR_027886	1.74143	0.403373	13.6604	0.868931	1.52585	7.64634	1.301	1.11098	0	12.2122	23.6455	14.5176	0	31.2629	6.656
A930015D03Rik	NR_015618	9.13292	0.61238	38.4047	10.5533	9.26589	30.9554	5.92534	0	0	0	2.11161	0	0	0	0
A930019D19Rik	NR_040619	0.400901	8.17189	5.12491	0	0	4.30295	0	0	35.7731	0	24.656	10.504	2.35725	2.47403	0
AA414768	NM_001272033	7.82394	25.5053	9.92816	17.6827	8.87171	17.2892	20.802	1.61488	3.42227	5.91709	13.1416	6.02924	0	8.5205	33.8622
Aaas	NM_153416	2.74935	0	28.0494	1.16081	0	10.2148	13.0351	10.3891	0	0	12.0778	0	0	11.0936	13.3377
Aacs	NM_030210	3.63123	10.1775	2.70782	1.32873	1.16663	11.0428	0.497358	53.5139	0	0	4.78555	0	0.711706	13.4454	5.08902
Aaed1	NM_025370	2.37076	8.55757	13.8905	0	5.71253	0	1.62358	16.6372	0	0	10.4146	20.7054	2.3233	9.75358	8.3063
Aagab	NM_025857	8.41985	7.52757	44.6118	1.62156	7.1187	26.953	9.10452	12.4395	1.09842	9.4958	9.08478	0	6.94844	1.36738	21.737
Aamdc	NM_001177945,NM_001177946,NM_001177947,NM_183251	35.2667	60.2711	40.5473	56.6547	64.2516	30.005	14.1377	9.05454	19.1885	0	1.88933	0	0	0	0
Aamp	NM_001190444,NM_146110	68.5828	41.6705	225.588	132.041	48.8139	197.052	123.128	39.9842	130.241	29.8439	27.8105	13.8225	17.3711	27.9987	88.7223
Aar2	NM_001164818,NM_026661	7.59568	96.768	31.6256	6.45914	6.18672	77.5071	2.19793	37.5381	0	9.62805	3.75972	12.6135	5.66133	28.3886	42.73
Aars	NM_146217	12.3024	47.2829	6.60789	6.2418	37.366	8.87694	13.5935	37.726	24.5998	7.97494	11.3538	75.8435	10.3338	25.8384	4.34656
Aars2	NM_198608	0.5734	0	0.366502	2.5178	0	0	0	0	1.70551	11.7953	4.53406	153.241	5.39443	12.0311	21.6971
Aarsd1	NM_144829	37.7437	30.466	28.0841	55.3495	101.36	91.2271	29.5971	24.2632	0	7.40857	25.3139	11.3235	6.77642	84.4566	6.05681
Aasdh	NM_173765	0.831756	0.132456	46.0198	0.570662	0	0.557963	0.854421	0.729625	1.54623	4.01014	4.56733	0	0	6.09532	37.1558
Aasdhppt	NM_026276	3.3455	5.96697	2.77986	6.61054	0.644899	11.4905	13.1968	0	0.995081	1.72049	4.70292	0	0.786844	1.65165	22.5052
Aatf	NM_019816	9.38822	5.43658	2.72759	7.02676	13.3673	2.29013	1.75346	0	61.8775	68.5808	11.2478	114.604	10.0366	17.7759	0
AB124611	NM_001198794,NM_206536	1.46926	7.48725	0	0	18.4095	9.46189	0	10.3108	4.37014	15.1119	11.6179	11.5487	0	17.2273	12.3546
Abca1	NM_013454	3.93047	6.34267	8.97233	2.26007	11.5453	5.42398	15.3812	10.7704	1.39176	1.92507	1.9733	0.49039	0.220102	0.346509	5.50839
Abca14	NM_026458	0.356671	0	0	0	0	0	0	0.500601	10.0783	13.7569	3.13368	17.7557	2.09718	0.660323	11.9966
Abca16	NM_001278943,NM_001278944	0	0	0	3.21836	7.41757	0.393342	0.903502	19.5456	1.63505	4.71166	4.50771	26.8854	0.430962	5.88007	0
Abca2	NM_007379	5.05033	24.583	11.6483	0.523019	22.9607	23.7791	23.6884	9.02758	0	4.28789	7.74413	0.624166	4.76245	26.168	62.0979
Abca3	NM_001039581,NM_013855	1.77835	8.4582	0.37889	2.6029	0.285671	4.13559	30.6903	0	1.76316	22.1017	14.8432	0	4.18258	23.4122	59.8146
Abca5	NM_147219	1.67206	6.5089	1.11327	5.35356	8.72942	2.74184	3.6261	0	7.94356	36.426	6.52915	10.9524	3.00407	6.16248	8.78747
Abca9	NM_147220	0.857832	0.156124	0	1.34526	0.885862	0.657662	0.251773	1.72	0	37.0257	4.03759	27.2922	0	0	11.5928
Abcb10	NM_019552	4.01367	4.77247	16.8178	4.406	12.0353	2.3933	3.66492	0	0	1.14673	3.13455	0	0.524441	12.3845	26.2499
Abcb5	NM_029961	2.87354	0	0.475006	0.543867	0.477518	2.12705	3.66436	2.78146	44.2087	414.032	470.11	93.4626	18.0613	812.665	941.518
Abcb8	NM_029020	6.13979	0.998555	0.208744	15.7744	0.629545	0.701059	68.7071	1.83349	0	6.71811	6.88642	0	6.91299	36.6804	21.9693
Abcb9	NM_019875	5.52941	0.733791	13.2534	7.58738	3.33088	22.8738	0	0.808408	0	0	1.0121	16.6003	4.74136	1.06634	0
Abcc1	NM_008576	8.08895	0.906859	13.2358	1.77593	22.4536	4.51466	22.8674	19.9815	3.36835	4.15991	4.83268	0	1.14149	3.59411	4.08108
Abcc12	NM_172912	0.510836	0	3.80931	0	0	0	0.699675	0	3.79856	28.46	2.99211	10.0383	0.500608	3.41516	0
Abcc3	NM_029600	3.30163	5.28224	0.613462	1.68575	0	5.35675	4.41696	0.538831	3.99664	7.89734	3.373	14.0823	0	9.23977	12.9128
Abcc4	NM_001033336,NM_001163675,NM_001163676	3.90904	9.62814	22.1747	3.21836	2.82574	26.2228	4.81867	0	0	0	1.14482	0	0	1.4072	2.73918
Abcc5	NM_013790,NM_176839	2.47943	1.18453	1.48573	3.74246	1.79231	3.32652	16.3007	2.60997	0	20.7203	14.1596	25.9853	1.0934	13.7709	13.0305
Abcd3	NM_008991	18.0789	10.5085	71.1388	15.5048	19.0586	27.8939	25.5359	1.5859	0	23.2436	16.3803	0	3.32192	9.06489	19.0026
Abcd4	NM_008992	0.607936	1.549	0	4.17101	0	0	0	0	0	0	6.67659	9.95529	0	13.1309	9.58496
Abce1	NM_015751	3.82754	11.4207	4.50664	4.97567	5.33949	16.757	0	8.48224	31.4574	54.3898	20.354	26.3908	10.6605	11.4994	12.7045
Abcf1	NM_013854	52.1839	70.2095	76.7621	36.8068	54.0569	107.309	48.596	97.5418	689.945	1098.86	263.52	1536.57	214.354	352.132	381.9
Abcf2	NM_001190443,NM_013853	7.91114	52.1049	22.6592	7.37359	7.1934	7.20949	23.9201	7.33254	19.979	76.7635	13.7702	35.1983	19.3087	35.4643	9.4136
Abcf3	NM_013852	14.9514	47.6197	2.42646	25.6451	72.6159	53.9099	0	2.45915	2.60573	34.5407	4.10504	0	4.12088	14.4168	46.6548
Abcg2	NM_011920	3.23779	2.35709	0.24637	8.46257	1.48604	8.27424	26.6081	1.08199	19.4902	9.91131	20.3192	4.03966	0	0	3.24116
Abhd11	NM_001190437,NM_145215,NR_033794	31.1953	73.437	18.4221	22.3334	1.08938	33.9677	88.2407	46.0046	15.1283	23.2505	32.7703	5.92278	11.9624	53.0103	228.098
Abhd11os	NR_026688	6.91314	21.5288	0	0	0	0	0	5.39047	0	0	6.74869	20.1256	40.6484	11.8506	64.5898
Abhd12	NM_024465	48.2276	16.6663	34.6322	34.2943	60.2212	126.789	28.8827	187.721	1.4519	20.0826	60.8995	0	17.221	17.4716	119.033
Abhd14b	NM_029631	16.9248	0	33.7019	8.57502	3.76446	34.9341	11.769	14.6182	7.74477	40.172	1.14385	64.8113	6.12405	57.0435	0
Abhd16a	NM_178592	20.536	125.53	175.435	17.3411	15.2256	8.47759	58.4187	1.38572	16.1515	2.53872	18.2163	0	0	1.82786	4.15102
Abhd17a	NM_145421	64.1409	51.4869	24.165	40.0711	75.3915	55.9705	36.4263	206.763	11.6329	3.35222	12.5994	0	50.592	11.2633	27.4057
Abhd17b	NM_146096	2.79319	2.96541	9.42258	1.70346	2.24347	2.49832	7.65147	4.35593	3.46168	15.9606	3.40843	0	2.73726	35.4321	6.52422
Abhd17c	NM_133722	5.66313	11.3687	4.93599	13.1869	47.1399	6.44674	0	1.2043	7.65652	0	1.50775	4.49634	1.00905	0	0
Abhd2	NM_018811	22.2262	77.1945	93.8636	63.1755	136.44	208.028	116.334	111.412	8.85393	23.8131	9.88011	6.93269	3.1116	37.5561	77.8727
Abhd4	NM_001205181,NM_134076	7.82377	0.355978	0	9.96884	4.713	1.49954	31.5738	0.980441	11.4277	0	0	0	9.85774	17.6746	49.9285
Abhd5	NM_026179	4.27008	12.2789	1.16971	7.36604	4.70359	0.654738	10.0262	5.13704	1.81441	31.3711	2.67975	1.59829	1.43472	1.88224	0
Abhd8	NM_022419	6.38493	120.782	0.927518	0	36.3645	0	14.3104	0	46.0394	12.4378	11.8995	2.53471	1.13765	8.95511	36.6063
Abi1	NM_001077190,NM_001077192,NM_001077193,NM_007380,NM_145994	6.24583	21.7773	12.957	6.61578	3.16838	8.23269	8.10445	19.2242	0	5.63517	7.22043	0	0	4.73348	4.60698
Abi2	NM_001198570,NM_001198571,NM_198127	2.18583	2.94853	0.205459	1.76433	5.26693	0.345014	5.01912	15.3395	1.43416	7.43896	4.51871	18.5288	2.64608	4.5625	0
Abl1	NM_001112703,NM_001283045,NM_001283046,NM_001283047,NM_009594	2.12003	9.45314	4.61955	3.17354	1.161	16.0317	4.55359	10.482	20.0639	7.43367	2.53997	17.674	6.79938	10.407	4.05155
Ablim1	NM_001103177,NM_001103178,NM_001290813,NM_001290815,NM_001290816,NM_178688	9.45158	10.9588	22.8242	10.7835	10.2356	23.9366	6.3273	17.5136	0.394841	3.41339	5.59825	4.86932	4.99542	15.7287	5.58117
Abracl	NM_028440	40.7771	146.788	118.196	85.8826	73.1204	129.774	58.4487	216.284	7.05156	6.09607	4.16586	24.8464	0	8.77822	0
Abtb1	NM_030251	9.3973	12.7528	0.32644	2.24258	0	2.19267	5.87596	15.77	10.6336	0	13.4615	2.67628	0	18.9105	21.4727
Acaa1a	NM_130864	38.0131	121.905	9.77464	26.3803	58.958	94.966	20.6466	7.66562	9.74704	0	18.2345	2.862	11.561	0.674095	32.1479
Acaa2	NM_177470	24.324	7.50248	11.865	32.3231	130.794	50.8408	37.8748	16.1714	0	3.29188	48.3656	0	3.01099	0.79004	0
Acaca	NM_133360	1.48829	0.704251	4.34868	0	0	1.36921	1.22307	0.596819	0.316196	6.01372	9.33998	8.35596	0	8.26603	25.9232
Acacb	NM_133904	0.633693	0.172997	0.361643	0.496883	0.436267	0.728738	2.04588	2.22353	2.01948	23.2779	2.18726	2.3719	1.33073	4.18996	6.66071
Acad11	NM_175324	3.78557	0.146145	0	1.88891	6.08108	8.00313	3.29953	2.41508	1.70602	14.7485	7.05509	24.0449	0	4.95545	0
Acad8	NM_025862	27.6247	90.5463	144.213	41.9544	65.2713	13.6736	66.6732	109.164	7.97733	0	1.17819	0	0.788493	9.10311	16.9142
Acadl	NM_007381	7.492	3.01412	8.50621	12.9858	8.55121	9.5226	4.05061	0	0	0	0	10.3314	0	18.8587	0
Acadm	NM_007382	11.548	29.424	7.14305	23.5134	14.3617	19.9914	10.7147	11.7639	0	0	3.27289	0	1.09517	10.9196	7.83097
Acads	NM_007383	5.5453	29.0435	12.1429	7.89101	26.7237	12.1242	0.843912	0	0	0	1.80446	0	0	0	0
Acadsb	NM_025826	3.67086	4.82277	39.0441	2.51855	5.52826	5.54063	6.59905	1.61006	2.55904	39.8211	23.181	4.50843	0	30.7946	28.9381
Acadvl	NM_017366	13.6915	11.6285	141.085	7.70759	103.202	60.2885	31.7354	23.4047	2.6105	2.25677	2.31331	6.89863	3.09631	4.33294	3.69
Acap1	NM_153788	14.855	2.75991	14.3413	5.94528	18.6428	19.0998	75.0273	3.25774	0	23.8734	14.275	4.05431	0.909848	9.54923	3.25291
Acap2	NM_030138	3.54902	3.3157	7.7505	6.49323	6.55626	23.8077	4.61793	28.6418	0.43984	22.054	4.15752	8.52386	2.78237	3.46775	11.1911
Acat1	NM_144784	6.94571	2.17592	25.4726	14.9993	15.9131	43.9965	1.87147	13.584	3.38676	13.1753	10.004	0	1.33901	6.32406	16.7554
Acat2	NM_009338	22.5702	50.4376	26.0146	41.6325	21.3972	11.914	62.3341	53.2296	16.508	7.13557	54.4512	2.4236	29.3702	39.9587	105.005
Acbd3	NM_133225	27.3304	63.9984	19.8027	35.2249	60.7889	21.971	25.4608	17.083	6.58227	35.5648	17.4988	30.4406	7.80724	27.6548	18.6084
Acbd4	NM_025988	5.36505	28.0471	2.66058	8.12342	20.5057	5.95698	8.36189	0	2.75133	4.75705	10.5652	7.27081	2.17557	17.696	42.7799
Acbd5	NM_001102436,NM_001102437,NM_001102438,NM_028793	9.37724	15.2864	6.76706	18.2633	21.8663	13.5279	7.45762	9.90634	1.49955	16.8526	2.65766	2.64185	7.11445	22.0896	19.0768
Acbd6	NM_001145781,NM_026683,NM_028250	40.3445	154.195	39.1863	41.2487	56.2311	91.2749	52.0079	19.4301	98.5295	0	15.6381	46.635	2.32569	31.1215	16.6297
Acbd7	NM_030063	8.61451	13.7185	0	3.94024	38.0551	0	0	0	32.0286	46.1478	22.0752	0	71.7573	26.5808	181.093
Acd	NM_001012638	5.9294	114.683	0	7.39659	0	13.0176	34.3309	0	0	0	2.36796	0	1.58473	3.32648	0
Ace	NM_001281819,NM_009598,NM_207624	8.13601	26.8384	27.5106	6.77822	39.2087	19.8821	17.0139	16.3131	5.94188	36.4242	4.46764	131.328	4.69844	8.06925	1.52709
Acer2	NM_001290541,NM_001290543,NM_139306	0.823287	2.2026	0	0.451881	0	0.88365	2.02973	0	3.67316	6.35089	1.80833	2.15709	0.484082	15.75	6.92281
Acer3	NM_025408	1.32501	0.482299	23.7437	2.0779	3.19271	1.52374	3.8889	4.64924	12.6678	88.8271	16.6306	17.3582	1.11298	4.08843	27.8542
Acin1	NM_001085472,NM_001085473,NM_001242605,NM_001242606,NM_019567,NM_023190	16.0832	33.2959	14.5797	22.0691	12.2968	25.7276	24.1467	21.7051	5.17474	56.6651	21.0599	69.8947	11.3662	22.4271	56.8916
Acly	NM_001199296,NM_134037	36.09	66.2042	84.9791	39.0464	51.8425	97.3058	61.6702	100.455	56.1242	42.3847	12.1955	6.81916	9.18193	30.7842	36.4749
Aco1	NM_007386	11.6491	30.3612	7.10474	8.78548	17.9986	18.1344	23.0195	19.9693	4.62866	52.5908	24.6103	0	2.61431	22.7738	84.1208
Aco2	NM_080633	33.1616	97.7523	9.75547	28.1781	20.7286	30.5295	50.7414	22.3954	9.28575	53.5168	32.9145	70.8904	17.1326	56.9411	93.3379
Acot1	NM_012006	6.65579	1.57026	4.33298	0	3.56392	0	1.01291	0	9.16522	0	0	9.68819	0	15.9732	5.18211
Acot13	NM_025790	39.75	60.6265	19.6816	55.3127	2.69805	57.0862	39.1078	7.85782	0	0	39.351	0	0	0	0
Acot7	NM_001146057,NM_001146058,NM_133348	9.29186	5.2612	15.8376	2.2667	15.9214	22.1625	7.63605	7.24525	0	7.96422	6.34958	10.8202	0	12.1054	0
Acot8	NM_133240	17.0176	0	0	9.15737	3.21609	0	8.2265	0	7.44366	0	0	0	1.96198	37.0653	14.0291
Acot9	NM_019736	6.20258	7.902	78.101	23.1502	9.56517	34.6182	17.3307	8.70553	20.2937	127.592	63.2145	9.75078	11.6705	157.702	119.958
Acox1	NM_001271898,NM_015729	14.2417	60.9111	33.6926	13.705	39.2188	30.274	38.7594	16.8736	4.12601	3.56693	20.3127	3.63453	0.543762	30.5325	69.9866
Acox3	NM_030721	21.7468	14.9657	97.5789	15.986	24.3288	86.4876	48.269	31.3399	0.721912	32.4528	12.3681	16.5339	3.42504	16.7754	151.025
Acp1	NM_001110239,NM_021330	4.29254	1.97479	3.62013	3.92678	20.1118	13.4379	4.40951	1.67354	0	0	0	0	0	0	0
Acp2	NM_007387	2.97148	25.553	1.97843	9.06094	1.19333	2.65779	5.76574	3.47548	0	5.30605	4.35119	2.16265	3.88265	2.29218	6.94066
Acp5	NM_001102404,NM_001102405,NM_007388	10.4572	38.1502	67.2192	13.0447	0	19.1316	3.90623	6.67137	0	0	16.7047	0	0	3.66664	0
Acp6	NM_019800	11.5919	2.50776	35.2987	0	44.2689	4.69502	0	3.06974	19.5163	0	17.2945	0	1.28602	31.7186	41.3802
Acpp	NM_019807,NM_207668	2.51443	4.59969	8.44788	5.66198	8.07829	6.57397	3.44393	2.71469	2.39708	4.14455	0.283225	0	2.27454	3.18297	0
Acr	NM_001205049,NM_001277245,NM_001277246,NM_001277247,NM_013455	0.49019	10.6164	5.09138	0	0	6.57662	0	17.2	80.1907	85.0804	18.3037	83.4821	25.9403	17.394	15.457
Acrbp	NM_001127340,NM_016845	1.60472	0	14.5307	2.93597	0	2.87063	0	13.764	14.5844	45.8479	4.69965	7.00752	2.09679	37.4113	26.2377
Acsbg1	NM_053178	2.07602	1.23425	31.183	0.759649	4.66884	0	7.96167	9.71255	0	0	4.86392	0	5.69647	8.11392	0
Acsbg2	NM_001039114	3.09254	3.56463	0	0	1.41937	0	9.07659	0	28.4712	88.9867	7.11614	21.2214	5.19535	0	6.19151
Acsf3	NM_144932	0.870103	0.4434	0	7.64124	34.3839	0	15.7311	9.76976	6.47006	17.8987	2.29339	4.55949	2.04644	4.83259	29.2659
Acsl1	NM_001302163,NM_007981	42.7884	62.1627	66.2738	37.5974	72.3522	90.6427	24.6761	23.7059	232.35	121.847	119.129	173.327	30.8971	95.2564	213.038
Acsl3	NM_001033606,NM_001136222,NM_028817	8.16743	2.22968	29.5201	2.66839	10.3086	16.6976	7.59094	4.77636	20.9672	16.251	3.41706	1.27377	1.71512	5.10026	8.17593
Acsl4	NM_001033600,NM_019477,NM_207625	7.49215	20.2945	18.9459	8.78345	28.7444	8.19761	14.9443	18.8871	15.1448	26.1854	17.8943	2.85875	5.13237	5.38663	47.4026
Acsl5	NM_027976	3.04716	2.17394	0.584298	2.00701	1.76217	7.84937	5.50913	12.8304	42.5981	72.0849	20.3467	12.7741	1.43335	17.6762	48.6832
Acsm3	NM_016870,NM_212441,NM_212442	0	0	0	0	0	0	0	1.88544	6.99237	13.8169	2.36051	8.79923	3.15949	2.48701	16.9438
Acss1	NM_080575	4.06077	0.680707	1.02455	5.27887	14.9346	4.5879	19.7594	5.24948	0	0	0.469442	0	0	6.92439	26.9574
Acss2	NM_019811	0.677839	1.20898	2.38291	6.69687	5.22658	4.36523	3.89933	1.90274	15.1212	62.7467	7.14652	78.1439	7.97121	18.4054	31.3487
Acss2os	NR_040613	0	0	0	0	0	0	0	0	27.2421	0	8.04693	103.988	7.18042	39.5648	0
Acta2	NM_007392	21.2041	140.015	6.68111	18.8509	7.91581	8.81503	3.06788	1.04791	7.77262	55.6752	2.62391	35.212	1.75602	1.38226	0
Actb	NM_007393	1098.92	1040.75	1274.2	1844.66	3056.03	2292.43	2274.86	1194.24	315.977	575.076	487.664	303.642	229.53	434.124	487.245
Actg1	NM_009609	46.0308	102.043	113.734	31.1641	57.6562	99.0292	84.1551	103.882	12.0629	10.4283	0	90.3208	2.38463	9.38537	4.26279
Actg2	NM_009610	717.6	667.149	943.663	322.216	757.234	1230.4	622.846	198.812	15.2024	56.3249	21.8114	42.0878	3.43459	0	0
Actl11	NM_026338	4.61684	0.122537	0.922175	0	0.463526	0.516182	5.92831	9.44985	16.4501	28.4422	4.22533	90.724	7.35216	12.7617	70.769
Actl6a	NM_019673	2.14561	1.24249	0.62337	0	3.76	1.04678	0	0	0	17.5544	13.7099	2.55531	5.73449	1.80558	41.0042
Actl7a	NM_009611	0	0	0	0	0	90.4478	0	0	75.9544	39.3975	11.2179	30.1081	4.50448	44.1246	5.36817
Actl9	NM_183282	0	0	0	0	0	0	0	0	31.2916	7.21375	19.7186	231.54	18.1451	0	117.951
Actn4	NM_021895	8.66687	14.3796	80.3569	3.31886	31.5681	88.6966	49.2773	21.2167	20.9826	160.664	18.1512	89.7757	21.9247	46.3327	25.4224
Actr1a	NM_016860	16.808	5.17486	8.28125	6.91913	17.5501	15.7853	70.7908	40.3007	3.1246	3.60162	9.84492	5.50482	8.23575	16.8553	8.8334
Actr1b	NM_146107	4.80773	4.24037	2.36382	1.01494	26.7337	0.992351	14.4363	7.78594	4.12501	2.37738	0.812313	0	9.78536	2.28225	66.0825
Actr2	NM_146243	6.49003	7.46807	13.2142	3.4473	28.7542	17.4147	9.46267	12.4881	1.55676	2.69164	6.89768	1.37133	0	9.36678	8.8021
Actr3	NM_001205385,NM_001205386,NM_023735	5.03506	24.7675	30.3948	25.3332	16.8505	47.287	10.3445	31.4084	1.04002	1.79818	9.83058	3.66453	3.2895	3.02091	5.88036
Actr6	NM_025914	5.63804	0	56.9382	7.42699	2.17365	0	4.63334	0	3.35394	20.2964	12.8792	17.7266	9.28227	39.6644	18.9635
Actr8	NM_027493	8.87275	0.692068	7.52305	9.93883	5.23582	10.6894	9.67256	0	2.69296	0	9.54553	0	2.12941	3.35236	41.8722
Actrt2	NM_028513	0.800132	0	0.426186	0	7.71192	0	37.2611	0	711.988	0	16.4031	13.9761	3.13645	46.0856	16.8203
Acvr2a	NM_007396	1.3521	3.70349	0.108028	2.59746	5.21278	0.362808	3.88904	6.16758	3.51896	13.0377	7.12765	0.885654	0	7.71822	8.52708
Acvr2b	NM_007397	3.83838	0.575299	0	1.23929	87.0481	0	0	0	144.389	46.4462	0.991871	0	0	82.9054	9.49292
Acy1	NM_001276442,NM_025371	9.29614	24.0247	6.36626	16.0362	39.6796	5.70156	62.2079	0	0	68.2962	5.83393	0	6.24687	7.37589	27.9175
Acy3	NM_001302479,NM_001302480,NM_001302481,NM_001302482	14.6566	8.38351	0	9.85059	5.76592	0	55.3078	2.09909	0	3.84565	3.94199	0	1.75876	0	0
Acyp1	NM_025421	9.48305	5.28556	1.89416	29.2782	11.4251	12.7229	17.0475	16.6372	96.959	182.882	2.60366	31.058	10.4548	32.9183	0
Adam10	NM_007399	11.6332	6.18412	16.9843	22.5089	25.4095	16.6183	20.6335	30.5409	0	6.45607	7.72078	0	0.984199	2.84063	1.75937
Adam11	NM_001110778,NM_009613	0.301108	0	0	1.23953	0	1.21194	0	0	0	10.646	0.661377	15.7786	0.442619	0.232274	22.1545
Adam15	NM_001037722,NM_009614	4.62572	0.65479	0.615966	7.75788	3.71534	3.44783	3.69582	0	8.59918	0	6.20907	3.36661	3.02207	1.58589	40.5172
Adam17	NM_001277266,NM_001291871,NM_009615,NR_102380,NR_120376	1.94142	1.93566	1.07905	2.77982	2.84748	2.26496	9.36464	7.70067	0	37.9832	14.4615	9.95222	0	14.3249	10.6467
Adam1a	NM_172126	0.745272	0	0.793929	2.72707	0	0	0	4.3584	1.84727	1.59696	0.545658	9.76339	5.11245	22.2294	0
Adam22	NM_001007220,NM_001007221,NM_001098225	0.705389	1.79731	0.928252	4.78269	5.19905	0.668036	2.89844	1.45594	13.5759	17.6046	2.18735	4.89225	5.85543	3.07276	3.48908
Adam23	NM_001177600,NM_011780	0.22339	3.4863	0.267722	0	0.538276	0	0	1.9596	0.41528	4.30811	8.09608	1.46326	0	8.61611	12.9142
Adam28	NM_001048175,NM_010082,NM_183366,NR_102399	244.768	140.669	176.563	175.741	265.111	391.249	202.182	63.8837	0.583548	1.00895	8.27384	2.05615	0.922862	0.242145	0
Adam32	NM_001293693,NM_153397	0	0	0	0.839851	0	2.46348	0	0	4.55121	37.3779	1.34436	8.01817	0	9.91484	0
Adam7	NM_007402	2038.48	1468.02	1911.2	2862.37	1846.59	2397.5	1464.81	1904.07	71.6441	89.7008	113.84	15.9589	72.9306	93.6293	116.403
Adamts1	NM_009621	1.8869	14.223	44.2221	0.431531	5.6833	13.0797	0.96916	0	0.584623	0	2.41765	0	0	1.69814	4.95828
Adar	NM_001038587,NM_001146296,NM_019655	2.41669	18.554	17.581	2.09441	5.21024	7.50861	5.74906	6.24826	0	3.27062	2.51442	0	1.86972	21.782	0
Adat1	NM_013925	4.25521	0	0.194273	0	0.585901	2.60983	4.99562	0	0	7.81547	9.61352	3.18544	3.5743	1.50055	28.1136
Adat2	NM_025748	9.25136	69.7064	20.2739	13.0573	15.2858	9.92966	10.8611	11.1297	0	3.39836	5.80583	0	0	0	0
Adck2	NM_178873	1.4108	0	0	0	0	13.3952	0	3.8079	2.42092	9.7668	2.38369	1.4217	0	34.8251	0
Adck4	NM_133770	9.99617	2.01079	14.572	10.5883	20.2834	11.2938	7.20601	0	1.30406	6.76413	2.3112	73.5182	2.06232	9.74021	0
Adck5	NM_172960,NR_073123	4.53172	0	0	8.29116	12.7395	23.3066	7.75868	0	22.4652	4.85527	27.373	96.4723	1.11025	30.8791	59.5408
Adcy6	NM_007405	2.29482	10.2325	2.13906	0.69976	5.22235	0.342094	8.64362	0	0	8.19554	11.7612	1.67018	1.49925	11.408	12.0603
Add1	NM_001024458,NM_001102444,NM_013457	15.6586	39.7769	15.7711	9.89684	18.751	31.067	10.9185	27.3053	57.16	3.66035	15.4251	9.94594	2.79002	8.4919	53.8648
Add3	NM_001164099,NM_001164100,NM_001164101,NM_001277100,NM_013758	9.31159	7.23834	31.65	15.1594	23.5778	5.50534	12.9699	4.98399	9.38856	42.6111	20.4527	9.30401	10.6718	14.8528	21.5653
Adh1	NM_007409	12.3799	134.244	3.6804	63.2092	176.206	83.4334	34.3069	10.1021	6.42253	14.806	46.7957	49.0317	62.6349	97.7185	36.3136
Adh5	NM_001288578,NM_007410	19.8065	27.2635	10.186	34.988	25.234	111.18	80.4493	11.1835	0	73.1745	31.0032	14.9123	5.35446	77.2712	43.0726
Adi1	NM_134052	9.63025	43.5251	111.383	23.9119	32.0448	65.2173	29.2069	4.82728	5.11502	0	6.04361	9.01147	5.39282	2.82999	0
Adig	NM_145635	80.8235	184.259	180.616	33.3549	143.5	185.892	42.4493	17.0584	13.5564	54.691	13.3479	429.898	60.7439	13.1257	178.848
Adipor1	NM_028320	75.3326	60.4363	141.601	33.3285	124.366	107.944	228.453	54.5971	52.2074	278.118	59.1844	345.536	88.1429	139.35	87.7579
Adipor2	NM_197985	26.0694	33.9529	30.5073	17.5536	48.5717	8.32143	25.8838	2.0403	12.2508	56.0691	36.6129	39.3574	7.40781	28.1089	40.7455
Adk	NM_001243041,NM_134079	2.75455	0.250662	12.2616	7.55952	0.948187	16.8944	3.23384	0	4.38917	2.52962	36.3019	5.15513	1.15689	18.8201	4.13613
Adnp	NM_009628	5.40493	7.98355	8.13604	9.88877	10.1924	21.0189	37.0148	8.79538	11.6495	44.3124	15.1409	8.20951	1.38175	15.7106	13.1735
Ado	NM_001005419	5.35702	5.61392	13.1164	4.74247	5.82948	27.3579	9.94089	47.2954	1.28499	0	2.65697	0	1.52412	0	9.08181
Adora1	NM_001008533,NM_001039510,NM_001282945,NM_001291928,NM_001291930	0.924023	5.04511	0	0.362266	0	0.354204	0.271201	0	27.9748	5.93997	8.69826	10.3758	7.76162	17.9215	51.3366
Adprh	NM_007414	3.39664	1.85455	0	1.33167	0	19.5305	5.98149	0	0	0	2.13162	0	4.27968	0.748616	35.7019
Adprhl2	NM_133883	10.1069	0.35767	0	1.54096	9.47078	82.8664	0	17.7318	0	3.60951	9.86651	0	0	42.4473	11.8037
Adra1d	NM_013460	0.320855	0	0	0	0	0	0	3.37749	44.1386	53.6271	2.819	16.8134	1.88659	15.8404	0
Adra2c	NM_007418	2.04161	8.87396	8.82756	0.65917	13.3114	16.1125	15.791	0.842787	0	0	0	0	0	2.22338	0
Adrbk1	NM_001290818,NM_130863	11.4629	11.9097	55.6623	11.6061	33.7885	20.3065	3.20105	14.839	1.65511	1.43084	17.6002	4.37386	15.0506	14.0792	44.4511
Adrm1	NM_019822	44.8836	50.6754	67.4262	70.8085	32.3804	20.1929	23.1913	3.77219	0	17.2772	24.794	38.7302	0	20.7323	180.797
Adss	NM_007422	4.96439	10.1576	4.32696	5.77994	7.97472	12.11	4.94513	8.4457	1.11864	21.2753	10.5737	21.6786	3.53818	19.0315	31.6245
Aebp1	NM_001291857,NM_009636	3.507	4.83013	3.18062	9.36438	11.4194	14.2426	13.2418	7.31677	13.3914	24.3722	11.2423	12.4171	2.22926	12.2834	11.9552
Aebp2	NM_001005605,NM_009637,NM_178803	2.96059	5.029	25.0455	1.59313	3.91657	9.03451	5.00913	8.555	6.47495	2.23903	2.55014	3.80245	0.341331	1.43296	17.0847
Aes	NM_001276288,NM_010347,NR_074087	17.0978	24.3833	8.15558	7.00341	22.1365	17.8036	39.8461	23.2811	17.0784	6.56188	13.4525	10.0294	10.5035	40.1582	112.657
Afap1	NM_027373	4.35315	3.32751	3.43164	4.14151	1.95799	1.24595	5.24687	7.73907	29.3487	58.2061	13.0038	79.8394	5.46046	13.7902	15.8619
Aff1	NM_001080798,NM_133919	6.82599	5.98945	10.0406	4.71428	13.2889	11.4021	9.6589	6.34471	0.336145	9.88028	4.96461	7.69871	1.5948	3.06866	8.55268
Aff4	NM_033565	6.49866	12.4188	10.2637	6.01405	8.55784	15.613	10.8675	19.3558	8.42858	5.34343	9.46078	10.8894	3.11022	21.3346	38.1248
Afg3l1	NM_054070,NR_028260	7.73886	14.6742	10.7845	4.44523	2.1683	3.86338	5.17658	7.57798	22.7507	48.5914	10.6733	14.1464	2.64555	7.49686	17.0252
Afg3l2	NM_027130	5.02372	8.00019	1.8062	6.20413	3.63151	10.7841	33.0279	2.64411	37.3562	6.45888	14.8966	3.29065	2.21541	8.52561	5.2804
Afmid	NM_027827	1.81162	1.2589	7.10553	1.80791	0	4.4192	0.676722	4.62304	0	2.11742	10.1288	4.3151	0	19.8187	55.3944
Aftph	NM_001252503,NM_001290545,NM_181411	10.5392	30.1196	70.2464	18.24	10.9816	34.6491	31.2112	24.6536	5.64823	25.6351	21.2721	6.21929	0.55828	16.4063	31.9356
Aga	NM_001005847,NM_001205054	3.57268	3.03437	2.37871	9.80478	20.0869	3.19553	0	0	2.21386	3.82776	5.23155	0	5.25173	12.8611	0
Agap1	NM_001037136,NM_178119	11.9857	12.5119	14.6045	8.80086	28.9771	12.4773	12.5182	21.3796	7.75002	28.861	12.855	16.2795	9.66371	20.5323	14.3256
Agap3	NM_001256431,NM_139153	2.51326	47.7908	0.892449	0	8.52311	18.4831	1.14744	5.22585	11.7669	3.59027	2.04456	0	8.2098	0.287218	27.3951
Agbl4	NM_001048189,NM_001284190,NM_030231	0.184027	5.15784	0	1.01008	0	0	0	2.58288	20.5262	11.8299	6.46736	84.3791	0	22.7132	0
Agbl5	NM_001048192,NM_001294262,NM_174849,NR_122116,NR_122117	4.23659	1.03795	6.11885	1.34155	3.53368	9.18188	8.3693	18.296	16.9632	42.9466	8.58977	12.808	2.39525	18.1002	85.6356
Ager	NM_001271422,NM_001271423,NM_001271424,NM_007425,NR_073173,NR_073175,NR_073176	0.678158	2.87988	0	1.24075	1.08938	0	0	0	0	2.90631	0.993039	0	0	18.8326	23.7602
Agfg1	NM_010472	3.30561	2.80754	1.95635	1.34398	8.85015	7.8844	2.01226	15.4652	3.64155	7.87028	2.15132	19.2467	1.43975	0.755537	30.8845
Agfg2	NM_001303266,NM_001303271,NM_178162	13.2165	22.0056	12.1278	15.8012	5.04494	41.433	20.4322	14.6929	0	72.3428	14.3712	11.9999	7.69419	0.807536	49.5152
Aggf1	NM_025630	10.9766	37.5916	30.742	12.9565	11.3759	44.9721	2.90986	1.65657	5.26592	12.1397	7.77738	1.54622	7.63389	8.37627	4.96234
Ago1	NM_153403	3.20778	8.38113	6.68962	2.68576	2.35812	2.91777	0.446805	4.57854	0.404287	9.78616	12.1809	2.13678	2.55747	7.88474	6.85764
Agpat1	NM_001163379,NM_018862	7.33011	6.94955	4.63073	5.61392	6.57208	13.7225	76.3492	22.7294	55.774	39.4499	18.7214	26.7984	9.02095	51.5472	57.3367
Agpat2	NM_026212	7.80815	101.651	4.67884	6.6964	10.5831	14.4042	9.02354	3.42469	30.845	28.234	11.7909	89.504	2.86943	0	20.5177
Agpat3	NM_053014	57.5146	37.7035	74.9512	64.3626	116.251	56.3375	70.2099	74.454	13.287	53.1257	47.0976	59.9847	9.84986	48.9324	61.0401
Agpat5	NM_026792	4.51367	0.894501	6.09059	9.90976	3.38366	5.92119	8.24297	2.1117	0	2.57917	1.32189	0	0	0	4.21715
Agpat6	NM_018743	35.3486	97.7591	27.8534	17.6382	26.7493	28.2201	13.6044	84.7386	388.122	321.759	205.335	618.72	105.927	267.72	255.886
Agpat9	NM_172715	2.80338	0	9.59918	0.732717	1.92999	0	0	0.936821	60.5523	29.1772	5.27791	5.24651	0	25.1264	2.8063
Agr2	NM_011783	20.7192	211.168	16.9577	58.2481	107.155	2.71199	43.6058	0	0	0	0	0	0	0	0
Agrn	NM_021604	2.60241	3.11651	9.814	1.14272	5.51822	1.67593	4.27732	17.8976	0	0	0	0.681854	5.81469	1.28479	25.1654
Agt	NM_007428	1.67075	9.57831	55.7309	5.73145	0	0	52.3464	17.5872	0	0	0	2.73594	0	1.28881	0
Agtrap	NM_001301281,NM_009642	14.0127	8.98675	1.52323	3.66249	6.89077	6.13884	9.00885	4.01375	3.54416	8.57898	6.28136	2.49759	10.6494	14.7066	4.00781
Ahctf1	NM_026375	3.26178	6.59333	2.77979	3.34191	10.0602	16.1043	6.96937	9.46124	41.3943	131.958	27.3203	121.925	9.97299	35.0244	38.3984
Ahcyl1	NM_145542	10.7709	36.2109	66.1357	7.11616	14.8992	45.4933	42.6186	7.69867	21.5063	16.6688	29.7917	7.83911	7.62326	16.6173	10.4826
Ahi1	NM_001177776,NM_026203	8.36887	15.5605	15.6619	26.8987	7.26683	14.5662	12.0822	40.2116	223.133	359.625	79.4899	535.34	46.1047	81.656	122.041
Ahnak	NM_001039959,NM_001286518,NM_009643,NR_104460	11.0159	17.9657	12.3773	6.84279	20.5848	19.5231	18.4752	22.5176	4.10328	30.7431	13.1979	10.4419	6.84972	13.4322	13.7484
Ahsa1	NM_146036	28.2228	36.6969	25.1062	11.1789	25.239	49.9664	2.39108	0	0	0	3.83448	0	10.2647	0	0
Ahsa2	NM_001290654,NM_001290655,NM_172391	0.826832	0.263343	2.64244	0.567284	0	0	2.12341	0	4.61122	1.3288	8.17253	5.41593	0	7.01596	8.69077
AI314180	NM_172381	8.00539	22.8021	56.9923	13.9321	14.7416	19.5598	22.7317	9.13484	6.29156	30.9607	24.0167	23.0212	8.80183	30.5252	67.0416
AI413582	NM_001002895	130.232	140.566	8.67091	52.9489	52.3006	223.26	148.645	46.5425	4.48333	0	105.945	0	24.8159	124.645	0
AI507597	NR_033566	1.77807	0	0	0	0	4.7711	0	0	360.291	377.194	3.90549	46.5871	0	1.3716	37.3784
AI661453	NM_145489	1.29751	0	0	2.09462	0	0	0	0	4.54036	10.7941	6.37049	9.99881	2.69266	8.00716	8.02238
AI662270	NR_015519	0.818317	0.695017	13.9479	11.9774	1.31453	0	7.84575	3.82846	0	3.50697	4.79311	0	0	3.36665	0
AI837181	NM_001256515,NM_134149	11.1863	18.3682	17.4778	6.82209	9.58375	48.026	46.986	0	3.69694	3.196	2.18404	0	14.6165	0.767029	10.4514
AI846148	NM_001033139,NM_001167831	3.39691	3.24572	0	0.58265	0.51157	0	5.6704	0.744951	18.9445	23.2014	3.73062	80.6582	0	0.982636	13.3893
AI987944	NM_001199330,NM_183167	1.57242	0.333874	0	1.43844	2.52591	1.40642	0.538422	11.0347	0	1.68469	6.33194	12.0163	0	0.404319	38.5644
Aida	NM_181732	3.26565	13.8184	85.3562	1.28031	0	6.25908	0	4.09237	0	0	3.58646	0	0	0.359872	0
Aif1	NM_019467	6.14502	8.38786	25.9511	33.7284	8.46108	4.71112	30.6605	12.3211	172.985	39.5025	53.9895	293.259	2.58085	50.1111	9.22712
Aifm1	NM_001290364,NM_012019	6.97413	8.47169	10.3667	9.79235	34.391	2.61121	7.99721	5.69095	0	29.1932	12.8248	0	0.95365	12.5112	54.5522
Aig1	NM_025446	16.3974	7.42758	1.7468	8.0001	5.26811	0	58.3933	56.2572	0	9.36967	12.8059	0	10.7127	8.99476	0
Aim1	NM_172393	3.46983	0.395867	6.70312	1.70552	4.49238	3.05721	0.638396	1.81717	1.15529	5.32666	11.6027	17.6398	3.34961	4.79393	13.0643
Aimp1	NM_007926	51.0031	101.173	78.2176	107.092	49.4883	51.436	37.9761	60.0542	20.3628	57.2118	63.1562	35.8745	20.1269	15.843	35.9792
Aimp2	NM_001172146,NM_146165	19.1221	6.19357	19.1622	5.33678	10.9334	46.9621	1.33174	0	67.4808	8.33386	9.96642	0	17.1512	1.00005	0
Aip	NM_001276284,NM_016666	10.2515	55.9724	0	4.01912	0	3.92967	39.8666	0	0	4.70716	0.804182	2.39819	0	24.8535	7.69659
Airn	NR_002853,NR_027772,NR_027773,NR_027784	0.702127	0.670876	4.76829	0	0	0	0	0	1.30525	18.0542	22.362	9.19818	1.0321	11.374	99.6301
Ak1	NM_001198790,NM_001198791,NM_001198792,NM_021515	12.342	4.55155	2.85445	8.02209	7.82605	27.0167	4.67096	26.2116	96.6049	25.0544	18.5482	95.7349	0	41.5898	17.0692
Ak2	NM_001033966,NM_016895	10.8044	11.3989	0	14.8257	3.25426	2.71795	21.504	8.29303	25.1067	4.34094	7.41615	0	0.992635	26.5662	10.6467
Ak3	NM_021299	11.5875	32.904	18.293	5.36394	43.0589	23.2259	16.6359	28.4121	0	17.9492	18.3988	3.65787	10.6715	6.03084	0
Ak4	NM_001177602,NM_001177604,NM_001177605,NM_009647	3.34809	1.04266	2.2589	3.26699	0.71711	1.99643	1.22287	0	0	3.82628	3.59529	23.3928	1.31242	3.67318	10.9485
Ak6	NM_027592	15.1298	3.45964	0.619907	2.12932	7.47823	8.32773	1.59406	38.1144	0	0	22.1548	0	0	9.57624	24.4658
Ak7	NM_030187	1.73841	0.316387	23.8102	0	0.598403	0	0	0	7.3867	3.1929	3.81837	21.1472	7.30114	0	0
Ak8	NM_001033874	0	0.934953	0	0	0	0	0	10.3003	9.09517	37.7413	4.29853	0	8.63023	11.3222	5.1425
Akap1	NM_001042541,NM_009648,NR_104310	3.71951	45.3206	0.457195	2.09389	0.919226	12.2838	0.391884	84.3306	99.9949	160.629	38.9638	133.688	19.6271	95.6405	28.0686
Akap10	NM_019921	0.297033	0	0.474638	3.26068	1.43145	4.25082	0	2.77931	0	40.7347	7.39416	6.48544	0.582172	3.66608	0
Akap12	NM_031185	23.3623	66.184	37.2331	16.5349	22.221	60.3784	37.1351	125.982	477.733	312.22	139.9	428.479	85.3122	115.148	221.003
Akap13	NM_029332	9.4615	14.5504	18.9842	3.19322	16.9695	18.0756	9.81369	12.6779	1.59381	24.4076	15.8723	21.6611	5.4012	13.8885	45.7016
Akap17b	NM_001081956	3.12094	0	1.99482	1.71301	0.902419	3.68475	2.05183	0.876071	0	9.63006	9.59712	4.90629	1.83508	12.5189	28.8675
Akap4	NM_001042542,NM_009651	3.8432	1.79527	0	1.40629	0	1.37499	3.68473	2.69703	169.562	57.6463	2.81383	8.39126	3.76625	28.0651	8.07911
Akap7	NM_018747	4.79618	4.70021	3.73373	4.05	11.8531	4.61985	1.01064	11.2194	5.48681	4.74334	6.48289	3.22216	1.4462	2.65623	7.75574
Akap8	NM_019774	7.17196	4.89954	1.32873	6.27559	16.53	31.2375	3.84386	1.45885	3.09162	13.3635	12.3285	8.17007	3.05581	31.7513	28.4055
Akap8l	NM_017476	38.5546	37.3109	23.9915	32.5564	40.1973	127.328	84.5419	58.5355	30.3231	173.967	62.699	97.1313	6.53932	81.7874	148.07
Akap9	NM_194462	6.82145	3.63786	39.545	4.70192	9.17403	7.8324	4.95402	8.23822	3.77482	25.2907	15.3316	27.8483	2.98487	13.9016	21.3432
Akip1	NM_020616	16.5783	3.52009	40.9979	32.4978	13.3155	4.23662	0	22.1602	14.6757	0	0	0	0	17.0512	0
Akirin1	NM_023423	7.4544	65.6518	64.4781	8.89463	32.0191	26.9597	3.32936	17.0584	8.4351	8.33386	36.3063	0	3.81138	23.0012	44.2863
Akirin2	NM_001007589	9.38375	48.9577	8.92536	7.35786	13.9972	8.39313	9.18043	14.1112	1.66136	25.8524	0.981485	0	1.3137	6.89389	23.4838
Akna	NM_001045514	1.26267	21.6271	3.47487	1.15508	0.676114	3.76459	4.61185	11.3224	7.30272	7.21507	5.23871	18.3796	3.71218	12.987	0
Akr1a1	NM_021473	680.395	1296.94	1154.5	351.835	1280.16	964.963	930.798	383.127	42.4141	66.3497	88.2962	78.2821	39.9265	25.1427	22.8394
Akr1b10	NM_172398	4.29601	49.6224	5.49179	17.2918	1.38021	16.907	49.4265	22.1086	6.389	7.36438	71.7143	22.5119	1.684	143.162	132.455
Akr1b3	NM_009658	7.67031	17.7988	0.437737	1.50359	7.92095	5.8805	40.5222	0	0	0	1.2034	10.7662	0	2.53579	5.75872
Akr1b7	NM_009731	0.307743	0	0	1.68912	0	0	1.26452	0	503.441	27.6961	354.198	48.3789	43.4278	60.7723	45.2853
Akr1c13	NM_013778	4.6761	54.807	6.97395	1.71106	0	1.67298	57.6422	0	0	0	17.803	204.197	16.4969	16.3523	19.6601
Akr1c19	NM_001013785	1.85538	49.2444	8.40018	1.69728	4.47068	0	0	4.34015	66.6833	377.691	359.985	113.429	38.1829	536.235	780.07
Akr1e1	NM_018859	0.44841	16.5668	20.0628	7.38363	0	8.42253	0.921259	0	5.00155	0	16.7437	17.6231	0	3.45902	9.42642
Akr7a5	NM_025337	334.657	929.892	256.953	188.034	325.698	514.028	440.494	81.7729	8.6647	14.9812	8.19016	24.4243	26.0356	66.1562	137.175
Akt1	NM_001165894,NM_009652	5.85376	7.6395	18.0234	1.56731	42.6592	2.29864	4.69328	3.00584	0	0	3.76321	0	12.5924	3.96488	15.0069
Akt1s1	NM_001253920,NM_001290694,NM_001290695,NM_026270	4.77097	2.60493	5.4455	0.935238	23.8132	16.4597	16.1032	3.58727	6.33515	8.76276	8.98229	6.69663	12.0226	8.93789	14.3278
Akt2	NM_001110208,NM_007434	4.97706	1.35872	0.378715	0.650425	6.28185	14.6269	22.8854	10.8109	0	7.61773	0.520572	4.65727	1.39355	7.67857	24.9112
Akt3	NM_011785	2.27113	0.310005	9.07276	1.7808	0	6.96469	0	0	1.20629	6.257	3.5632	28.6902	2.38463	8.5094	0
Aktip	NM_001302266,NM_001302267,NM_001302268,NM_001302337,NM_010241	15.3578	15.3188	26.2528	19.6035	13.7696	28.1119	23.481	11.6966	132.791	9.18378	21.4427	20.2753	2.10004	5.87754	30.0325
Alad	NM_001276446,NM_008525	145.996	324.883	123.248	130.119	200.332	174.261	194.478	110.715	11.7935	113.76	130.177	28.4322	28.9581	197.295	175.478
Alas1	NM_001291835,NM_020559	1.29632	0.450407	0	6.46832	23.2848	3.16219	20.822	19.8483	0	9.09079	11.907	0	5.5434	2.18176	4.95473
Alas2	NM_001102446,NM_009653	67.7302	260.346	274.447	30.8907	23.3813	51.0331	153.904	162.068	161.627	174.657	134.701	498.31	61.6196	346.116	146.869
Alcam	NM_009655	11.3074	11.4454	14.232	10.6273	16.049	12.4689	10.5017	17.3921	0.575899	4.97864	3.06202	1.0146	0.455383	1.6728	13.0248
Aldh16a1	NM_145954	1.79539	32.0222	5.02059	1.6424	0.721021	6.42342	0	4.19982	0	0	1.31451	0	3.51888	4.61652	0
Aldh1a1	NM_013467	242.497	388.159	317.122	306.037	260.505	199.823	216.68	172.431	25.2982	87.481	69.7454	44.5695	131.138	103.226	15.8932
Aldh1a7	NM_011921	67.4908	105.459	50.0499	120.751	81.7613	37.02	59.7539	134.762	0	0	5.73311	2.44243	0	37.3927	0
Aldh1l1	NM_027406	0.871739	0	0	0.683537	0	3.34162	0	0	25.9289	0	12.5827	34.2605	3.66122	9.60651	0
Aldh2	NM_009656	24.1889	5.9859	81.1974	33.4304	77.1542	77.5136	50.7686	29.3093	2.58802	4.47468	23.6984	2.27975	12.2786	3.75868	18.2912
Aldh3a2	NM_007437	5.17217	8.88786	11.5322	5.94182	13.9119	10.3282	11.8618	4.22053	0.89442	7.73225	4.22718	0	2.12174	0	75.8571
Aldh4a1	NM_175438	16.7133	17.0632	6.95108	8.79654	18.2052	8.60077	2.35189	2.41004	7.66109	7.35889	5.02883	0	6.05788	7.06444	24.0648
Aldh6a1	NM_134042	3.79123	25.7599	10.2805	21.4397	4.98287	1.84964	15.1061	6.44986	15.3772	13.2935	30.2813	3.01011	3.37757	40.4118	16.9058
Aldh7a1	NM_001127338,NM_138600	4.32206	4.12969	0.191844	6.58964	0	7.08729	19.7326	17.693	4.46371	3.0871	1.58222	1.5728	0.705922	9.26117	15.143
Aldh9a1	NM_019993	4.88044	7.08117	1.94965	2.97639	16.333	2.18261	14.4832	6.6596	0	0	11.3153	3.552	0	12.5492	0
Aldoa	NM_001177307,NM_001177308,NM_007438	212.877	368.31	451.869	191.849	557.085	505.109	391.068	150.72	53.2347	119.114	61.049	182.057	50.761	113.048	44.2639
Aldoart1	NM_001199270	0.561496	0	0.299078	0	0	0	0	7.8808	13.9176	98.66	14.7998	4.9039	2.20102	0	23.6074
Aldoc	NM_001303423,NM_009657	17.129	1.53436	7.05657	9.54855	14.8327	14.3632	7.69813	5.63463	0	3.44099	4.11506	1.7531	2.36053	23.1231	0
Alg1	NM_145362	1.31005	0	0	0	0	0	0	0	0	2.80717	4.79583	0	0	14.148	27.5397
Alg3	NM_145939	6.73796	2.06018	19.8109	0	0	5.78558	5.53725	1.89139	10.0206	0	7.10389	0	0	0	0
Alg5	NM_025442	5.48289	8.31563	26.2839	14.3306	0	36.4303	35.403	0	0	3.35677	25.233	0	9.21105	0	0
Alkbh1	NM_001102565	2.56305	6.27941	3.78054	0	0	21.1613	13.7721	17.9867	0	20.2785	8.66105	0	8.11484	4.25843	29.0124
Alkbh2	NM_175016	12.9824	0.459429	18.44	3.95874	6.95159	25.1591	71.1264	0	0	0	6.3368	9.44864	0	10.0146	37.9048
Alkbh3	NM_026944	4.3679	0.79495	4.48689	3.4249	27.0638	6.69736	64.0989	8.75787	9.27988	72.202	16.4469	0	0	0	26.2347
Alkbh5	NM_172943	12.1753	15.7548	28.2153	4.19856	14.7454	11.6312	13.0964	12.5256	0	38.5191	4.76049	1.67018	3.37331	2.75367	2.68008
Alkbh6	NM_198027	33.3261	94.234	38.3161	8.92286	3.91717	111.235	50.0989	0	6.0442	0	12.4976	0	9.5587	3.76209	68.349
Alkbh7	NM_025538,NM_027372	38.201	98.905	89.9229	31.564	75.2222	0	59.0739	46.1216	0	0	32.4803	48.4306	33.8133	0	0
Alms1	NM_145223	0.577018	2.20534	0.184407	0.844562	0	0.619325	2.05484	1.34978	2.28837	7.91316	6.25255	27.2131	1.13093	8.90219	12.9387
Alox12	NM_007440	7.70438	1.14512	4.51406	29.6012	2.47524	19.2949	36.9335	2.70334	0	1.65089	1.69225	8.4109	1.51003	5.54692	10.7974
Alpl	NM_001287172,NM_001287176,NM_007431	18.9264	15.7466	40.9413	38.8674	29.1621	27.6381	5.29037	14.4565	0	0	2.26238	3.37338	0	0	8.11974
Als2cr12	NM_175370	0	0.310464	0	1.33758	0	0	0	0	23.5574	46.997	13.917	9.57754	2.86579	12.783	5.12292
Amd1	NM_009665	4.79181	15.4144	23.9281	1.97258	2.30925	12.8579	24.1197	1.68137	0	7.7009	2.10502	0	0.70438	6.28385	32.7381
Amdhd2	NM_172935	3.41273	4.34778	0	4.32268	0	1.40883	37.754	7.36906	1.95207	10.1254	27.6775	13.7564	23.1536	102.873	49.6675
Amer1	NM_175179	1.13387	2.13791	1.6669	0.995761	0.218571	0.973601	0.745449	0.636569	1.01177	16.9103	9.76281	11.2892	4.80023	8.81657	18.1154
Amfr	NM_011787	3.55034	16.0969	5.17263	6.30459	5.53547	30.2611	16.3046	13.1904	5.43534	2.68505	5.50464	4.10392	1.84196	14.1769	2.19514
Ammecr1l	NM_001242430,NM_153515	7.03124	6.67258	5.04449	11.0265	13.8305	7.31574	3.83253	7.04899	2.66755	28.5956	12.2921	0.939922	5.06238	19.2603	33.1818
Amn1	NM_001113424	1.49587	4.28786	13.1466	0	0	10.0346	6.14651	0	0	9.616	50.9273	24.4956	2.19887	20.7703	47.1688
Amot	NM_001290274,NM_153319	12.1094	29.2202	27.7952	5.35104	5.44007	26.1598	8.22265	8.64203	1.52619	0	3.1557	0	1.50851	3.00817	11.8652
Amotl1	NM_001081395	5.75022	8.9658	1.6457	0.942135	24.4024	12.8964	1.58693	5.72172	15.3165	17.6548	5.0898	33.1679	3.28013	5.69358	10.8251
Amotl2	NM_019764	3.02412	0	28.2619	0.502989	0.441628	11.3113	4.14204	0	1.36287	3.53458	1.61028	1.20053	0	0	1.92644
Amt	NM_001013814	0	0	0	3.18193	0	1.55556	0	0	0	22.3599	2.54668	7.59457	5.113	5.36631	48.747
Amz2	NM_001252193,NM_025275	8.84767	0.158758	93.1911	20.5194	7.20647	40.7943	0	13.1176	43.5518	14.4193	29.5611	11.4276	2.93088	28.0692	20.9571
Anapc1	NM_008569	2.82683	2.61916	2.80607	1.8807	3.30253	4.59711	3.34384	3.3063	17.1984	13.7666	11.4774	21.883	2.26655	10.8369	13.5057
Anapc11	NM_001038230,NM_025389	9.67027	10.7798	3.68751	1.80947	12.7098	14.7433	17.1583	20.8215	0	0	2.4137	0	0.646135	0.339073	2.31008
Anapc13	NM_181394	235.333	233.853	245.182	253.17	122.483	90.9315	181.793	79.2716	0	0	95.1103	0	5.53491	23.2365	19.7885
Anapc15	NM_001291348,NM_001291349,NM_001291352,NM_001291353,NM_027532	18.4469	0.470021	1.17907	0	8.88982	11.8796	0	12.9454	0	0	6.48289	0	4.3386	10.2455	0
Anapc16	NM_025514	43.059	21.7218	37.4043	14.2756	51.5289	40.3228	14.2494	8.11206	12.8934	7.43087	13.9646	0	1.69921	2.67508	42.5253
Anapc2	NM_175300	9.03829	3.24357	5.28883	9.78203	26.3795	8.88117	17.2615	8.04014	0	9.81998	11.7437	5.00305	0	56.9551	10.7043
Anapc4	NM_024213	8.92501	1.83393	4.83053	11.0616	30.5239	15.4506	2.36599	0	9.63379	35.1643	16.4417	24.5158	5.07851	14.2136	18.1568
Anapc5	NM_001042491,NM_001289517,NM_001289518,NM_001289519,NM_001289520,NM_021505	31.2982	44.6583	20.005	21.378	138.764	44.7906	12.0031	31.2378	24.8248	19.6726	13.4436	12.7562	5.72535	48.9304	78.9535
Anapc7	NM_019805	11.8711	1.60132	100.425	12.2649	17.499	13.4909	35.0055	5.88051	2.07701	0	11.6568	0	10.6753	40.5075	17.6154
Angel2	NM_001199020,NM_021421,NR_037578,NR_037579	8.48632	6.13624	39.9487	4.40615	19.3431	17.8478	2.3561	1.60957	12.7914	22.1162	29.2195	18.0283	6.74304	39.9856	43.3942
Ank	NM_020332	1.86759	3.07907	1.40436	6.02982	14.8238	2.94782	3.61125	0.770948	15.5211	12.7118	10.6172	5.75675	6.45951	38.9822	6.92826
Ank3	NM_009670,NM_146005,NM_170687,NM_170688,NM_170689,NM_170690,NM_170728,NM_170729,NM_170730	3.23498	1.69432	6.318	4.73492	10.7397	4.05086	0.886167	4.79265	4.27648	68.3946	19.106	30.1366	8.24254	25.8417	68.0052
Ankef1	NM_175667	3.10297	0.179689	6.76138	0	0	3.78464	0	10.8878	87.0504	48.9611	15.49	51.7368	6.63458	16.1025	8.89504
Ankfy1	NM_009671	2.62926	1.58347	5.72916	1.83672	7.14173	18.9846	0.785719	1.67739	0.355475	5.53153	4.20008	8.76769	2.81086	19.3232	22.1088
Ankhd1	NM_175375	11.7585	30.4358	9.54374	11.781	15.0659	16.527	7.28568	4.58429	1.0409	83.3867	29.5168	12.8368	3.2923	19.0047	51.0064
Ankib1	NM_001003909,NM_001289527,NM_001289528,NM_001289529	3.51157	7.50426	1.62907	1.55436	2.72948	5.16722	3.02544	4.76962	20.6368	5.82547	11.4452	5.93588	2.6642	1.92238	1.19064
Ankle2	NM_001253814,NM_027922	4.96602	4.74499	16.5709	2.80589	2.81553	14.5011	1.80047	0.512499	8.68875	1.87785	3.8498	0.956722	0.429405	26.1394	35.3101
Ankmy1	NM_172850	2.01328	2.5649	0	1.95007	1.14145	8.89781	0.973245	8.31093	35.2252	28.9295	9.36451	127.22	16.7123	25.5795	22.4063
Ankmy2	NM_146033	6.28068	3.60068	2.50902	6.89461	26.4841	10.1118	14.194	1.10189	0	0	2.0693	0	0	0	0
Ankra2	NM_001271388,NM_001271389,NM_001271390,NM_001271391,NM_001271392,NM_023472	5.85284	16.7024	18.8919	7.06745	8.46172	7.53836	2.88592	27.9299	13.9269	42.1392	17.4837	26.0694	7.57107	28.8951	61.5188
Ankrd10	NM_001167967,NM_001281974,NM_001281975,NM_133971,NR_030781	3.70764	0.513423	3.47746	2.65439	5.04957	8.2185	4.30546	4.52505	3.59608	1.03627	20.5364	5.27954	0.473923	9.45063	10.1663
Ankrd11	NM_001081379,NR_037865	11.5881	6.60455	29.5159	10.7601	11.7568	17.0668	10.3823	18.3432	19.4366	36.4063	15.8842	54.2177	8.19689	5.6457	10.0738
Ankrd12	NM_001025572	7.73168	7.83651	9.96566	7.26825	8.02843	11.2329	6.14326	9.89241	10.4821	22.517	12.5726	21.8246	2.00934	11.7307	61.0626
Ankrd13a	NM_026718	8.62135	2.5578	5.85022	2.5929	6.2606	11.4084	19.411	9.11672	8.78193	1.51839	6.74454	1.54717	1.38883	13.4831	12.4135
Ankrd13c	NM_001013806	4.63076	0.553081	3.23734	3.17713	5.57908	18.6386	14.8654	5.07768	0	3.72104	3.81426	39.8114	3.40353	3.57215	0
Ankrd16	NM_177268	2.61046	0.207856	0	0	0	9.63137	1.3408	0	0	14.6834	10.7509	0	0	38.7636	37.7277
Ankrd17	NM_030886,NM_198010	6.82966	8.84672	7.1333	6.70146	6.06779	19.657	7.05496	11.5135	3.12087	21.0934	12.9061	2.49921	0.448687	22.3685	24.8645
Ankrd23	NM_153502	1.37587	1.50243	0.314078	2.15765	0	0	0.807634	0	23.3849	5.05406	4.31723	2.57492	0	1.21296	0
Ankrd24	NM_027480	2.20485	0.668797	5.70422	0	1.01195	15.7767	3.0199	3.68403	0.780723	2.69973	7.37965	0	1.23469	1.29586	30.9
Ankrd26	NM_001081112	1.61598	7.72024	0.537962	1.84785	3.89382	1.08404	1.93668	0	1.00136	19.9105	4.43682	14.9954	3.16724	15.9975	18.4009
Ankrd32	NM_134071	1.33427	2.74589	0.492016	3.38005	1.48385	2.20322	0	0	0.763197	9.23696	12.1736	6.72288	2.41394	5.70045	6.47279
Ankrd36	NM_023816	0.0855185	0.762646	0	2.34695	0.412127	0	0.351395	0	19.7133	21.9898	4.50815	26.8879	4.52554	1.84712	16.1798
Ankrd37	NM_001039562	4.67334	4.87127	1.35776	2.33189	0	0	0	35.7774	151.64	376.891	24.2624	178.103	29.9767	34.0836	107.173
Ankrd39	NM_026241	4.73091	77.5306	0	4.72122	1.03632	11.5404	54.7834	0	0	2.76473	2.834	0	1.26441	18.5788	4.52056
Ankrd40	NM_027799,NM_146024	8.67536	15.7333	11.5794	5.60198	1.47557	1.64319	15.0976	14.3249	2.27681	17.0586	4.03523	2.67414	2.40047	7.24325	0
Ankrd49	NM_019683	5.44308	19.6937	15.6558	4.78011	2.09848	7.01059	0	3.05582	4.85695	13.9961	14.3467	8.55681	8.96128	11.4206	9.15389
Ankrd54	NM_144849	22.7002	98.7442	33.6591	15.7148	88.6994	18.6576	52.94	133.47	21.2899	13.1465	22.4597	21.433	1.20247	34.0752	60.1875
Ankrd60	NM_001199955,NM_027303	5.92386	0	37.8637	0	0	0	17.5797	9.23816	66.0744	148.092	69.3953	77.6052	19.3508	80.2225	83.0203
Ankrd9	NM_175207	2.10199	0	0	0	0.723558	0	0	0	0	0	4.61697	15.7354	4.41408	7.41241	3.15627
Anks3	NM_028301	10.3634	33.1055	1.23582	1.69797	14.9083	6.64072	8.26239	7.59832	1.15017	11.9319	14.2693	2.02634	1.81896	15.7499	39.0192
Anks6	NM_001024136	0.54063	0.137751	0	0	0	0.580269	8.4415	0	0	12.5114	3.32495	1.4165	0.635767	16.6816	43.1872
Ankzf1	NM_001267620,NM_026187,NR_051998,NR_051999	3.27398	0	5.63404	5.52925	0.60684	28.3826	5.69157	2.65105	3.74542	48.5687	6.08489	11.5475	3.70204	15.5418	74.1195
Ano1	NM_001242349,NM_178642	4.67149	10.7338	4.26556	5.03655	7.23621	2.68607	5.8271	14.6353	0	79.3654	20.5217	3.2785	12.2624	51.4796	108.725
Ano10	NM_001271873,NM_133979	12.3051	2.39759	7.63375	16.6862	4.88354	20.9763	24.3885	38.6049	1.07647	31.6407	15.2628	9.48248	1.70241	4.46687	21.3027
Ano6	NM_001253813,NM_175344	6.92673	13.3654	3.5462	9.22792	12.6394	11.5489	10.7768	5.19131	12.5017	14.6984	14.1804	25.5491	2.37252	8.30019	18.3783
Anp32a	NM_009672	20.1945	18.9449	36.3765	40.3064	37.1588	28.5718	9.80665	20.6136	2.73029	14.162	7.25839	0	5.39733	9.63002	23.156
Anp32b	NM_130889	307.363	215.475	418.865	869.735	337.136	247.273	217.034	175.476	91.9231	72.2431	44.4318	114.099	41.2993	35.5431	41.3432
Anp32e	NM_001253757,NM_001253758,NM_023210	8.36457	7.65457	17.3194	21.3389	8.51623	5.69019	10.1658	9.09435	0	33.3227	2.07015	6.1735	2.07814	0	2.4766
Antxrl	NM_172808	0.903254	1.38088	0	0.991546	0	3.87792	9.64982	5.07099	57.7625	55.742	26.9821	198.795	11.6842	66.3321	3.79761
Anxa1	NM_010730	11.5632	4.91046	8.79867	21.1558	19.9017	56.145	53.1695	9.66033	2.04723	10.619	27.8172	57.7078	0	5.09703	28.9381
Anxa13	NM_027211	0.620458	0	0	0	0	0	0	0	4.61371	55.8396	23.168	16.2566	7.29642	74.6645	84.7807
Anxa2	NM_007585	308.033	420.919	527.056	121.204	204.753	235.513	285.99	188.313	29.0993	79.0625	19.6469	21.9712	65.7422	113.849	152.778
Anxa3	NM_013470	7.21472	15.0127	2.69001	13.1999	0	2.58123	3.9527	6.75074	0	0	14.7905	0	0	3.71027	0
Anxa4	NM_013471	3.06791	26.6265	0.306394	8.41948	2.77213	10.2901	18.1212	4.03679	5.70321	0	17.6888	0	4.50972	5.91642	20.1541
Anxa5	NM_009673	33.4356	46.8562	106.856	24.4693	49.4136	78.9516	76.0207	21.8997	3.31501	51.5848	46.0227	2.92014	5.24259	15.8191	79.6595
Anxa6	NM_001110211,NM_013472	16.3093	2.75813	8.99459	3.16877	7.65106	4.64738	2.96527	11.1415	0	5.56687	13.3148	0	0	0.445344	133.5
Anxa7	NM_001110794,NM_009674	8.03101	32.6745	3.51873	3.55485	1.87271	0	20.7577	2.72705	0	0	5.6903	0	0.761634	1.59873	5.44602
Anxa9	NM_001085383,NM_023628	0.582797	5.44483	1.55212	1.06628	0	0	0	1.36329	0	22.4787	27.3088	2.54497	4.56903	50.951	77.5927
Ap1b1	NM_001243043,NM_001243044,NM_007454	7.43949	18.2017	18.5071	4.64016	6.11114	9.0738	23.6214	1.18654	8.17224	1.08691	13.741	7.75255	2.98249	21.6509	21.3262
Ap1g1	NM_001301211,NM_009677	4.13392	8.61154	12.4973	6.43906	5.11511	7.49496	5.96815	11.369	12.462	20.8286	14.479	5.85472	4.27013	5.86066	10.5692
Ap1m1	NM_007456	4.30214	3.98608	0	16.1	1.88479	5.24724	1.60704	10.9785	1.45412	7.54249	16.3219	0	0	27.1526	61.6629
Ap1m2	NM_001110300,NM_009678	23.6449	3.94136	0	13.3419	30.8832	43.8787	77.1806	114.757	0	5.68218	8.7368	0	3.898	15.0008	0
Ap1s1	NM_007457	20.1506	155.562	35.5633	9.90459	86.9629	17.7543	38.3098	0	2.2364	0	22.4604	0	12.3788	14.848	12.6448
Ap1s2	NM_001290378,NM_001290379,NM_026887	526.333	466.284	480.759	985.622	568.18	628.492	344.139	428.359	1.75927	19.2646	2.77154	2.06628	0.463705	3.1634	0
Ap1s3	NM_183027	2.40374	3.23246	1.70711	0.732972	0	2.86664	8.23079	0	0.993005	3.43381	8.21294	0	1.57041	11.9495	47.7237
Ap2a1	NM_001077264,NM_007458	3.34647	1.42112	3.74321	0	2.68786	47.2925	6.41697	25.0501	5.80633	20.0782	10.7807	45.3016	6.55894	12.0468	21.1047
Ap2a2	NM_007459	19.7041	82.6913	45.9057	26.356	38.7009	43.5415	14.6279	14.5249	4.30937	40.4477	7.63756	7.59211	18.985	21.7137	12.1828
Ap2b1	NM_001035854,NM_027915	6.74543	11.3074	1.58845	2.33835	15.056	19.4337	13.7126	12.4572	29.5673	68.4666	23.394	75.3455	14.1949	31.1108	20.8971
Ap2m1	NM_001302970,NM_009679	14.5152	12.3281	16.7166	8.61298	15.7547	40.0012	18.269	11.0122	0	1.68124	7.46791	0	6.15116	4.03493	0
Ap2s1	NM_198613	146.791	173.521	59.2174	208.689	194.827	291.862	231.378	222.914	53.682	37.1264	48.6278	94.5752	76.4067	62.3716	182.114
Ap3b1	NM_009680	14.4263	14.1189	16.4877	15.2072	31.3081	17.4323	18.058	4.69319	8.52503	85.9818	22.6635	55.0701	10.1115	27.4156	24.1007
Ap3d1	NM_007460	26.3079	14.7925	24.2629	23.6206	50.0867	46.6256	98.0901	47.2948	21.1323	67.8558	31.0326	51.0586	8.59374	42.3414	117.777
Ap3m1	NM_018829	3.03848	9.40095	6.38123	1.90599	3.34695	9.31788	8.91793	0	0	1.11614	0.762737	2.27459	0.510453	2.94658	5.47495
Ap3m2	NM_001122820,NM_029505	8.19749	3.95159	0.531042	11.5525	1.0677	7.72843	20.4832	6.99657	0	2.84847	12.1659	0	1.30271	4.10173	2.32874
Ap3s1	NM_001303015,NM_009681	0.246037	5.01516	0	4.0513	9.48551	23.7668	11.1206	5.17982	1.82952	9.48971	1.08083	25.7855	1.44666	6.07333	0
Ap4b1	NM_001163552,NM_001163553,NM_026193	0.791883	0.168142	0	2.89763	0	1.41657	0	0	0	3.39369	9.27655	0	0	4.47961	30.5192
Ap4s1	NM_021710	13.8028	5.715	12.1308	1.894	16.6295	38.8889	25.5221	2.42159	5.13187	0	18.1905	0	0	3.19423	0
Ap5b1	NM_001033448	0.496848	0.316489	23.4209	2.72707	0	0	0	0	21.2436	3.19393	0.545658	1.62723	0.73035	0.383266	13.0558
Ap5s1	NM_001291031,NM_001291032,NM_027129,NR_110992	3.59835	19.2538	0	0	20.8092	2.57478	0	0	0	9.25262	14.7535	0	4.23156	0	20.1717
Ap5z1	NM_172725	1.71053	64.6065	3.53722	0	1.9396	2.69991	4.54788	0	0	1.29364	0.442016	6.59078	0.591628	3.72563	23.2672
Apba3	NM_018758	2.18736	0	0	1.00049	20.204	0.978222	0.748987	0	0	18.7482	2.40224	2.38795	0	11.8112	22.9912
Apbb1ip	NM_019456	4.08256	1.15581	0.966468	2.4898	0	6.4917	6.21306	7.42781	1.12436	13.6082	7.30666	0	0	4.19903	9.5359
Apbb3	NM_146085	0.186258	0	0	0	0	1.99914	6.88799	5.22839	0	2.39467	23.7284	0	1.09517	19.5403	11.7465
Apc	NM_007462	3.73297	2.39753	3.10576	2.032	2.82483	3.97355	2.15503	1.29901	2.06466	13.0892	7.86056	3.23329	0.544199	8.09142	9.07962
Apeh	NM_146226	20.3999	12.8923	0	24.6862	51.8644	24.9989	32.3411	99.1972	0	16.5213	9.87889	8.41724	2.83343	29.2424	97.9248
Apex1	NM_009687	1.1754	31.0721	27.7037	8.06437	1.41611	25.2317	6.03717	0	0	0	0	0	0	0	0
Apex2	NM_029943	0.611242	5.451	1.3023	2.23663	21.6016	6.56057	3.34879	2.85966	0	7.85859	21.4813	2.66918	5.99004	15.717	17.1326
Aph1a	NM_146104,NM_146134	3.94218	12.3274	25.5791	3.93411	6.90835	21.7972	1.96344	10.8983	1.7766	0	2.09913	0	2.10723	5.52905	10.0451
Api5	NM_007466	7.88461	11.3666	24.2035	7.40258	10.4992	15.5892	13.6412	5.09634	0	2.66765	4.10172	0	3.66004	1.28045	0
Apip	NM_019735	21.1983	11.1203	6.64186	20.5327	2.0031	26.7677	1.70792	0	0	0	29.2151	5.44524	0	17.9554	17.4756
Aplp2	NM_001102455,NM_001102456,NM_009691	33.8941	65.1683	130.417	58.2076	42.5888	37.9415	53.4013	22.6184	22.4203	61.4888	40.6493	13.6205	14.0605	8.02016	24.042
Apmap	NM_027977	9.64543	2.01079	10.3686	7.70055	1.69028	14.1172	0	0	0	4.50942	0	27.5693	2.06232	0	0
Apoa1bp	NM_144897	78.5102	233.022	71.8818	46.5862	63.3997	72.8792	66.2634	8.93447	0	0	18.6428	5.55956	24.953	7.85675	35.685
Apobec3	NM_001160415,NM_030255	1.40568	0	0.499152	0	0	0.838192	13.4772	8.76855	6.9684	12.0483	7.54734	2.04612	3.67343	0	19.7
Apoc1	NM_001110009,NM_007469	45.7549	14.1312	4.4311	64.6867	96.8862	81.8493	54.1231	58.3805	0	0	0	0	0	0	0
Apoc4	NM_007385	35.5889	83.123	4.73905	24.4173	82.1811	35.8109	0	0	0	0	0	0	0	0	0
Apod	NM_001301353,NM_001301354,NM_007470	68.5166	111.825	229.622	171.773	149.033	128.199	82.9386	81.8706	11.0159	0	13.0158	24.2594	42.4646	0.571388	7.78566
Apoe	NM_009696	1360.65	1648.57	2551.96	1041.38	2632.04	1423.5	4594.32	2255.72	36.5261	303.926	258.943	293.599	624.582	235.875	103.261
Apopt1	NM_001163388,NM_026511	15.1523	76.0333	3.4589	39.0375	5.9609	34.8498	60.99	0	27.5931	111.319	13.5843	12.1531	5.45469	7.63323	45.5041
App	NM_001198823,NM_001198824,NM_001198825,NM_001198826,NM_007471	20.822	38.0415	166.544	16.9546	75.5341	120.953	92.139	40.1435	9.35797	4.4127	13.0672	7.4939	14.7993	13.7674	0
Appbp2	NM_025825	12.4561	12.8172	19.1385	3.50607	23.0877	77.9881	20.3416	11.2068	23.7496	10.2657	7.7168	18.8285	0	34.9851	13.4282
Appl2	NM_145220	2.99948	2.49215	8.96075	4.29479	5.65628	4.19921	11.2531	2.74557	0	6.70671	14.8952	0	0	6.03596	43.8641
Aprt	NM_009698	17.2962	66.1053	95.6703	2.43421	0	2.38004	1.8223	3.11228	0	148.248	23.3788	0	49.5458	2.73686	0
Aptx	NM_001025444,NM_001025445,NM_025545	2.47266	0.0851387	1.38824	6.23568	2.57646	8.24876	11.2585	0	15.405	17.184	5.28434	1.75097	1.17883	4.3303	0
Aqp11	NM_175105	12.4922	48.8552	0.928453	4.78372	4.20014	14.0318	38.1995	108.054	531.428	0	119.965	95.1475	15.3738	43.0279	18.3216
Aqp2	NM_009699	0.271231	0	0	0	0	0	0	0	76.6409	0	20.2556	3.55325	6.37922	0	28.5089
Aqp9	NM_001271843,NM_022026,NR_073483	6.29208	1.10024	4.33716	5.41735	13.6748	23.8356	1.01389	0	0	15.8619	15.1753	3.23251	10.1559	13.7045	49.2775
Aqr	NM_001290788,NM_009702	3.91825	2.68789	1.44487	4.13582	5.08379	4.04378	8.66927	3.17273	2.80153	18.4066	3.97216	2.96139	0.443053	2.55752	15.8402
Ar	NM_013476	16.008	22.6781	57.0938	2.10873	37.0296	3.43634	2.10486	3.59484	0	8.23243	2.81289	1.67769	0.752999	8.29818	16.1528
Araf	NM_001159645,NM_009703	34.2893	46.4049	13.2714	57.9593	37.7377	46.4817	108.718	110.74	11.4694	44.2374	45.8669	41.9672	7.67398	24.1625	37.413
Arap1	NM_001040111,NM_001040112,NM_027180,NM_198096	2.59911	10.2417	2.12489	6.30351	0.291291	7.46075	41.2287	8.90776	0.449462	0.777119	6.63823	0.791848	2.84324	15.6665	13.9772
Arap2	NM_178407	9.12946	13.3588	20.1735	10.5945	12.5704	16.2381	7.71695	8.78642	39.956	79.8153	27.9591	100.464	6.44161	43.9447	6.58006
Arcn1	NM_145985	11.005	9.06358	20.2497	10.3723	6.96417	16.1071	22.3814	17.1621	1.65319	5.71672	9.76656	5.82507	3.26808	29.4979	28.0419
Arel1	NM_178065	2.19142	1.35089	0	3.10403	1.02201	17.0716	0	9.42563	15.7697	34.5365	24.2223	2.77825	2.90957	10.0336	13.3745
Arf1	NM_001130408,NM_007476	48.2381	115.638	26.1841	29.3062	57.673	126.473	38.5829	118.869	21.9051	7.10136	29.1171	2.41199	38.9726	13.0663	11.6113
Arf2	NM_007477	2.45546	0.184014	2.53884	2.37837	0.696074	5.42602	33.8295	0	0	1.85702	3.17257	0	3.39713	21.8383	0
Arf3	NM_007478	15.8877	73.3727	18.8643	7.87255	26.5852	10.0658	43.5217	28.648	26.2535	4.25551	11.6323	0	10.3797	7.14917	11.5969
Arf4	NM_007479	14.8585	42.1721	50.4911	33.0347	70.6989	62.5803	163.067	92.3929	4.19572	12.0906	30.5707	24.6396	4.42359	11.6069	43.4922
Arf5	NM_007480	90.1499	136.351	225.618	56.4852	23.8053	178.939	172.527	40.4429	42.8536	52.9241	66.9083	43.1417	48.4082	105.423	129.803
Arf6	NM_007481	3.80872	9.44225	2.46733	7.34504	2.48038	2.76215	20.3028	2.16717	0	2.64691	2.71322	0	1.21053	2.85863	0
Arfgap1	NM_001177706,NM_001177707,NM_001177708,NM_001177709,NM_001177710,NM_145760	18.8631	58.5254	11.2776	16.1993	3.09198	24.7912	14.7635	10.8061	45.801	44.5443	77.7915	35.3022	33.9529	142.936	188.828
Arfgap2	NM_001166024,NM_023854	4.05582	43.2024	6.3009	12.9858	10.8587	22.9752	4.16634	2.37187	11.7285	1.44846	4.45426	2.95183	13.2487	11.4717	9.47343
Arfgap3	NM_025445	8.80207	42.0514	4.45395	10.4677	13.4325	3.93643	0	48.3865	16.363	11.3166	10.9557	26.9059	7.76325	23.9909	0
Arfgef1	NM_001102430	9.54432	24.3187	30.851	9.27987	13.9301	28.6835	19.0485	9.95116	7.2999	13.3227	20.1253	11.4318	3.84819	29.4498	38.9814
Arfgef2	NM_001085495	2.18815	3.06644	0.419581	2.88244	7.38151	2.58344	7.37269	14.1272	16.271	29.2578	10.1892	31.5323	3.85981	26.4667	11.0397
Arfip1	NM_001081093,NM_001293801	7.58866	6.8822	27.3353	9.88358	9.91754	39.3448	4.75655	8.12361	4.78212	36.3804	12.4306	1.685	1.51255	5.95308	21.6309
Arfip2	NM_029802	5.15679	10.1531	20.7878	5.14624	10.7313	13.2082	14.4472	0.82247	10.4579	0	13.3862	4.60611	4.13471	15.9117	34.4926
Arfrp1	NM_001165991,NM_001165992,NM_001165995,NM_029702,NR_028585	10.7999	7.91613	0.47281	4.06014	0	7.93958	0	0	0	19.0209	12.9983	25.1958	1.73979	4.56494	37.3208
Arg2	NM_009705	0.81312	0	2.59862	1.48767	18.2866	4.36369	0	0	0	3.4847	14.288	3.55074	4.78104	0.836316	11.3955
Arglu1	NM_176849	109.7	66.5917	195.727	134.214	121.084	185.404	87.5707	118.074	80.0715	735.481	349.852	673.009	84.4203	240.196	429.153
Arhgap1	NM_001145902,NM_146124,NR_027371,NR_027372,NR_027373	8.54501	20.8898	14.2079	3.16901	15.025	4.33788	12.3364	13.776	0.858654	16.3307	7.60902	3.0255	0.678967	4.63192	9.70983
Arhgap11a	NM_181416	1.07173	0	34.9851	4.62194	3.32026	0	0	4.83498	0	1.96843	1.34517	0	0.450118	0	9.65564
Arhgap12	NM_001039692,NM_029277	2.59502	0.48618	24.88	1.25677	2.57473	8.19203	1.56808	7.49866	13.6211	43.1764	8.04693	55.9933	4.93654	31.7931	0
Arhgap17	NM_001122640,NM_001122641,NM_001122642,NM_001122643,NM_144529	6.32247	2.73042	19.6921	14.1163	10.8449	12.6519	25.5387	12.0323	0	24.7993	22.5961	2.8077	1.26018	28.4361	56.3179
Arhgap18	NM_176837	8.92183	7.44222	17.9903	5.82972	9.72521	11.97	10.0378	0.745363	33.961	9.55882	13.0644	5.56571	4.99611	21.9577	29.0261
Arhgap21	NM_001081364,NM_001128084	3.58063	1.89485	4.48925	5.74477	2.65471	2.66065	3.84796	3.8658	0.819244	16.2894	4.35587	5.77327	0	7.30889	8.10615
Arhgap23	NM_021493	0.916115	26.1255	10.8103	0.386794	9.1694	16.262	1.15825	22.7488	14.1484	51.6432	8.35847	131.093	4.55792	20.0047	50.3682
Arhgap27	NM_001205236,NM_133715,NM_183288	0.887456	0.17394	0	0.374694	0.657967	4.76262	0.280504	0	0	2.63303	0.899666	0	0	2.52768	31.5716
Arhgap28	NM_172964	0.867124	0	1.84747	0.396618	1.74117	1.93896	1.18767	0	12.8958	27.871	3.80923	0	1.69952	8.02674	6.07618
Arhgap30	NM_001005508	5.99163	2.18093	11.7626	3.75846	4.12494	0.918705	2.46196	15.0169	5.72832	6.60283	3.00811	12.3346	0	4.75397	0
Arhgap35	NM_172739	2.288	3.61445	0.511849	0.753495	4.18996	2.21018	4.70069	10.9184	6.80539	9.41321	1.80919	1.79843	1.07625	5.36545	13.4674
Arhgap42	NM_027823	0.852843	0.181085	2.72557	4.29095	9.93245	7.62811	0	4.98748	8.45561	42.0317	4.68312	42.8284	4.59672	14.6926	13.4463
Arhgap44	NM_001099288,NM_175003	2.54534	0	0.15064	1.03487	0	4.04735	1.93681	1.98471	2.10301	26.6647	3.72719	22.2301	4.43445	6.10855	21.7995
Arhgap5	NM_009706	6.94803	11.3	34.961	13.3882	9.61764	20.627	7.59294	17.6362	5.49631	44.6646	24.6777	30.9863	6.51918	19.8422	21.7537
Arhgap8	NM_001164627,NM_001164628,NM_001205334,NM_028455	3.72395	3.79541	0.396708	4.08796	0	11.991	27.5431	1.74223	0	0	11.9967	0	0	16.0868	10.4379
Arhgdia	NM_133796	87.5811	230.497	95.9199	57.0988	75.1997	123.727	170.404	107.533	85.7183	37.9554	40.1414	55.2497	61.9942	47.2809	132.986
Arhgdib	NM_001301301,NM_001301303,NM_001301305,NM_001301308,NM_001301309,NM_007486	3.53099	4.49844	5.64229	5.9633	5.23582	0	7.81246	24.7794	4.03944	13.9684	8.35234	14.2331	11.1794	14.2475	11.4197
Arhgef1	NM_001130150,NM_001130151,NM_001130152,NM_001130153,NM_008488	2.34901	1.22425	0.170616	2.34421	4.63101	6.87611	9.21335	7.493	0	1.37276	5.6286	1.39878	0	15.1551	15.712
Arhgef11	NM_001003912	0.205748	0	7.56175	0.376433	3.30511	8.46529	0	0.962583	0	23.8073	1.20512	8.98465	0	14.1784	12.9756
Arhgef12	NM_027144	9.52557	16.7563	5.73723	10.4567	10.4169	17.892	9.93567	27.5103	50.3996	106.924	36.2123	97.4315	25.6349	34.9312	40.049
Arhgef16	NM_001112744	7.3505	0.720341	6.55043	4.65519	0	3.793	41.8198	0	7.35782	5.45213	17.3871	0	0.831153	5.67014	0
Arhgef18	NM_133962	1.52176	3.69277	2.31588	1.19322	33.8742	10.8889	0	6.61095	0	3.72665	3.82001	1.89864	0	19.0057	21.3268
Arhgef2	NM_001198911,NM_001198912,NM_001198913,NM_008487	2.6924	2.32035	10.123	3.9118	4.57945	1.69989	1.95231	23.3402	28.8533	58.032	8.69677	29.0473	4.19055	29.0767	9.98812
Arhgef28	NM_012026	15.4632	19.7781	11.6682	3.36799	4.43568	6.91538	22.1879	9.04296	2.28142	71.0023	25.8777	23.3121	3.60799	51.4996	103.195
Arhgef38	NM_029953	0.402161	0	12.2099	0	0.969037	0	0	0	4.48568	2.58524	33.5668	0	2.36465	15.5112	33.8167
Arhgef40	NM_001145921,NM_001145922,NM_198249	7.82692	8.49736	13.812	8.59199	7.87182	10.5923	1.67795	13.8511	0	4.37517	0.896955	0	0	0	1.43075
Arhgef5	NM_133674	5.46937	16.0171	0.45401	2.72909	4.79232	5.7179	3.50238	8.97248	0	3.65291	9.67309	2.7916	1.25296	11.3969	35.8368
Arhgef7	NM_001113517,NM_001113518,NM_017402	2.53183	0.724097	1.56874	0.567208	5.47813	1.38646	10.191	9.06509	9.2212	6.6431	6.58254	8.12281	4.5572	4.30467	14.1206
Arid1a	NM_001080819	2.53693	0.658374	34.3826	3.09435	20.15	4.28611	7.33559	18.1331	4.54147	6.04014	5.98508	3.69277	0.552475	13.1915	15.8018
Arid2	NM_175251	2.89249	1.89669	2.85477	3.03515	5.12477	4.79382	2.62175	1.49254	2.84671	12.0314	5.79271	11.145	1.25055	5.77502	39.3448
Arid4a	NM_001081195	12.8907	18.7082	44.2761	5.10595	12.8087	15.3335	9.55607	34.9727	5.92917	31.6088	25.979	20.0212	3.5163	6.76591	47.4925
Arid4b	NM_194262,NM_198122	23.1833	81.562	58.0276	19.6561	34.8191	62.0391	33.3023	54.2309	241.533	269.791	113.159	549.808	33.2475	163.617	154.527
Arid5a	NM_001172205,NM_001172206,NM_001290726,NM_001290727,NM_145996,NR_033310	1.32573	2.53344	17.7948	0	5.43056	10.672	11.7119	12.0946	0	0.852229	0.291193	0	0	9.61301	4.18039
Arid5b	NM_023598	16.5795	24.3884	24.9908	6.56706	40.7733	12.8418	17.9092	41.9818	8.26135	32.9627	27.4062	6.71749	10.5525	50.3663	71.8623
Arih1	NM_019927	3.70038	6.76721	2.28889	3.93105	2.87624	25.3035	1.71668	4.60724	8.43229	32.9955	5.24374	12.5101	2.45652	7.36634	3.76398
Arih2	NM_011790	7.14673	9.35429	19.5548	5.37351	5.18977	22.0665	8.44773	4.1222	5.82388	15.1042	16.3427	16.673	0	30.208	18.5224
Arl1	NM_025859	5.47359	4.64885	21.8661	10.0144	0	2.44788	1.87425	3.20099	122.104	11.7288	0	0	0	0	0
Arl13b	NM_026577	7.73794	3.33229	9.40414	8.97287	3.1513	11.1127	6.71729	5.35376	25.9331	15.4132	6.70273	7.13877	6.40818	15.469	16.0375
Arl16	NM_197995	13.6691	24.1865	5.46057	5.21015	13.7236	36.6783	1.56017	5.32918	0	7.32251	2.50199	0	2.23257	66.1946	35.9187
Arl2	NM_019722	93.2536	90.0883	107.346	67.9226	21.2987	83.0138	123.489	31.0153	9.85921	11.3644	1.94151	63.6886	20.7894	10.9096	18.5817
Arl2bp	NM_024191,NM_024269	4.98337	4.59737	3.84425	2.82957	1.65625	0	2.11828	0	35.7784	15.4652	25.6662	54.0285	2.0208	5.83251	18.062
Arl3	NM_019718	29.9028	26.7861	21.6515	17.9516	51.7881	50.1488	65.2749	3.27887	10.4229	12.0141	0	24.4837	2.74725	4.32503	29.4662
Arl4a	NM_001039515,NM_007487	2.4212	5.01245	4.03013	1.10745	1.45852	2.70701	0	0.707968	48.7608	25.9407	9.74989	13.2162	1.77955	10.895	0
Arl4c	NM_177305	46.3859	58.3548	59.7305	64.846	38.2679	49.3711	17.906	28.5426	18.7224	38.5961	14.0385	7.6118	21.0678	9.56175	26.4646
Arl4d	NM_025404	7.78132	0.354046	127.893	1.52535	0	0	11.4191	1.95024	2.06649	39.3024	57.3785	21.844	3.26808	7.71746	116.841
Arl5b	NM_029466	2.35097	0.408424	24.5893	0	9.26975	4.01441	19.3203	9.74904	0	1.3739	0.938883	0	0	0.329733	11.2322
Arl6ip1	NM_019419	57.7444	84.337	70.4254	51.343	53.7487	146.74	105.701	68.1698	45.4801	39.3175	32.4	40.0627	27.5009	43.85	90.7585
Arl6ip4	NM_144509	51.9883	331.576	144.86	60.637	176.944	24.4125	12.0161	47.8849	28.9937	20.8875	5.70955	4.25669	13.3737	64.1657	61.4751
Arl6ip5	NM_022992	5.44974	85.5073	38.9583	14.169	2.76454	0	43.6074	4.02574	0	3.68769	1.26002	0	0	0	24.1187
Arl8a	NM_026823	1.35393	2.87481	2.88464	2.47712	3.26239	23.0089	2.78164	1.58357	0	0	9.91289	0	7.96091	0	0
Arl8b	NM_026011	13.9039	27.7399	37.9375	14.3991	20.8601	28.8612	35.0333	4.60252	2.92611	0	9.21953	3.43675	4.62755	0	8.27226
Armc10	NM_026034	1.33488	15.0626	3.96137	1.04669	1.838	55.2632	0.783573	0	0	7.35524	41.8861	0	1.12127	21.1828	12.0264
Armc12	NM_026290	0.348199	0	0	0	0	0	0	0	0	116.395	12.237	54.7387	0	42.9759	73.1979
Armc5	NM_146205	3.60623	19.3981	9.76426	0.549824	17.8617	0	0	65.3773	0	0	0.440056	5.24925	1.76701	2.78183	21.0582
Armc9	NM_027456,NM_030184	3.069	0	1.51792	5.21392	2.465	5.49003	0.600501	0	2.17343	15.0314	1.926	9.57268	1.7186	4.50936	7.68049
Armcx1	NM_001166377,NM_001166378,NM_001166379,NM_001166380,NM_030066	19.32	3.57292	19.9175	28.221	28.5325	20.0676	13.4444	37.1756	0	2.00317	0	0	0	0	0
Armcx2	NM_001166397,NM_001166398,NM_026139	17.1802	48.6961	7.63479	16.7392	21.0659	39.2801	2.50627	10.701	0.755925	0	0	1.33176	0	3.13674	0
Armcx3	NM_027870	4.42496	5.92643	6.34557	4.35929	12.576	7.91565	5.5945	4.77737	0	0	0	0	0	0.700183	0
Armcx6	NM_001007578	18.5045	57.2524	59.4397	48.7106	33.6686	25.3333	62.0695	23.8516	0	0	0	9.8946	2.2205	0	0
Arnt	NM_001037737,NM_009709	2.98882	26.766	1.26422	4.34247	8.89633	8.49166	3.97328	1.8507	3.92202	18.0831	4.63403	9.21291	4.13503	8.95101	12.9357
Arpc1a	NM_019767	59.2541	309.043	33.6225	66.3736	68.7662	106.43	123.228	47.523	5.39525	12.4378	41.4356	9.50517	12.7986	46.2681	20.3368
Arpc1b	NM_023142	72.8012	234.393	286.872	43.4925	244.633	39.8668	26.4546	79.936	11.0479	19.1018	19.5803	9.73192	39.3118	87.8671	26.0275
Arpc2	NM_029711	461.982	637.274	546.457	487.077	454.313	382.022	541.52	366.228	16.0945	83.4821	113.042	25.2043	39.5935	123.181	222.445
Arpc3	NM_019824	101.904	152.327	110.004	42.26	133.14	48.6112	165.628	143.025	0	0	27.8543	0	2.66302	32.1419	9.52091
Arpc4	NM_001170485,NM_001170486,NM_026552	24.3528	11.419	75.396	27.8471	23.6349	9.0758	18.7623	14.2417	70.4225	26.0915	20.0589	0	8.94945	15.6547	10.6654
Arpc5	NM_026369	53.2465	65.772	217.725	46.6722	60.492	145.593	60.7288	45.4652	12.0438	5.20592	17.7878	2.65229	5.95214	39.9809	4.25605
Arpc5l	NM_028809	99.4153	169.385	86.4309	41.4639	117.954	69.7308	100.572	103.907	22.4696	3.88498	34.5134	7.91723	12.4372	17.7153	76.2272
Arpp19	NM_001142655,NM_021548	12.2514	6.97637	14.5344	25.4716	14.7604	28.8895	24.7892	2.60535	2.07048	4.77314	4.89272	0	6.00306	8.30515	11.7067
Arrb2	NM_001271358,NM_001271359,NM_001271360,NM_145429	5.02296	7.6298	0	15.9056	1.86203	14.5149	1.58764	5.423	1.43656	0	9.33547	2.53089	11.3594	2.98053	0
Arrdc1	NM_001162485,NM_178408,NR_027876	16.0388	77.0386	0.346336	19.0341	91.9163	46.5263	2.67175	27.3782	0	8.35973	11.4256	0	2.54881	28.0883	136.688
Arrdc2	NM_027560	14.4065	15.4338	2.09278	3.59425	0.788943	38.6569	62.5596	8.04204	0	6.31434	38.8352	10.7234	10.5885	132.347	106.686
Arrdc3	NM_001042591	2.91099	3.58894	24.4583	4.12328	4.52533	1.00788	0	3.29491	7.68086	10.8656	4.53763	0	3.86496	7.82313	0
Arsg	NM_001166177,NM_028710	0	0	0	0	0	0	11.6209	0	0	4.36331	1.98783	0	0	22.6889	7.13437
Art5	NM_001291354,NM_007491,NR_111935	0	0	0	0	0	0	0	29.8771	29.9918	8.64262	14.7652	46.9676	15.8103	16.5936	0
Arvcf	NM_001272028,NM_001272029,NM_001272030,NM_001272031,NM_001272032,NM_033474	4.49598	0.679572	2.43535	6.69215	5.14128	2.86266	6.8886	2.67384	23.2324	16.6553	13.725	0.998294	1.79226	32.2129	36.8444
As3mt	NM_020577	4.60613	34.0912	95.6837	3.6117	5.28515	0	12.6177	1.53925	0	22.56	0	0	0	0	0
Asah1	NM_019734	4.94795	5.43416	9.81496	11.2378	9.04463	14.6503	11.2172	2.3947	6.34359	8.77444	8.24474	0	0	13.1615	3.58673
Asap2	NM_001004364,NM_001098168,NM_001135192	3.65195	0.861581	1.08066	1.85598	1.95548	18.8727	8.0587	5.22056	5.02885	0.869487	0.59418	3.54387	0	3.13011	8.53009
Asap3	NM_001008232	0.412824	1.92842	2.30882	0	3.64734	1.47697	1.97901	3.37991	7.67436	63.6909	6.3473	87.4321	2.83191	10.1904	5.78554
Asb11	NM_026853	7.91256	100.03	72.9446	23.3854	123.195	3.26642	1.25049	0	153.883	3.91269	20.0536	0	1.78942	25.3539	6.39757
Asb13	NM_001267724,NM_178283	5.57769	2.84236	3.0558	1.7494	0	0	30.7765	0	0	10.2444	6.30065	0	1.87406	22.1277	33.5009
Asb17	NM_025758	0	0	0	0	0	0	1.50584	0	27.2508	9.42331	3.2198	0	0	0	15.4079
Asb18	NM_139152	6.01809	19.1674	0	13.513	0	57.2532	8.99211	0	0	0	0	0	0	0	0
Asb3	NM_023906	0.119089	0	15.6043	0.653652	0.57391	1.91732	0	0	5.31327	0	4.70839	0	0	5.5119	45.0627
Asb6	NM_133346	3.63524	3.24188	0	2.99294	7.00752	13.6562	10.456	1.27555	0	2.33687	3.19389	0	1.06874	12.3385	3.82098
Asb7	NM_080443,NR_003961	1.67149	0.774349	2.54953	5.83825	2.92916	1.63095	0.624378	5.33182	1.12992	7.81454	7.34279	0	4.91408	7.26743	27.152
Asb8	NM_001170710,NM_001170711,NM_030121	2.02316	1.50353	23.4383	8.32846	3.24998	32.5725	0.692764	43.7768	0	52.0226	5.18447	0	0	2.6011	0
Ascc1	NM_001199187,NM_026937	22.1481	12.0928	2.7224	16.0306	21.1125	18.2862	45.0033	20.4961	59.7238	53.1957	38.4906	197.685	12.8797	35.2964	30.6986
Ascc2	NM_029291	3.68583	0.187828	0	2.42767	4.26302	2.37364	0	1.03464	1.09631	49.2834	2.59067	13.5201	1.73378	20.0164	34.0925
Ascc3	NM_198007	8.26992	22.5112	19.3707	14.0967	35.1508	31.1496	18.1514	14.7793	166.915	175.667	66.7919	187.071	21.4438	58.6428	52.9106
Ascl4	NM_001163614	18.5891	49.0561	2.65215	16.3978	15.9971	69.4758	30.0074	11.6475	0	0	0	0	3.90362	0	0
Ash1l	NM_138679	10.8369	16.5413	11.9256	8.04305	17.901	21.5804	10.222	12.9142	4.56131	46.8808	17.2161	24.5543	2.80527	25.1313	22.9245
Ash2l	NM_001080793,NM_001286207,NM_011791	5.47567	1.11615	16.4495	1.80327	20.055	3.52629	1.79996	1.53706	0.814338	16.8959	16.8381	1.43467	5.1514	5.4066	41.4391
Asl	NM_133768	41.6969	145.284	49.7709	26.1952	163.418	113.233	54.7025	21.1529	1.86781	12.9178	13.2414	6.5813	1.47694	19.3764	105.608
Asna1	NM_019652	1.83909	13.6674	0.48979	0	0	13.1595	0	8.6041	2.27924	0	8.07904	4.01548	1.80227	25.536	0
Asns	NM_012055	4.78335	35.5479	0	5.46971	4.80244	12.8352	13.9221	0	4.44611	5.12487	0.875544	0	1.1719	6.14976	16.7592
Asnsd1	NM_001290984,NM_133728	4.40368	34.0621	21.613	9.49562	15.9165	20.2566	7.10863	18.7629	8.1864	22.2424	19.3451	41.2072	4.62376	5.82339	13.2248
Aspscr1	NM_001164224,NM_026877,NM_198223	14.7796	56.4869	107.259	6.76011	34.6233	0	93.6242	4.32159	10.6848	58.0609	5.4105	0	3.62091	22.1684	73.3583
Asrgl1	NM_025610	8.27577	58.3105	2.15904	14.8322	4.06962	2.71915	4.85788	40.2981	17.5824	62.9712	23.7421	22.1258	10.9238	53.6768	3.55045
Asun	NM_138757	8.28643	1.75947	2.40748	5.51298	1.21011	14.8233	4.12714	2.64325	5.6016	27.4413	12.134	0	0	8.91022	5.27867
Asxl1	NM_001039939	2.64713	3.59234	4.41384	0.631713	3.60521	1.54414	7.80309	0.807682	5.99077	4.43915	7.83674	3.76941	5.07546	2.84102	7.25837
Asxl2	NM_001270988,NM_172421	3.8266	2.60002	17.3928	0.933478	9.4254	10.2679	11.5306	4.17727	8.22019	18.5858	19.6118	47.9022	3.24999	9.44584	33.0707
Asz1	NM_023729	1.10363	0	0	0	0	0	0	0	11.4892	39.7295	7.75712	14.4581	1.29784	10.216	0
Atad1	NM_026487	2.04797	16.3503	0.654505	5.24571	9.21154	1.46542	0.561008	6.70694	0	0	2.39911	5.36588	1.60558	7.16175	2.87015
Atad2b	NM_001099628	2.37018	0.845481	7.27177	4.42316	1.82756	5.34231	1.75303	3.65929	0	21.331	12.2863	6.21007	2.50854	6.2895	28.8988
Atad3a	NM_179203	12.2253	1.01135	5.07406	6.10012	10.7119	19.5972	4.56669	3.34258	0	36.7427	23.0164	37.4391	0	37.2321	60.0773
Atat1	NM_001142744,NM_001142745,NM_028476	4.33096	0	1.23582	2.54695	20.1262	0	0.635568	2.17095	28.7544	47.7276	23.1027	28.3688	4.54741	22.4317	48.774
Ate1	NM_001029895,NM_001136054,NM_001271343,NM_013799	9.96729	4.5677	7.90624	14.9561	16.2417	10.3902	17.9733	4.02574	0.533212	10.1411	23.3105	4.69698	0.843257	5.08894	42.2077
Atf1	NM_007497	5.27696	16.3868	9.22274	4.5256	0.794702	7.07982	17.6174	1.15725	6.13114	12.7209	14.4884	0	5.81772	5.08828	10.3998
Atf2	NM_001025093,NM_001284369,NM_001284370,NM_001284371,NM_001284372,NM_001284373,NM_001284374,NM_001284376,NM_009715	4.71646	2.89027	2.0988	4.25996	5.75427	19.5442	5.88758	7.96043	1.33183	4.60545	9.70393	3.91062	0	0.552647	0
Atf3	NM_007498	47.8136	41.5997	87.2732	8.53452	58.0736	98.0489	236.398	60.0153	5.78114	17.4923	5.123	5.09251	3.42851	35.3839	69.4602
Atf4	NM_001287180,NM_009716	89.2964	88.2933	85.1879	73.153	73.8632	66.7567	31.0329	73.2654	9.91053	42.8382	57.5727	32.0101	15.6732	43.8657	70.0439
Atf5	NM_030693,NR_033136	7.90095	2.70056	8.62208	11.6349	0.928681	15.5126	27.714	16.2282	28.6591	2.47758	0.84655	12.6227	2.26618	12.4868	0
Atf6	NM_001081304	5.45501	11.08	8.6345	5.93174	7.19214	10.2186	17.5511	7.22292	3.06138	22.4957	5.87786	7.41598	5.74925	2.69945	21.6367
Atf6b	NM_017406	3.89152	2.66956	4.30504	0	5.77042	0.80324	27.6755	1.05036	0	5.77297	14.4652	1.9608	0	22.6297	25.1714
Atf7ip	NM_019426	2.37548	1.40508	5.28708	0.465656	3.67964	3.64235	1.3944	4.16758	4.41599	2.1815	12.6715	20.0056	6.48491	41.3606	39.2361
Atg10	NM_025770	1.43218	0	3.05137	0	3.45095	0	0	18.4261	0	82.8595	15.7288	18.7622	1.40351	5.89215	15.0536
Atg101	NM_026566	64.6351	40.5754	11.9748	35.9907	112.857	93.8393	11.5472	39.4424	0	44.1593	2.74337	0	0	0.963463	0
Atg12	NM_026217	21.2684	16.493	8.86576	15.2265	12.6263	19.0231	53.8282	23.7942	2.29204	3.96293	10.1555	8.07609	8.15578	35.1904	35.6384
Atg13	NM_145528	8.16928	3.14965	10.4775	5.30989	4.14411	1.15372	16.3421	0.754333	0	22.1117	21.7212	14.0817	2.52812	1.65835	18.0772
Atg16l1	NM_001205391,NM_001205392,NM_029846	3.01937	0	1.35093	1.3258	8.73048	1.94445	10.4215	0	2.69423	12.4222	3.18335	7.91101	6.39126	9.68917	0
Atg2a	NM_194348	1.51445	0.463052	3.96877	1.32999	7.88222	17.5552	3.98263	9.77766	0.450455	1.55767	5.0562	0.793597	0	2.24301	20.3753
Atg2b	NM_029654	2.07663	5.72412	1.14633	0.207238	4.54891	13.1707	1.86172	8.74388	43.7985	54.3684	8.95668	56.3881	6.66018	22.2519	35.7174
Atg3	NM_026402	3.43425	5.10439	27.1336	11.5193	5.51672	8.19121	35.2783	21.4226	2.83744	9.81185	9.21953	2.49945	4.48732	5.29833	28.0756
Atg4a	NM_174875	7.9862	18.2675	5.51061	5.97739	1.7494	5.84437	16.4076	0	10.7973	60.6726	23.9202	4.75558	0	13.4411	0
Atg4d	NM_153583	2.15909	2.42704	20.2946	0	0	22.4923	11.481	0	0	1.63288	0.557928	0	4.48064	3.52696	0
Atg5	NM_053069	27.7597	194.926	11.7419	18.8217	26.7556	28.0424	4.02581	14.8971	23.0705	20.9941	15.064	57.7584	2.88041	18.1387	44.6252
Atg7	NM_001253717,NM_001253718,NM_028835	5.90427	0.485288	82.1726	0	5.04822	7.15487	21.5215	0.668295	0.708129	3.67306	1.25503	7.48535	4.47953	1.17536	6.00575
Atg9a	NM_001003917,NM_001288612,NM_001288613,NR_109938	6.07843	23.5889	18.5293	1.53983	8.56254	28.1038	4.22675	30.1877	225.995	144.275	76.4096	505.958	74.7799	230.26	233.936
Atic	NM_026195	13.974	8.80763	11.2823	8.881	1.41774	24.4713	7.85734	1.03226	0	11.347	0.646179	0	0	0	0
Atl1	NM_178628	0.545158	0	6.53344	0	0	0	0.560013	0	4.05377	12.2657	1.79614	1.78545	9.61637	25.6525	0
Atl2	NM_001286647,NM_019717,NM_178050	0.37036	0.353876	1.92338	1.01641	0.446206	2.48447	4.18498	0	8.95046	1.19041	10.1686	12.1297	0	15.7132	3.89283
Atl3	NM_001163505,NM_146091	7.79708	1.02255	8.97796	1.57339	5.80207	17.5375	4.47592	16.898	294.584	49.3855	38.2819	73.6046	12.4728	40.1565	26.5147
Atmin	NM_177700	4.725	12.8418	3.90095	3.02567	0.759016	4.22619	0.97075	2.21057	23.4233	9.11223	2.42161	1.03166	0.926079	0.242989	1.65547
Atoh8	NM_153778	0	0	0	0	5.5015	0	0	0	1.21269	0	9.31348	0	7.67132	2.01284	34.2833
Atox1	NM_009720	607.662	595.417	1176.97	476.472	781.756	616.452	680.968	135.377	45.642	33.8206	84.7439	516.925	82.4929	86.5797	18.4332
Atp10b	NM_176999	13.2857	29.3193	5.59612	5.49204	6.69728	16.1094	6.39561	9.36251	0.826714	3.57347	1.95359	0	0.653711	3.08743	22.203
Atp10d	NR_003966	0.25401	0	0	0	1.83617	1.02238	6.78423	0	55.72	0	3.0686	0	0	7.24987	14.6844
Atp11a	NM_001293667,NM_001293668,NM_015804,NR_121603	1.53586	8.96278	5.77924	0.8158	7.16277	4.25411	11.4002	10.0828	6.99972	72.6149	46.1404	11.0338	7.8654	53.9636	122.897
Atp11b	NM_029570	1.97401	0.704162	4.79459	2.16697	6.46888	8.89872	4.54227	4.43295	1.76144	42.6374	19.0778	1.03442	0	12.1819	11.6193
Atp13a1	NM_133224	7.45754	14.8763	76.2038	2.69293	0	14.2182	3.22558	0	23.3491	2.52316	12.5008	2.57098	1.15393	16.6526	49.5068
Atp13a3	NM_001128094,NM_001128096	1.5764	1.40582	2.09915	1.15366	9.36952	2.81997	4.31828	3.68755	2.34441	12.836	3.69336	9.63738	0.308968	4.05343	4.41851
Atp13a4	NM_001164612,NM_001164613,NM_172613	6.60109	1.63825	0.958918	3.29379	1.23942	15.6424	5.28387	0.601615	0	34.1679	94.9035	35.9386	6.04887	128.558	216.261
Atp1a1	NM_144900	16.5992	22.4688	94.9904	4.55543	27.9979	37.3027	45.6128	27.6658	0	6.66912	13.2166	0	3.05003	8.00283	26.1709
Atp1a4	NM_013734	2.64491	5.19478	22.893	3.02443	2.65547	2.95712	1.35849	13.1475	124.561	189.861	35.8252	275.753	21.3837	51.3469	25.4838
Atp1b1	NM_009721	10.9732	13.413	22.9844	27.6729	18.5801	11.937	3.65587	33.3002	1.10266	11.439	24.1025	13.5984	0	0.457552	0
Atp1b3	NM_007502	29.5756	48.1008	84.1292	23.026	56.6074	66.4149	57.7465	173.696	435.167	156.414	94.9093	739.185	55.5002	85.433	176.379
Atp2a2	NM_009722,NR_027838	7.98315	11.7943	8.25423	12.8875	10.992	35.282	33.3541	21.656	2.49422	8.625	9.43049	5.27309	7.10015	9.93587	25.3846
Atp2a3	NM_001163336,NM_001163337,NM_016745	0.333533	0	1.06593	2.28835	0.401837	2.23742	1.37049	0	0	9.64836	5.86078	7.64651	4.41255	7.20401	38.5632
Atp2b1	NM_026482	43.6852	44.5372	89.0005	41.0962	85.1448	67.9329	71.7124	81.6508	2.40327	49.8629	17.0374	40.223	9.185	33.9063	36.2355
Atp2b3	NM_177236	1.59362	0.435055	7.82141	0	0.274283	9.16322	0.233864	0	1.69288	48.2952	33.5034	46.9737	7.69704	31.4353	94.5205
Atp2b4	NM_001167949,NM_213616	25.6135	63.8463	75.8623	48.811	18.9729	53.6904	22.0769	38.0297	6.54387	83.3688	39.0662	18.8101	23.6936	53.1648	121.71
Atp2c1	NM_001253831,NM_001253834,NM_001253836,NM_175025	1.23986	2.50871	0.349624	1.20093	0	0.3914	7.19233	0	10.8465	14.0652	2.56312	5.7327	0	3.82568	6.13272
Atp4a	NM_001290627,NM_018731	20.7572	82.1316	8.95027	25.9208	38.6368	21.2182	65.4352	16.1853	0	5.64806	0	1.43878	0	6.4387	0
Atp5a1	NM_007505	102.375	304.726	143.644	94.5187	244.396	125.481	125.938	31.0434	18.7964	8.12475	19.4327	6.20905	16.7208	37.5358	26.5692
Atp5b	NM_016774	142.67	440.076	569.288	87.5072	324.073	320.301	351.906	113.317	10.6393	10.5116	61.0579	58.9094	18.0275	34.6877	30.0778
Atp5c1	NM_001112738,NM_020615	52.702	222.084	30.0035	46.845	177.888	24.0463	87.6731	53.9047	0	38.4052	38.4301	2.79522	3.76374	9.8755	22.427
Atp5d	NM_025313	354.361	569.176	452.206	235.483	355.858	493.693	427.159	115.799	12.2702	106.075	57.9909	32.4258	48.5122	178.204	60.7047
Atp5e	NM_025983	743.079	1341.42	1270.4	987.819	894.136	1135.11	716.632	221.348	406.998	214.688	301.572	48.6126	201.824	166.023	331.53
Atp5f1	NM_009725	37.4567	30.2447	50.5803	13.0304	81.3565	72.1956	34.6839	90.705	7.84583	13.5654	16.2228	3.45563	12.4079	1.62783	5.54514
Atp5g1	NM_001161419,NM_007506	495.123	1027.63	545.832	242.86	629.037	669.625	610.884	298.09	6.58038	79.6422	42.7625	110.134	13.0083	49.1499	18.6031
Atp5g2	NM_026468	10.6849	41.5936	43.633	19.5489	51.4923	60.5273	39.0261	4.16574	0	0	10.4307	0	6.98066	1.83162	0
Atp5g3	NM_001301721,NM_001301722,NM_175015	587.235	587.285	802.736	238.754	314.442	398.558	108.986	163.799	43.3905	27.2807	58.2587	0	40.5486	52.3783	0
Atp5h	NM_027862	271.655	444.966	227.735	271.767	470.776	524.255	318.922	211.299	194.041	17.2049	88.1798	17.531	141.632	0	98.4601
Atp5j	NM_001302213,NM_001302214,NM_001302215,NM_001302216,NM_016755	179.059	266.591	149.519	175.085	221.365	221.404	211.464	122.375	3.16266	21.8729	13.0789	16.7156	27.5091	1.31236	17.882
Atp5j2	NM_020582	722.233	1097.57	764.239	755.708	725.6	959.261	459.87	367.275	281.397	175.981	77.8151	105.48	66.2797	94.4073	101.556
Atp5k	NM_007507	1052.23	1035.56	817.576	1739.84	557.794	981.147	616.114	415.361	371.656	253.655	150.228	137.847	92.8045	284.09	0
Atp5l	NM_013795	91.3367	227.001	83.7418	28.7645	93.8058	124.551	129.202	42.0309	0	0	9.86651	0	8.80407	36.9609	125.906
Atp5o	NM_138597	254.716	485.489	477.77	379.554	642.527	202.908	163.535	87.2809	66.588	108.734	52.451	0	70.2045	39.9113	73.2074
Atp5sl	NM_001290487,NM_025504	7.25243	7.43177	11.8408	0	21.2743	10.1533	23.9697	33.1925	43.3775	147.972	24.241	78.4866	25.0298	26.2698	13.2574
Atp6ap1	NM_018794	36.6694	50.7397	54.9505	38.5204	27.9024	74.3847	112.465	29.5503	15.6558	0	13.1028	2.29849	5.15816	47.6406	0
Atp6ap2	NM_027439	4.54129	14.2572	45.6134	10.6826	2.34484	32.2049	22.6588	25.0402	4.82413	2.08523	4.98742	0	1.9073	3.00268	3.40951
Atp6v0a1	NM_001243049,NM_001243050,NM_001243051,NM_016920	8.96498	1.70104	4.72434	15.1807	5.05574	27.1267	9.40521	7.3622	6.38266	47.8209	22.6241	26.2378	6.16853	56.2072	66.1617
Atp6v0a2	NM_011596	6.61063	48.7919	1.03337	2.36635	2.07767	1.54246	1.181	3.52977	0.534309	0	4.10351	0.941329	0	3.3257	7.5526
Atp6v0b	NM_033617	173.523	308.018	441.179	80.4267	68.7569	314.548	320.06	46.003	31.5409	34.7035	88.0854	111.135	47.6136	63.0604	121.592
Atp6v0c	NM_009729	11.3451	44.6357	42.6556	14.6518	35.377	19.6979	8.2265	35.1247	0	0	0	13.114	1.96198	1.02959	0
Atp6v0d1	NM_013477	84.3182	43.2707	110.445	61.2723	131.632	177.177	67.3408	80.0069	22.9601	3.05369	21.9113	0	12.5691	2.9315	19.9721
Atp6v0d2	NM_175406	3.52915	1.36838	2.69708	1.6844	7.39457	15.6457	1.89147	13.9984	0	7.89103	0	0	2.70664	0	0
Atp6v0e	NM_025272	216.639	334.39	313.793	323.09	481.317	240.809	491.674	88.0353	68.1681	43.423	38.1522	12.6417	107.806	14.8877	81.143
Atp6v0e2	NM_133764	6.91063	15.207	12.3812	8.0459	22.2023	14.6099	25.8143	7.34796	0	0	5.51965	2.7434	18.4698	5.16929	0
Atp6v1a	NM_007508	23.1645	35.9591	18.5077	12.8212	67.5428	45.4427	61.9888	71.7181	1.44748	0	8.97887	2.55013	11.4457	0.900958	12.2763
Atp6v1b2	NM_007509	21.4381	23.2061	15.8968	9.99794	10.804	26.3185	15.5451	61.9481	0	0	7.38638	1.83561	2.47163	3.45877	20.6188
Atp6v1c1	NM_025494	19.0384	2.09896	42.1229	19.0908	119.097	48.1385	9.0264	7.70801	0	14.1215	5.62927	0	12.9165	22.0292	11.5449
Atp6v1c2	NM_001159632,NM_133699	10.5816	0	18.0615	5.27997	2.31792	0	0	20.2522	1.78828	80.3902	94.0253	3.15053	11.3124	105.372	85.9445
Atp6v1d	NM_023721	111.678	93.6942	176.278	103.159	91.8867	138.869	68.2731	49.6993	8.1018	70.0399	32.3076	10.7051	9.60955	37.821	34.3563
Atp6v1e1	NM_007510	120.259	272.28	318.577	196.096	158.338	140.375	146.801	127.598	18.976	16.4047	49.0457	4.17891	50.6417	58.0719	20.1173
Atp6v1f	NM_025381	336.887	705.043	706.488	195.864	448.87	295.372	429.943	195.245	0	31.1043	47.8254	0	56.9006	113.84	38.1436
Atp6v1g1	NM_024173	209.074	457.956	550.821	227.582	416.571	486.521	358.072	310.704	91.451	171.672	75.6372	262.388	39.2558	120.349	44.3206
Atp6v1g3	NM_177397	43.1486	30.8562	17.5624	8.93705	37.2722	42.5985	51.8512	34.2796	3.0269	10.467	13.4116	7.99905	2.39347	48.357	0
Atp6v1h	NM_133826	6.99711	59.1806	10.8703	9.60134	0.936671	27.1199	25.5565	12.2759	7.22643	0	12.8075	25.4626	9.14269	12.5943	0
Atp7a	NM_001109757,NM_009726	5.52812	3.70043	1.34749	3.59995	12.1916	13.5765	5.39	3.61644	1.04509	3.0116	6.17409	0.613735	1.65278	6.64952	30.5301
Atp8a1	NM_001038999,NM_001284345,NM_009727	2.51387	0.415157	0.967054	2.04415	1.12173	3.74748	2.8693	3.26695	15.5775	3.59114	10.4298	18.9059	2.46354	7.9004	20.5513
Atp8b3	NM_026094	1.04483	22.0742	0	1.43371	0	0	0.715537	25.052	35.6095	11.1943	6.50237	0	4.60762	19.6122	40.268
Atp8b5	NM_177195	0.25753	0.109363	0	0	0.413693	1.38206	0.35273	0	2.55332	69.5311	23.3806	2.24917	0.504748	36.8179	92.034
Atp9a	NM_001289445,NM_001289446,NM_015731	67.6078	26.1157	61.418	32.4561	36.0958	80.3924	103.264	29.7396	19.7867	45.6149	10.3906	91.6678	20.8614	29.1932	6.21534
Atp9b	NM_001201569,NM_015805	2.19182	4.41372	5.31006	1.16423	4.77026	5.31215	6.68201	9.42736	133.541	144.535	52.1806	188.955	19.955	102.536	118.906
Atpaf2	NM_145427	5.56614	0	0.329419	5.65761	0	3.31902	0	4.34015	3.0659	18.5532	13.5843	81.021	3.63646	29.2607	21.6686
Atpif1	NM_007512	587.14	763.441	703.657	594.471	597.495	707.432	336.704	420.036	26.4924	91.6107	175.291	112.016	54.466	140.712	179.749
Atraid	NM_027855,NM_212470	46.673	176.367	242.07	49.9327	85.7763	27.5947	22.7535	19.4301	0	10.1706	13.9005	5.18167	18.6055	52.4795	124.723
Atrip	NM_172774	7.61557	10.6533	1.67028	6.55685	0	3.20546	6.74933	48.204	15.5452	0	7.87173	0	1.75602	12.9011	34.5299
Atrx	NM_009530	19.7206	16.6696	38.821	28.6036	29.8118	26.5587	15.0972	33.4142	20.9089	83.3895	40.5159	71.7088	18.7379	38.4068	72.5091
Atxn10	NM_016843	21.856	42.3717	1.51845	43.4645	31.2929	14.449	23.4277	8.89149	58.8842	73.3036	19.4808	20.7481	17.6935	10.7511	9.98812
Atxn2	NM_009125	8.24465	14.5518	17.1542	7.54214	12.8302	5.99161	17.9973	8.43767	8.30199	34.229	16.9774	5.62545	3.02984	11.9248	30.6917
Atxn2l	NM_183020	2.78906	16.4501	28.0609	2.26791	40.3227	18.2939	44.1431	39.8703	145.175	155.386	44.0172	292.303	27.3322	111.876	115.091
Atxn3	NM_001167914,NM_029705	2.55853	1.44868	3.97479	3.12069	5.47997	14.112	2.33622	1.49624	3.17086	1.82747	2.80987	36.311	0.835767	6.1402	8.96417
Atxn7	NM_139227	3.13887	4.49874	5.8218	1.84591	8.37371	12.0322	0.230315	1.5734	4.58475	7.92702	9.603	11.0145	3.29574	11.2418	22.3877
Atxn7l3	NM_001098836,NM_001098837	6.00909	1.5839	2.1522	6.25527	6.49075	4.44805	14.8999	27.6285	2.31121	33.3006	9.55777	6.78635	3.6551	1.27873	17.4237
Atxn7l3b	NM_001033474	58.4792	99.1091	80.3157	60.3297	53.4842	105.375	73.2274	30.7042	26.1862	42.5319	18.2828	40.542	10.6669	62.8915	78.5164
AU015791	NR_102381	22.1271	2.51693	0	2.16875	11.4251	16.9639	0	0	0	0	12.1504	0	0	0	0
AU019823	NM_001134902,NM_212449	6.08895	15.5145	10.6476	1.26116	1.66096	4.31582	5.19272	8.06232	0	4.43118	3.02813	9.03034	0	0	0
AU040320	NM_001035525,NM_001035526,NM_133886	4.00869	1.47318	3.81873	4.23129	18.947	7.03311	0	2.16398	0	10.9024	17.9487	16.1587	1.35984	7.84965	27.5499
AU041133	NM_001163064	1.31229	2.97216	3.02893	0.800314	3.5134	0	13.7801	7.16273	0	5.62393	9.60805	5.73053	0	9.44808	30.652
Auh	NM_016709	7.99537	0.727572	20.533	17.2404	5.50442	0	11.7332	0	2.12333	7.34248	2.50881	0	8.39496	2.64326	6.00277
Aup1	NM_001301649,NM_007517,NR_125891	19.5974	44.7681	2.15967	6.1819	20.6254	16.9241	85.1535	12.6463	0	2.89608	11.8745	2.95097	19.8672	23.6317	52.0886
Aurkaip1	NM_025338	43.5208	65.9674	163.96	36.6159	84.1996	61.3731	70.4866	37.8982	2.36219	8.16843	5.58205	4.16162	0	23.5248	0
Auts2	NM_177047	4.37372	0.969055	7.19149	0.347917	3.3602	12.2463	1.56275	1.33449	3.29942	22.8187	3.8984	23.2512	5.21793	8.8014	10.6601
Aven	NM_001165935,NM_028844	3.03009	0	2.01745	6.92974	0	4.06531	2.0751	1.77201	403.692	113.625	0	13.2318	1.48471	0	26.5409
Avl9	NM_030235	1.7794	0.950649	7.06254	0.315054	4.14929	5.85281	7.31155	4.43096	5.54872	8.11776	2.52156	16.5432	1.68752	4.07359	4.82662
Avpi1	NM_027106	89.3262	184.487	79.8574	41.0374	121.368	168.944	30.7215	11.046	0	5.05924	25.9299	190.74	2.31377	0	24.8168
AW112010	NR_102366	1.4867	0	5.54316	5.44007	4.77642	0	32.5805	0	0	0	0	0	0	32.1113	0
AW146154	NM_001033530	0.450382	0.430336	6.83696	1.23602	1.08523	7.85532	1.85062	1.58032	0	2.89523	7.41941	0	2.64819	1.38969	44.9724
AW209491	NM_001104646,NM_134067	3.98682	0	1.82019	2.08406	59.4691	7.13188	0.780087	2.66459	0	0	5.83797	2.4871	0	0.585793	7.98194
AW549542	NR_045702	4.55926	0	1.73462	3.57495	0	1.16513	2.67628	3.04718	0	13.9565	0	31.2863	0	23.4466	31.948
AW549877	NM_145930	3.17283	0.769932	3.37998	6.63423	2.18434	4.45953	5.89776	3.18084	0.56174	24.2811	14.6018	3.95862	3.1093	10.4893	22.2329
AW554918	NM_001033532	0.86129	0.731515	0	1.5758	0.691781	0	0	2.01475	36.2923	10.1506	4.09891	6.58191	2.53214	7.97274	7.54413
Axin1	NM_001159598,NM_009733	8.537	1.6832	7.63277	1.67348	1.46933	11.9991	7.93443	2.13964	0	6.53323	14.2867	0	0	2.50873	10.6824
Axin2	NM_015732	4.6903	2.87278	30.8439	2.47537	15.2137	8.71302	27.7968	3.79789	0	19.7141	4.3586	1.18164	1.06071	1.11325	13.2729
Axl	NM_001190974,NM_001190975,NM_009465	5.06142	6.35194	1.08642	7.87815	12.0138	7.70283	19.8661	22.2659	0	0.971246	3.31859	0.989654	1.77675	0	9.5284
AY761185	NM_001012640	686.731	1663.19	1041.79	1557.16	373.219	284.145	405.894	110.915	0	40.6404	6.9431	51.7634	9.29318	9.75358	0
Azi2	NM_001048146,NM_001286507,NM_001286508,NM_013727	4.81297	11.3144	13.4589	5.97531	19.3287	11.6847	2.58978	5.22722	5.53879	29.4663	14.3471	3.7531	1.6845	0.353591	22.8854
Azin1	NM_001102458,NM_001301688,NM_018745,NR_125913	5.85734	8.50121	29.9745	15.0573	34.3017	8.75377	10.9676	10.4063	13.2319	25.7376	11.7255	10.6844	10.4629	27.6819	26.4968
Azin2	NM_001301841,NM_172875	53.1822	72.4683	71.4021	40.6258	56.1467	88.2704	112.642	183.722	1110.96	879.361	499.167	2361.28	390.881	1009.54	803.915
B020014A21Rik	NR_045946	0	0	0	0	0	0	0	0	0	17.8352	9.57632	5.19237	0	32.4087	0
B130034C11Rik	NR_040375	2.7316	2.08802	9.60282	0	3.94921	0	8.97932	7.6678	0	0	0	7.15704	9.63689	15.1715	34.454
B230118H07Rik	NM_026592	10.4945	7.33183	9.19615	6.50339	26.9186	1.81676	4.17307	1.18785	0	2.17621	7.43576	0	5.97156	0.522283	0
B230219D22Rik	NM_181278	14.778	22.2979	8.83887	11.7817	31.8291	31.9003	32.5665	6.95245	0	18.0445	10.5176	2.16311	5.82522	13.2466	91.9836
B2m	NM_009735	212.623	784.692	585.812	186.725	711.87	490.055	588.575	197.902	83.2134	69.0603	289.061	70.3693	173.711	185.079	357.578
B330016D10Rik	NR_030695	0.356936	0.227366	3.42216	0.979566	1.72013	6.70437	0	0	5.30833	11.4726	5.48802	79.4924	1.04937	0.550678	7.50346
B3galt2	NM_020025	0	0	0	0	0.808589	0.450221	0.344717	3.53242	0.623828	6.47158	7.73933	14.2875	2.95969	11.131	5.29078
B3gat3	NM_024256	19.8821	194.914	55.4041	7.98495	7.01084	29.9278	0	39.1353	21.6355	24.9385	14.9119	3.17639	12.8309	11.2222	50.9705
B3gnt2	NM_001169114,NM_016888	2.45321	2.2572	0.871125	6.73252	1.3136	3.65705	36.9608	0.956435	0	0	2.99357	8.92726	0	3.78479	0
B3gnt7	NM_145222	1.03601	16.9697	6.62189	2.43703	1.42648	0.794264	2.43255	1.03863	1.10053	7.61127	12.3531	0	2.61069	54.3438	18.6676
B4galnt1	NM_001244617,NM_001244618,NM_008080,NM_027739,NR_045166	17.0487	26.7779	17.3532	17.3052	9.00388	10.0267	28.789	19.6673	6.0782	33.0289	0.512975	48.9525	13.0455	23.0598	2.45477
B4galnt2	NM_008081	23.7807	11.7353	15.0198	8.25463	4.07679	35.8148	36.3052	1.97888	0	0	0	0	0	0.870088	0
B4galnt3	NM_198884	0.129707	0	0.207264	0	0	2.08826	1.5989	3.64098	10.6095	63.3695	6.26778	20.3907	3.81331	9.20512	16.3601
B4galnt4	NM_177897	3.95814	58.7781	30.4383	2.03674	13.114	32.5264	7.1155	49.4777	74.5013	147.896	36.9494	372.696	45.8194	101.522	140.413
B4galt1	NM_022305	24.5597	48.7674	36.9442	17.1989	9.38695	47.267	37.9305	69.5352	0	11.9771	17.4856	0	7.46938	0	28.485
B4galt2	NM_001253381,NM_017377,NR_045570	3.19799	0.582028	0	3.34342	0	0.817254	20.0237	16.0303	135.887	7.83159	10.0347	63.8402	33.1305	23.4944	22.4092
B4galt3	NM_020579	14.9935	5.87738	3.37877	7.38548	0.926357	18.5686	13.4274	0	34.3049	14.8283	18.5775	7.55466	25.9958	38.553	12.1227
B4galt4	NM_001285793,NM_019804	4.6778	50.7581	6.18605	2.65606	11.6602	19.91	4.63957	20.3756	3.59834	0	2.1258	0	0	0.497715	3.3909
B930041F14Rik	NM_178699	13.2683	29.924	10.6009	12.7938	8.64081	4.81119	11.0512	3.77484	5.33312	2.30524	7.87663	0	0	19.3637	0
B9d1	NM_013717	28.3767	0	224.375	29.5392	0	0	4.02068	85.8355	0	25.1608	2.14927	6.40943	28.7674	0	0
B9d2	NM_172148	46.6443	64.2166	215.789	4.12934	90.6396	28.2621	26.2762	10.5592	2.79714	4.83625	23.1346	0	0	1.16069	0
Babam1	NM_026636	30.1557	65.157	81.7249	27.8069	11.626	33.6614	47.5814	6.77194	0	0	7.41848	0	12.7665	16.3764	45.6429
Bace1	NM_001145947,NM_011792	9.79847	0.816653	1.75596	5.52892	5.73705	10.8118	8.27815	1.92792	0	29.4338	6.8388	10.797	8.61514	24.8653	9.62533
Bach1	NM_007520	5.11385	0.501153	0.419056	2.51898	8.84672	10.2035	9.69822	10.1221	1.95007	5.05751	5.18421	10.3067	1.54199	20.2298	6.8912
Bad	NM_001285453,NM_007522	18.938	64.6599	0.806979	9.70164	1.21687	17.6164	44.6147	31.8963	0	12.9857	11.0925	0	14.8471	7.79132	10.6163
Bag1	NM_001171739	177.939	89.226	88.2574	110.949	85.0655	163.483	57.3222	193.801	338.726	219.621	171.344	455.027	78.6786	195.899	77.8046
Bag2	NM_145392	7.61779	5.39165	9.46766	1.16145	0	2.2712	2.60846	8.90986	0	16.3234	2.78872	0	1.24421	3.91755	13.345
Bag3	NM_013863	13.3304	2.83046	15.6208	6.50375	4.28275	42.1284	12.1721	1.03943	2.20276	3.80857	1.30133	0	0.8709	2.74214	9.34099
Bag4	NM_026121	3.9231	8.05797	4.47775	5.71281	11.1893	16.757	2.30286	0	0	16.4697	2.11029	1.04886	2.35381	0.741125	18.5139
Bag5	NM_027404	6.65279	0	0	8.88214	2.59952	11.5793	8.127	2.52363	60.1661	53.1694	18.957	0	4.22892	7.21244	0
Bag6	NM_001252468,NM_001252469,NM_057171	10.5792	30.5657	10.2637	8.29524	14.1113	25.8526	48.1275	7.29158	7.7262	25.5027	15.353	2.47487	1.66619	4.08038	25.8137
Baiap2	NM_001037754,NM_001037755,NM_130862	21.8097	9.89427	10.3701	19.2701	15.8938	21.125	42.4037	32.1039	9.49324	62.9195	24.7701	23.6936	10.6344	39.7208	84.9866
Baiap2l1	NM_025833	4.6116	5.42319	0	3.89414	1.70954	6.98037	5.83048	4.14907	9.67202	13.6824	5.1945	15.4908	7.64799	15.324	39.7721
Banf1	NM_001038231,NM_001286608,NM_011793,NR_104482	55.2746	7.28474	78.6804	38.3595	71.9524	80.126	78.3184	84.7137	0	4.08421	8.37307	0	11.2072	6.86139	13.356
Bank1	NM_001033350	0.236565	0	0.945038	0.649223	1.14004	0	0	0	7.91591	0	10.3922	0	0	17.1536	2.48652
Banp	NM_001110100,NM_001285981,NM_001285983,NM_016812	5.09942	0.97894	12.9484	3.06734	1.34657	1.49954	5.16662	2.4511	0.51944	4.49056	4.29619	8.2362	0	27.5896	14.6848
Bap1	NM_027088	8.23154	15.9458	0.180184	3.71349	0	10.8926	12.9734	4.74792	6.70789	5.79896	3.96283	5.90887	10.6083	8.69832	28.4453
Basp1	NM_027395	150.106	148.502	109.839	131.823	99.7769	138.889	78.2678	165.637	27.7121	31.9427	52.7526	13.5617	37.7388	25.5538	56.5814
Bax	NM_007527	59.2227	20.2699	10.5933	36.3871	80.9352	0	45.4003	102.351	0	0	56.3038	0	7.79601	28.6378	120.781
Baz1a	NM_013815	14.6067	60.8151	23.1419	16.3757	29.6545	28.0197	38.31	57.5774	288.87	372.394	125.876	819.16	46.7803	163.595	116.291
Baz1b	NM_011714	20.5375	16.505	30.6234	19.3337	14.6734	28.1949	7.11416	11.3122	61.2641	36.8436	34.8817	92.2906	10.5312	18.9742	35.1414
Baz2a	NM_054078	14.6393	26.0753	10.193	12.8461	19.0195	24.8742	15.651	36.7137	169.599	171.694	70.5593	467.73	43.1735	72.3582	141.814
Baz2b	NM_001001182	9.09624	22.012	12.228	6.33993	10.2052	11.6228	5.14173	16.5497	3.93668	56.9272	32.7709	47.2876	16.1303	39.3535	62.7282
BB014433	NR_037972	6.76475	4.72612	0	4.79097	0	14.053	0	85.7574	183.361	58.9171	11.5035	37.1638	7.69856	74.7395	73.3975
Bbc3	NM_133234	2.7211	41.5997	2.79523	0	8.43003	0	0.798642	0	0	0	1.70767	0	0	10.7951	0
Bbip1	NM_001195338,NM_001195348	9.65523	12.6911	16.1631	23.5534	31.02	27.964	17.6326	13.9817	6.83771	9.85198	2.69301	0	4.50567	9.93067	9.66528
Bbs2	NM_026116	4.56132	0	0	6.43782	0	10.4909	1.6065	0.914568	0	3.35108	4.58004	3.41459	0.766286	14.0743	90.4082
Bbs4	NM_175325	4.98588	0	2.89712	1.65856	2.18434	0	13.658	1.06028	0	15.5399	5.97347	1.97931	15.9907	16.7829	6.35226
Bbs9	NM_178415,NM_181316	0.335134	0.426956	1.42806	1.83946	4.84519	10.7912	3.67217	16.463	50.6716	78.9935	20.1204	99.5158	7.88218	48.6019	18.787
Bbx	NM_027444	17.3975	14.7202	30.6082	15.9151	17.9962	25.4633	9.92866	13.5656	23.1947	121.44	27.5985	46.0435	10.8495	26.5696	38.7894
BC002163	NR_002445_chr16:42955579_42956079	79.1171	133.087	17.1838	84.3211	99.9465	45.3445	31.5623	0	0	0	13.4974	0	0	16.5908	32.2949
BC003331	NM_001077237,NM_145511	7.81869	7.69707	11.3579	4.55157	7.42171	14.6223	3.40741	7.48214	3.52361	18.2769	5.20411	27.935	3.48279	13.1592	44.8264
BC003965	NM_183150	7.24169	0.647426	0.406025	4.88131	2.44904	15.6816	0	0.891576	7.55775	11.4339	3.34867	0	1.49404	0.784029	48.0738
BC004004	NM_030561	21.8762	18.638	48.7208	8.255	83.6808	16.8763	25.8431	10.5545	0	15.8207	15.0158	0	10.4511	4.64067	5.74847
BC005537	NM_024473	23.9381	75.5708	27.6662	23.1379	33.375	54.1335	21.6519	81.3536	223.903	199.371	74.7356	211.039	32.7538	57.1393	41.144
BC005561	NM_001166581	6.89402	4.81642	4.61969	6.51002	12.5034	8.75208	9.4425	9.36387	39.688	57.1837	28.0056	41.7584	8.28153	40.4855	54.5417
BC005624	NM_144885	7.80852	12.1586	16.1745	12.699	5.57488	17.0725	16.6368	16.2363	0	3.71823	7.62277	3.78871	3.40097	0	0
BC017158	NM_145590	0.593607	0	0	0.814539	0	1.59282	1.82935	14.5801	0	0	2.60769	0	0.872582	38.0062	6.23936
BC017643	NM_001252548,NM_001252549,NM_001252550,NM_001254735,NM_144832	2.96574	2.07807	14.6911	1.62782	0.714618	0	64.587	0	0	0	3.90851	1.94263	0	1.37266	34.29
BC022687	NM_145450	23.0639	19.9294	2.88426	14.3104	23.1962	3.2289	17.3057	5.62973	1.49132	5.15699	1.76206	2.62736	7.07544	1.85649	8.43209
BC026585	NM_001033284	12.2161	78.9548	7.61778	1.6354	0	3.198	22.0373	0	0	0	3.9267	0	7.00774	1.83873	0
BC029214	NM_153557	86.6605	115.423	219.676	25.9449	163.255	93.0144	8.0929	22.1147	17.5747	10.1289	27.6869	10.3208	25.4776	109.39	41.4037
BC031181	NM_001001181	61.2594	38.7882	150.056	52.3483	102.531	131.896	66.3201	33.4652	5.45537	42.4454	29.0058	0	2.15687	66.7799	154.226
BC048671	NM_177738	1.65545	0	3.70341	0	0	0	1.36044	27.8817	2.46197	0	4.36338	8.67483	0	24.5185	0
BC048679	NM_001193274,NM_183143	13.3587	60.9842	182.333	21.3858	56.3306	0	59.4652	0	0	0	0	0	0	0	0
BC051142	NM_001001177,NM_001163855	0	0.496995	4.98696	4.28243	3.76	4.18713	0	4.1065	30.4589	107.834	29.1335	160.984	10.3221	18.0558	73.8076
BC051226	NR_045146	12.8021	8.73736	0	2.50956	6.61022	0	11.2723	0	3.39986	0	0	0	0	0	0
BC055111	NM_183182	0	0	0	0	0	0	0	0	0	5.01301	0.856433	15.3241	0	1.80466	36.8851
BC061195	NR_105038,NR_105038_chrX:93183226_93183944	0	0	0	0	0	0	0	0	37.2507	12.8813	2.93421	43.7513	0	12.3658	0
BC065397	NR_033324	1.54768	1.21337	5.32666	1.96035	1.7212	2.55563	2.44593	9.19019	0	10.7144	9.41386	0	0.700013	5.5102	27.5298
BC089491	NM_175033	0.316102	0	0	0	0	0	0	0	0	101.601	4.16586	12.4232	0	10.7289	93.0306
Bcam	NM_020486	0.957366	1.01639	16.5729	1.75158	8.45844	3.4252	3.93382	15.6765	1.18649	30.7716	2.80378	2.09032	7.50559	0.984678	6.70854
Bcap29	NM_001164090,NM_007530	1.91267	0.974685	7.02952	5.24907	0	7.18516	3.92957	17.4492	89.6019	36.8861	19.3252	27.5625	5.62312	5.90169	8.04156
Bcap31	NM_012060	29.4217	47.9619	51.058	41.6743	22.869	33.9557	64.9965	37.7421	16.4672	8.13478	25.0157	8.28897	33.483	32.2133	6.65052
Bcar1	NM_001198839,NM_009954	5.3879	3.43206	0	1.92866	23.1428	24.5146	65.9353	0.821968	0.870962	0	5.14539	1.53443	10.3305	0.722818	0
Bcas2	NM_026602	9.78506	3.11651	5.64628	16.4107	5.23952	17.5042	12.2854	0	2.02115	0	5.97018	24.9256	1.59819	1.67737	11.4278
Bcas3	NM_001166642,NM_001166643,NM_138681	15.5474	10.0374	0.839315	8.64891	33.919	20.2954	7.76972	4.42325	8.59265	24.3109	9.69109	11.0096	7.41218	21.0692	26.5002
Bcat2	NM_001243052,NM_001243053,NM_009737	10.6297	0.666005	1.67071	2.86936	0.839774	61.7212	51.5537	0	0	8.96155	6.88955	2.28285	0	18.2813	7.32643
Bccip	NM_025392	10.8056	8.25975	9.86668	11.8619	5.95132	24.8527	1.26858	8.66634	0	11.9079	5.42499	0	0	0	0
Bckdha	NM_007533	20.5787	69.544	124.611	22.5902	5.21957	69.7501	0.890082	16.7217	12.8861	72.4101	11.4191	0	7.64211	2.67357	68.3056
Bckdhb	NM_199195	6.31864	11.1998	7.90181	4.52366	11.9154	11.7946	1.12884	0	0	3.53206	14.4822	0	0	54.2516	11.5504
Bckdk	NM_009739	26.8858	95.0497	7.7331	9.592	14.2523	6.49283	20.4376	2.83014	0	8.64161	4.72432	1.76108	14.2276	9.955	45.2151
Bcl10	NM_009740	10.5976	17.5015	12.5438	11.8489	8.51188	11.5852	16.1279	1.37723	17.5118	5.04631	4.31061	2.57098	0	3.02775	0
Bcl2	NM_009741,NM_177410	2.68021	14.6067	9.67593	0.817276	4.06625	6.65907	19.7825	3.1348	8.1196	0.638125	11.556	0	0	2.14407	8.34709
Bcl2l1	NM_001289716,NM_001289717,NM_001289739,NM_009743	11.2995	23.2777	31.5017	4.61853	3.4758	2.58042	3.95146	20.2459	55.4193	134.457	11.0894	7.87387	44.5287	70.473	17.6889
Bcl2l12	NM_029410	4.64449	0.910311	125.025	7.84382	0	0	7.34007	7.52158	0	0	9.41678	9.36075	0	15.4333	60.0836
Bcl2l14	NM_025778	10.2071	0.220402	98.4144	18.0417	25.0116	0	2.84345	9.71255	245.709	253.563	108.678	129.185	50.8613	102.492	185.478
Bcl2l15	NM_001142959,NM_001142960	156.525	315.129	141.038	191.364	204.276	324.973	155.323	139.076	9.55145	58.9801	37.8868	19.2314	9.71055	11.8902	84.8648
Bcl3	NM_033601	1.04649	0.266644	0	13.7855	11.0951	1.12322	0	0	0	2.69091	20.2277	0	4.9226	8.39552	21.9993
Bcl7a	NM_029850	3.32741	4.49599	1.12784	1.6603	6.80285	7.03452	16.5725	0	0	5.18542	11.9595	2.64185	5.33583	10.267	46.6322
Bcl7b	NM_009745	13.6013	9.69186	53.4139	26.5718	29.9959	35.8777	20.8395	4.85336	0	20.7471	3.03813	3.02005	2.71098	2.84528	116.308
Bcl7c	NM_009746	15.5217	1.01408	4.45176	0	0	4.27174	6.54141	30.7229	23.6757	0	0	0	2.34015	4.91216	16.7331
Bcl9l	NM_030256	6.12714	8.54057	7.71742	5.93476	6.25291	5.02899	1.18477	2.52931	12.3283	67.654	7.91654	17.9423	6.35767	29.1372	98.4971
Bclaf1	NM_001025392,NM_001025393,NM_153787	35.4206	27.9006	22.0548	25.5097	35.6326	63.4887	37.9049	25.6971	32.4651	132.182	66.8187	74.7238	15.32	77.5699	111.025
Bcr	NM_001081412	4.64143	6.43707	2.25317	1.93486	0.283136	2.5224	3.86261	2.47383	6.11632	14.3519	6.1943	20.0117	7.60002	4.16955	19.7613
Bdp1	NM_001081061	3.90993	39.603	8.04173	5.09955	4.29088	9.55662	4.93112	4.34671	4.31794	26.3788	8.33298	8.62149	3.18672	8.00312	3.25521
Becn1	NM_019584	8.50953	6.50462	3.92821	5.18963	56.5009	22.3262	39.6277	25.2139	0	4.86245	15.7835	0	2.22377	22.1725	11.9257
Bend5	NM_026279,NR_033793	8.45423	8.97548	2.25155	4.41934	1.94011	29.1667	0	0	0	31.0554	12.3797	5.27401	1.18357	18.0119	63.4727
Bend7	NM_001190400,NM_178663	2.90275	11.0942	0.159945	1.09879	1.92949	12.892	9.87094	6.32189	0	10.2952	6.15596	0	0	5.86816	16.8334
Bet1	NM_009748	5.76357	27.0345	6.27941	12.9415	0	7.02972	1.07648	16.5465	5.84424	0	4.60347	0	0	0	0
Bet1l	NM_018742	70.7746	39.7234	133.26	23.0905	48.8952	91.6346	84.3967	1.73662	47.8434	6.36316	50.0064	9.72565	33.4662	28.2521	41.6172
Bex2	NM_009749	84.7324	145.92	280.319	163.594	121.065	139.388	82.23	56.7732	3.16617	0	0	0	0	2.62763	0
Bex4	NM_212457	40.2726	23.1506	109.086	51.218	7.10049	60.621	32.2888	31.0193	0	0	8.63004	0	0	4.54626	0
Bfar	NM_001177552,NM_025976	11.1267	1.14054	24.3194	2.80789	11.0941	3.43176	31.0053	19.7453	0	16.4429	2.80915	6.70183	0	50.1174	21.5084
Bglap3	NM_031368	31.4291	44.8451	112.496	20.7008	24.2339	60.7202	46.4911	0	0	48.4892	63.5106	74.1123	11.0879	172.619	898.549
Bgn	NM_007542	9.96732	10.0357	5.65155	9.70628	1.54949	12.0785	3.30288	3.38455	4.78172	0	4.23735	2.10607	2.8358	1.48814	3.37954
Bhlhe40	NM_011498	8.38944	1.88612	64.4659	4.06301	29.7279	41.7122	39.5416	8.65799	0	11.1033	1.62593	0	0.725424	8.37498	5.1871
Bhlhe41	NM_001271768,NM_024469	3.57473	13.5826	5.2111	6.54025	12.3915	12.7894	8.76158	7.04176	3.73074	8.86936	1.65301	6.5727	1.47501	4.25724	19.7756
Bicc1	NM_031397	8.54575	9.78268	9.4995	3.39895	5.96859	3.32331	9.1603	2.60745	0.920956	6.36932	0.544074	0	1.45646	11.4646	0
Bicd2	NM_001039179,NM_001039180,NM_029791	2.72085	4.23663	5.3139	0	0	8.11207	0	2.12156	5.84485	10.8831	3.71858	0.792097	0.711034	12.1267	1.27105
Bin1	NM_001083334,NM_009668	2.19018	0.597913	3.24977	3.43467	3.01566	4.19779	46.9257	2.19571	2.32659	0	8.24688	12.2967	6.43898	2.41356	13.1547
Bin3	NM_021328	8.67312	0	0.35536	3.66189	0	33.417	49.3447	24.9703	0	11.4367	0.976939	0	2.61522	13.7239	0
Birc2	NM_007465	5.25947	9.50535	56.68	7.38481	20.0412	15.7537	21.1086	6.86684	10.0047	26.7334	19.3434	6.40943	3.59593	7.17074	46.2825
Birc3	NM_007464	0.409886	1.9147	1.52826	2.99968	1.31687	5.86585	8.42111	0.958817	58.9261	22.8359	6.60224	0	1.60672	2.1079	17.2331
Birc6	NM_007566	4.89579	6.39232	25.4933	4.81285	4.46047	15.9472	10.9091	7.52095	17.2063	18.4761	21.4	21.379	8.73623	34.0457	33.7941
Blcap	NM_016916	5.17009	3.29331	6.49114	8.1078	0.889837	33.6913	18.9677	9.0705	1.37302	7.12185	1.62228	4.83789	0	48.4279	3.8816
Blmh	NM_178645	7.33879	1.45437	5.73315	10.7415	14.9326	15.7537	0	0	6.06345	0	2.86569	0	5.75349	7.04494	13.7133
Blnk	NM_008528	13.553	24.9663	93.3585	12.0631	15.8872	30.4695	41.3907	29.5615	2.72378	14.1282	8.04565	2.39933	1.07689	37.298	3.85013
Bloc1s1	NM_015740	186.445	630.742	249.946	72.8227	386.998	123.667	180.766	161.714	264.818	8.97784	21.4731	0	102.647	109.887	117.436
Bloc1s2	NM_028607	5.9943	5.45476	56.1026	9.40034	0	2.29779	0	0	0	5.50481	15.0473	0	2.51755	0	45.0041
Bloc1s4	NM_133724	2.35261	43.4593	3.75931	0	1.4172	18.9383	0	6.19119	0	0	0	0	0	0	0
Bloc1s6	NM_019788	5.16628	8.40227	0.702584	1.20666	2.64863	0	0.903329	0	4.08684	4.23968	2.41439	17.2801	0	0.67834	11.5537
Blvra	NM_026678	16.413	15.4733	20.9815	5.4052	9.49159	0	0	0	0	4.22035	5.76811	0	0	0	13.8012
Blvrb	NM_001290525,NM_144923	29.2473	6.37354	111.919	54.9185	44.5097	10.3262	0	0	0	0	32.1205	10.083	11.3138	0	0
Bmi1	NM_007552	2.13725	1.76984	7.85491	1.17308	9.26975	0.573487	0	0	13.5086	12.3651	5.16386	1.39995	1.88501	6.26492	0
Bmp2k	NM_080708	5.08732	2.45838	9.71766	5.13527	1.9726	15.3768	6.48738	18.8765	0	0	2.05502	0.766048	0.343825	3.24773	0
Bmp4	NM_007554	1.9261	2.20844	0.307777	7.40029	12.0668	2.06732	0.791432	6.75836	2.86448	0	0	12.6164	2.26504	2.37725	32.3921
Bmpr1a	NM_009758	4.34445	9.46268	1.1197	3.46146	4.05224	6.01675	2.01547	3.93393	1.0421	3.60359	3.69387	0	2.47208	2.59455	47.1373
Bmpr1b	NM_001277216,NM_001277217,NM_001277218,NM_001277220,NM_007560	1.31754	2.26602	0	0	0.952416	2.82829	0.270689	0	0	20.3272	9.55004	0.863019	3.09879	11.3831	15.2334
Bmpr2	NM_007561	3.8105	3.61883	4.64972	2.85203	9.18169	13.7569	8.54036	3.64648	1.03035	3.56296	2.13046	0.453811	0.611052	2.45841	4.36929
Bms1	NM_194339	6.00099	0.684644	11.736	7.86577	3.4531	18.7461	0	0.628553	3.33009	11.5154	1.57386	0	2.10657	1.93457	5.6486
Bmyc	NM_023326	354.836	340.933	892.466	85.2234	167.26	548.977	328.383	153.83	3.39582	11.7427	6.01845	0	0	0	0
Bnip1	NM_172149	19.4687	4.96056	11.8782	5.82865	0	0	23.2718	0	2.63215	4.55098	3.11	0	0	3.27666	52.0886
Bnip2	NM_001008238,NM_016787	2.84442	6.9947	2.00834	2.54154	4.14419	14.5549	3.80531	5.57058	1.96754	5.10281	8.13656	21.6647	1.94475	4.08219	9.73408
Bnip3	NM_009760	6.34273	67.4309	49.2783	8.4033	7.37815	14.0851	14.3792	0	0	5.62393	3.84322	2.86526	12.8602	9.44808	0
Bnip3l	NM_009761	19.221	38.2425	54.2232	10.4197	26.8738	16.5551	16.0883	40.799	38.8196	27.4577	15.1152	52.8476	10.4645	29.6539	22.4478
Bod1	NM_001024919	16.4364	5.58393	16.634	15.0359	9.2411	41.1635	6.75371	3.84484	22.4071	10.5659	22.8647	0	6.44292	16.9053	0
Bod1l	NM_001081422	7.94514	4.96814	5.53257	9.00182	16.5099	9.19267	6.2897	6.13832	5.42016	38.8915	15.5301	20.5305	3.42872	18.1054	21.4523
Bola1	NM_026975	68.4887	87.2537	88.3941	78.0751	76.1671	73.5102	129.886	11.0915	3.91754	0	0	0	30.9773	0	0
Bola2	NM_175103	516.263	744.827	451.63	494.167	362.483	562.678	412.09	263.925	271.182	263.741	105.135	209.02	87.1133	116.044	143.746
Bola3	NM_175277	67.3923	19.387	67.1604	27.8419	83.8126	62.2223	148.879	152.56	0	0	63.6669	0	17.0433	91.6744	258.969
Bop1	NM_013481	6.35969	1.77852	52.7947	5.1083	14.2029	2.49731	3.82419	0	0	0	0	2.03207	2.73616	19.6234	58.6943
Bpgm	NM_007563	13.0002	19.4013	35.3149	1.01936	9.84501	0.99667	16.0254	28.6727	41.4296	9.5509	31.8181	4.86596	26.2079	91.1143	19.5206
Bphl	NM_026512	5.71807	5.2612	111.675	19.1797	6.12361	10.2289	5.22123	17.8345	0	4.08421	1.39551	0	0	30.3861	20.0341
Bpi	NM_177850	83.5484	88.012	140.059	53.3228	54.1005	344.098	133.062	71.2063	0	8.32684	7.58706	11.3129	0	0.666138	0
Bptf	NM_176850	17.9528	15.0348	28.3135	9.7254	17.7224	15.0708	19.9188	18.769	5.96633	34.8157	21.8827	35.4756	6.29037	27.9554	58.3321
Brat1	NM_001276287,NM_181066,NR_074085	0.440819	5.05438	0	0	4.77984	1.18285	51.1699	12.3741	0	7.08438	13.5555	2.88746	0	13.2618	6.95012
Brca1	NM_009764	0.404399	14.0576	2.30787	5.07347	1.11363	0.930106	2.13644	11.7572	65.297	74.2752	17.2575	77.9534	9.51125	17.1128	13.3591
Brd1	NM_001033274	10.3175	6.57215	93.424	11.0798	27.0225	12.4381	14.4387	4.72204	10.007	41.3327	11.1668	32.3216	12.7485	14.9949	33.0053
Brd2	NM_001204973,NM_010238,NR_037970	76.507	55.5018	157.793	23.9119	71.0878	106.645	134.101	97.082	11.935	36.358	36.9331	5.00637	10.7856	12.9708	118.897
Brd3	NM_001113573,NM_001113574,NM_023336	20.5662	8.79231	10.3663	7.57602	13.3036	16.6667	22.9699	17.4355	22.5802	110.025	26.9826	103.973	27.1882	73.4673	26.1145
Brd4	NM_001286630,NM_020508,NM_198094	15.7034	34.739	14.1999	8.01785	12.0262	45.7299	26.2603	66.2062	125.822	115.816	40.3745	301.406	22.9045	142.733	131.79
Brd7	NM_012047	14.2606	45.4195	9.06319	21.3471	17.9619	26.0901	35.9571	72.7827	1.20501	0	14.2377	16.9836	10.4813	9.50048	0
Brd8	NM_001289606,NM_001289607,NM_030147	13.3976	9.62033	5.31966	9.3591	6.26084	10.0223	8.67463	22.2229	9.05671	50.1089	47.4406	46.8037	4.29687	19.0411	54.6214
Brd9	NM_001024508	27.2849	18.7016	20.9074	23.6463	24.6064	84.7737	20.3247	22.395	30.8488	88.2119	22.4302	60.6193	10.3202	49.7262	154.296
Bre	NM_144541,NM_181279,NM_181280,NM_181281,NM_181282	18.1509	37.1996	4.20348	8.66312	64.6534	39.5282	36.7506	1.84605	27.3852	27.0565	19.6452	6.89233	68.0567	144.48	0
Brf1	NM_028193	11.7101	31.2579	4.23247	10.7123	18.1391	3.74068	23.4856	5.86984	0	46.6001	7.96125	12.784	22.1316	30.1104	11.7223
Bri3	NM_001163709,NM_018772	15.4702	58.2694	36.543	5.53772	1.62072	43.3159	22.1102	21.2409	0	4.32383	8.86431	0	0	33.2066	0
Bri3bp	NM_029752	6.10061	8.75236	24.1513	3.92163	15.8918	19.7617	18.2924	15.0421	20.0255	12.0124	7.4846	2.88002	13.2496	19.6719	12.7091
Brinp3	NM_001145807,NM_153539	0.726476	0	0	0	0.5835	0	0	0.849695	3.60137	6.22675	2.12758	6.34477	4.27158	10.4608	2.54531
Brk1	NM_133937	95.7528	124.222	182.151	57.7542	76.0628	208.935	47.5597	27.0754	28.6892	45.0942	38.5199	9.18978	10.3116	14.0692	14.7465
Brms1	NM_134155	18.6578	24.1355	2.75205	12.604	13.833	29.2684	62.5113	0	53.3611	3.69044	5.04387	63.9266	6.7511	30.1136	0
Brms1l	NM_001037756	2.09544	8.77141	2.15252	5.75066	2.88521	6.42592	7.99513	0	0	19.2432	3.28756	29.4119	0	20.3206	0
Brox	NM_027861	3.55614	5.6631	15.6268	1.82988	3.74885	4.7711	10.0459	3.11948	6.61084	0	4.39368	0	0	5.48639	0
Brpf1	NM_001282126,NM_001282127,NM_001282128,NM_030178	6.5826	18.9687	3.50618	1.72049	3.39885	9.67264	2.57599	36.8457	6.40986	40.3005	17.901	25.6652	6.91158	15.2334	18.121
Brpf3	NM_001081315	0.3215	9.5024	0.102747	0.352926	4.02833	3.45072	0.528417	5.41483	10.5189	42.9878	2.5422	19.3742	3.78075	13.0946	20.2756
Brsk1	NM_001003920,NM_001168572	1.08561	0	0.385495	0.662069	0	0.647335	6.44331	3.38597	8.07254	7.75411	3.70924	30.0241	2.83699	2.97754	5.07144
Brwd1	NM_001103179,NM_145125,NM_176928	9.42906	14.3628	21.1812	9.00065	5.59769	33.5513	21.1969	28.5299	153.946	249.043	65.1337	229.595	24.9086	79.4818	73.2539
Bscl2	NM_001136064,NM_001290823,NM_008144	29.8679	5.80443	17.2572	9.26198	7.31887	52.524	24.268	11.842	16.3122	0	5.18902	0	22.8206	17.703	42.568
Bsdc1	NM_133889	12.5662	103.416	49.392	3.96395	36.1959	20.9289	17.805	5.06813	9.6664	18.5702	4.4416	132.455	11.0407	5.34814	18.2183
Bsg	NM_001077184,NM_009768	109.388	245.205	262.017	133.556	114.094	190.582	179.249	167.683	21.1909	33.8206	18.297	5.74361	24.4901	49.3775	0
Bsph1	NM_001033418,NM_001301682	17.7332	158.143	90.2292	97.333	35.9827	35.0615	67.1131	39.2987	0	0	0	0	0	0	0
Bspry	NM_138653	29.7467	30.5983	89.0809	14.5131	27.6089	44.9354	19.9188	41.7506	9.83093	11.3318	57.1103	127.012	14.2517	36.7144	101.906
Btaf1	NM_001080706	0.902723	0.632532	21.7816	2.72515	1.74014	9.44687	6.12032	4.43451	0.671262	8.70457	5.75015	4.13913	1.32697	9.74899	5.69307
Btbd1	NM_146193	8.19062	4.72825	7.97554	7.02441	2.46699	16.4834	7.88795	31.4339	0	0	6.18424	5.02973	3.76248	0	10.7614
Btbd10	NM_133700	2.09789	1.90906	5.74677	1.64497	1.44429	33.7756	1.23146	4.20637	4.4571	5.77973	9.87421	1.96309	3.52438	4.62372	3.15011
Btbd17	NM_028055	1.6994	0	0	3.73102	13.9224	0	16.0605	11.9258	0	0	0	0	0	0	17.8622
Btbd2	NM_145361	11.1691	37.8369	81.5302	29.2588	25.6894	42.2304	22.9468	27.6114	63.2334	4.89539	3.34535	8.31362	0	10.9655	34.6855
Btbd3	NM_001025431,NM_145534	1.3526	24.9863	13.2083	0.824898	5.79413	1.61308	4.63153	1.05468	0.558772	0	4.29138	0	1.32552	1.39119	3.15935
Btbd7	NM_172806	5.26237	13.0675	3.99067	4.89556	9.88616	4.78661	7.32985	2.5037	18.5705	30.9617	19.1991	71.2763	4.19553	12.6597	1.87499
Btbd8	NM_001255991	0	0	0	0	0	0	0	0	7.55525	0	2.97561	4.43686	1.9914	12.5403	7.11969
Btbd9	NM_027060,NM_172618	13.5545	7.0643	0.895009	0.922281	3.77892	7.21405	8.74558	14.5433	4.16492	39.6062	4.67497	17.6103	3.62267	13.1347	21.194
Btf3	NM_001170540,NM_145455	22.1117	121.781	100.02	28.0074	16.3938	29.2098	51.7186	50.1328	20.2366	0	14.944	4.45651	0	0	0
Btg1	NM_007569	5.06154	12.1151	37.8665	2.94652	4.80455	9.46598	18.2769	20.4511	37.0672	20.7057	10.4438	7.03271	3.60742	3.5495	0
Btg2	NM_007570	46.4663	21.108	109.086	6.83758	68.4392	81.5621	121.827	125.888	13.895	12.813	31.7405	0	2.92993	26.1382	7.85637
Btg3	NM_001297747,NM_001297747_chr17:50698680_50699884,NM_009770	3.06434	6.69244	1.16586	16.8194	14.0643	19.5775	5.39629	5.12012	0	7.50428	14.7435	3.82325	0.857995	8.55476	21.4727
Bub3	NM_009774	11.2135	44.0482	4.47962	4.10322	36.0265	16.0476	6.91146	1.31155	2.77945	0	4.10504	0	6.59341	5.19004	15.7153
Bud31	NM_001008705	35.9549	49.9702	188.9	20.9308	49.8814	64.3185	15.6692	3.82303	0	14.008	35.8973	0	6.40636	13.4475	68.7126
Bzw1	NM_025824	16.6748	29.5337	180.884	38.693	20.9063	13.0957	23.953	26.6384	30.2423	48.803	18.4618	58.6079	10.3626	9.20272	19.9492
Bzw2	NM_025840	21.143	57.533	21.6487	14.6469	60.3434	22.0322	1.68692	2.88106	0	2.63913	18.035	2.68915	6.03486	9.50074	64.7279
C030034I22Rik	NR_026848	0.97904	0.178184	2.23491	0	2.02206	13.5106	2.87348	0	0	30.5691	4.30088	1.83227	3.2895	46.6083	85.2651
C1galt1c1	NM_021550	0.509706	0	0.407238	0	0	27.3539	0	0	26.5311	19.6595	0	46.7416	1.4985	1.57274	0
C1qa	NM_007572	34.7858	103.556	5.10478	9.74134	111.189	57.1473	102.096	132.022	0	0	0	4.65009	35.4807	19.7145	0
C1qb	NM_009777	27.1231	51.1407	11.5576	15.8797	94.1116	65.9867	260.047	58.3713	0	9.29909	9.53205	0	102.068	0	0
C1qbp	NM_007573	19.1208	12.5998	16.3304	19.9041	20.6534	14.1536	9.48224	37.0161	41.6738	4.23847	0	0	0	2.03444	0
C1qc	NM_007574	11.296	6.96336	25.0374	12.0002	49.169	3.91103	187.158	15.3429	0	0	12.8059	0	34.2807	5.62172	0
C1qtnf4	NM_026161	19.6956	101.801	85.4245	24.7095	29.8307	51.3391	48.5574	65.1595	939.408	405.154	106.298	858.84	114.153	201.417	189.274
C1qtnf9	NM_183175	6.25642	7.19925	19.0272	9.96965	1.9452	49.822	7.4635	0	0	2.59475	0	0	0	0	0
C230037L18Rik	NR_077233	0	0	0	9.66985	0	0	0	0	0	22.6505	1.93483	17.3099	0	28.5393	27.7766
C2cd3	NM_001017985	1.42573	1.06477	0	0	1.65848	1.58304	5.25231	3.79513	26.6871	50.5665	22.2451	27.0506	0.578147	18.5071	8.26803
C2cd5	NM_001109688,NM_001286578,NM_029081,NM_029897	2.72325	1.95153	4.75953	3.73681	1.64047	4.11035	9.09174	1.19443	0.632813	9.84718	2.61693	3.34461	3.5027	12.3416	10.734
C3	NM_009778	1.04751	25.4512	2.98903	4.51749	17.6685	11.2432	1.22978	18.9029	2.78189	11.5437	20.3789	29.4062	9.67881	12.6979	0
C330006A16Rik	NM_001256521,NM_001256522	114.231	148.447	70.223	8.64267	64.1558	125.219	87.6404	10.0456	2.12887	5.52122	41.5033	35.6305	37.8759	55.2115	75.2304
C330007P06Rik	NM_029951	4.83099	12.8954	1.6542	8.83869	11.6406	0.617285	2.83579	12.108	0.855311	0	3.03176	9.04115	0	9.58269	14.508
C330013E15Rik	NR_045701	16.1849	17.2757	2.09695	4.80188	27.4045	44.6027	10.7844	12.279	3.25272	0	1.92161	0	0	6.74863	0
C3ar1	NM_009779	4.37756	1.25197	9.85015	0.490353	8.18013	5.75328	18.3545	23.1969	0	0	0.392457	0	0	4.96187	0
C4b	NM_009780	0.498506	1.08873	0	0.390882	0.686394	8.79021	4.68197	1.99906	0	6.40918	15.6423	12.1284	12.1433	19.9964	17.9649
C4bp	NM_007576	43.0363	76.9147	176.975	102.994	71.754	170.756	176.836	17.1762	0	7.86694	0	2.67201	0	0	0
C530044C16Rik	NR_045984	0.619957	0	0	1.70139	0	1.66353	0	0	0	3.98532	14.9789	0	0	10.5211	39.098
C7	NM_001243837	1.41773	18.2423	12.0068	10.8942	28.6955	3.8042	5.82546	0.994918	0	1.82274	2.49121	0	2.50082	0	8.94101
C77080	NM_001033189,NM_001285865,NM_001285866,NM_001285867	3.73273	8.30041	0.650688	0.745017	1.96239	18.5752	11.7125	0.476274	0	0.87256	2.08698	0.889097	0.798107	3.76941	35.6676
C77370	NM_001077354	4.30224	4.26799	10.8755	4.83892	8.32726	6.62373	3.47762	0.74242	0.524448	5.44062	7.28098	5.54374	1.6588	4.026	19.2743
C78339	NM_001033192	0	3.18872	0.444394	6.1058	0	4.47744	21.712	0	2.06798	7.15107	18.3256	10.9299	3.27045	12.8718	11.6926
C87436	NM_001243741,NM_001243742,NM_146170	2.95244	7.36602	0.982876	8.1026	7.70698	4.62133	2.52741	0.863303	5.48857	14.2346	11.3487	24.1739	0	26.5708	20.6886
C920021L13Rik	NR_040446	5.11788	4.25225	16.7116	14.656	11.7958	10.7474	4.5716	1.56155	0	0	14.6626	0	0	2.74637	0
C920025E04Rik	NM_001271005	1.48977	1.89795	57.6095	0	2.87178	6.39601	2.44859	0	0	3.83073	1.3089	0	0	0	6.26356
Cab39	NM_133781	10.6123	35.1518	65.8928	10.5401	19.4827	34.7135	53.1576	40.4285	6.01239	9.09597	6.2159	2.64811	2.3771	18.0877	21.2467
Cab39l	NM_026908	10.1169	19.3332	9.29554	11.1058	26.8152	2.71467	9.35334	14.1995	3.76145	6.50354	14.9996	3.3134	11.1537	11.316	0
Cabin1	NM_172549	2.93453	1.11501	12.2577	5.93412	2.97726	13.2619	1.05772	3.25162	1.5313	11.2524	4.74942	10.7912	4.84342	22.8751	22.7277
Cabs1	NM_027631	10.826	20.6882	2.88319	9.90348	14.9063	16.5996	0	50.6487	249.171	129.245	65.6752	135.071	7.578	126.459	21.6744
Cabyr	NM_001042418,NM_001042419,NM_001042420,NM_027687,NM_181731	0	0	0	3.96805	0	0.969936	0.742643	0	12.0955	9.29471	15.0853	4.73544	1.0627	6.6921	37.994
Cacfd1	NM_001243239,NM_001243240,NM_029862	19.568	30.9857	17.8424	17.5972	8.5244	32.6313	44.9722	20.1716	4.11037	11.3709	16.5123	0	7.8005	21.1496	13.9443
Cacna1a	NM_001252059,NM_001252060,NM_001252061,NM_007578	0.581254	1.04906	1.08361	0.265863	0.466859	2.33952	1.59225	14.9565	3.60182	2.49101	8.29862	32.3624	6.55059	0.597836	0
Cacna1b	NM_001042528,NM_007579	0	0	0	1.72506	0.757308	0	0	0.551398	1.46066	28.7904	2.41616	2.57334	0	1.81832	0.825872
Cacna1d	NM_001083616,NM_001302637,NM_028981	4.02333	2.19671	10.7587	6.0841	3.3634	13.4397	4.89208	21.3199	137.986	281.859	55.5478	272.68	28.4845	62.4516	42.2889
Cacna2d2	NM_001174047,NM_001174048,NM_001174049,NM_001174050,NM_020263	0.0693005	0	0	0	0.33397	0	0	12.1582	4.12253	4.4549	3.34877	45.3934	4.48226	7.2703	5.8273
Cacna2d3	NM_009785	5.71678	0.13242	0.166091	3.99356	1.50273	1.67343	10.2503	2.18828	20.0955	10.6908	0.45661	1.36168	3.05581	2.24504	0
Cacnb1	NM_001159319,NM_001159320,NM_001282977,NM_001282978,NM_031173,NM_145121	1.59694	1.65301	0.318975	1.64347	0.961986	3.2138	2.46068	11.2068	3.71087	44.9126	5.26146	24.8432	1.76058	12.9346	10.4908
Cactin	NM_027381	4.22977	52.2702	1.80237	0	1.35893	28.7527	2.89669	3.95776	2.09683	1.81271	8.05185	0	0.829017	14.3564	2.96392
Cacybp	NM_009786	3.45022	17.8135	4.6427	19.9341	10.5013	3.89809	8.95385	6.37171	4.0509	2.33466	4.78631	0	3.20318	0.560312	0
Cad	NM_001289522,NM_001289523,NM_023525	121.348	254.073	136.723	35.7393	135.631	154.793	141.294	119.335	2.80106	13.8372	26.2402	4.22985	27.2116	42.6734	61.0875
Cadm1	NM_001025600,NM_018770,NM_207675,NM_207676	8.22931	9.81484	20.2844	5.7662	7.17224	10.8059	4.67643	2.45747	5.2079	12.3811	4.23043	0	0	10.2649	9.20188
Calcoco1	NM_026192	5.43999	47.1273	39.3347	0.746468	18.3513	13.8673	51.4117	10.4984	5.05645	5.24555	3.58465	16.0349	1.59932	23.4998	28.5897
Cald1	NM_145575	7.61464	5.093	9.88624	14.1058	5.50442	12.2594	3.51996	7.3476	2.12333	7.34248	3.76321	26.1857	0.559664	6.46129	2.00092
Calm1	NM_009790	167.698	228.565	206.154	114.859	144.794	186.999	197.215	117.887	13.5621	17.278	27.4097	12.5754	5.07978	14.2172	12.1076
Calm2	NM_007589	113.387	252.291	408.297	202.828	287.675	177.974	158.331	86.4425	30.5317	93.3962	69.3739	16.5507	9.28554	21.4402	126.152
Calm3	NM_007590	20.1772	32.7967	31.408	7.63778	6.70602	48.5407	30.0185	26.8547	2.58685	13.418	27.5083	20.5084	12.2731	25.7622	40.2224
Calml3	NM_027416	21.0077	31.9103	65.8466	41.3918	18.1711	7.22691	14.3868	66.1523	0	3.4627	0	3.52833	11.0853	1.66207	0
Calml4	NM_001102468,NM_138304	16.0771	0	12.845	2.45119	2.15216	4.79329	67.8957	15.67	0	0	1.96183	0	55.1432	1.37798	0
Calr	NM_007591	1117.2	1299.41	1496.52	2361.9	766.826	833.781	917.793	782.353	41.1553	195.683	228.372	134.654	145.281	100.636	290.87
Calr3	NM_028500,NM_029782	1.64923	3.15164	0	0	0	4.42537	0	4.34015	6.1318	55.6597	13.5843	43.2112	10.9094	6.36103	0
Calu	NM_001285412,NM_007594,NM_184053	29.621	25.3008	15.2396	9.23763	8.65141	107.18	72.8432	2.36217	4.17161	4.32762	43.3746	1.46988	16.4932	4.84687	14.152
Camk1	NM_133926	6.69567	15.3543	0	16.1704	5.16279	18.6851	82.5375	46.988	0	3.44339	11.7655	0	0	0	50.6719
Camk2b	NM_001174053,NM_001174054,NM_007595	1.56723	0	0	0	0.444278	0	0	5.82264	0	7.11159	1.61995	43.4783	2.71033	0.853379	0
Camk2d	NM_001025438,NM_001025439,NM_001293663,NM_001293664,NM_001293665,NM_001293666,NM_023813	4.47209	9.91346	4.85935	2.94554	5.17241	15.6	8.08536	13.495	2.99289	4.02477	5.5008	0	0.262953	3.58774	31.0239
Camk2g	NM_001039138,NM_001039139,NM_178597	6.73796	2.37713	0.496929	2.84484	0.999115	4.45045	1.27783	0	16.958	7.99646	10.9291	39.3821	5.48561	34.2244	63.1952
Camk2n1	NM_025451	3.72052	1.21883	2.37805	2.33382	11.2701	0	1.31036	5.22187	3.95223	4.10004	10.7404	15.3184	8.12543	21.6479	24.581
Camkk2	NM_001199676,NM_145358	0.314227	0.600481	0.376585	2.58707	3.78577	3.37266	2.25952	0	10.5146	13.1298	5.86663	11.3204	0.461903	12.1197	0
Caml	NM_007596	3.04593	2.46939	5.75212	13.6786	0	0	13.6535	3.88642	4.11807	3.56007	14.597	3.62754	4.88445	5.12643	5.821
Camsap1	NM_001276359,NM_001276360,NM_001276361	2.94921	1.93923	0.532072	2.87197	2.98008	0.510556	0.58637	4.0058	15.9171	30.5785	9.61233	46.1139	0.279693	13.3565	22.9992
Camsap2	NM_001081360	3.78025	34.525	4.70695	1.61679	1.65615	4.74243	7.86738	5.51243	16.7929	20.1981	6.68572	3.85893	4.90734	7.5742	1.03205
Camsap3	NM_001163749,NM_027171	4.29121	9.11158	9.57132	2.45348	13.7867	21.1101	8.0816	1.25476	0.664777	2.2988	9.81828	3.51355	4.73096	7.9997	43.2253
Cant1	NM_001025617,NM_001025618,NM_001267591,NM_001267592,NM_029502	11.2649	1.04645	9.75032	7.72879	8.48241	1.8892	35.1978	8.23475	0	4.52595	4.63934	0	4.82973	6.87936	0
Canx	NM_001110499,NM_001110500,NM_007597	91.6057	103.813	153.82	196.598	90.1912	125.906	72.1172	65.3542	73.9107	125.489	60.5793	65.6933	26.8525	56.9182	120.475
Cap1	NM_001301067,NM_007598	14.0139	5.30302	15.7418	13.7083	32.7645	16.3817	38.7687	37.9747	0	0	4.87622	32.7187	5.71088	7.27818	43.7521
Cap2	NM_026056	0	0	0	0	3.03586	0	0	0	4.68434	0	12.4532	4.12636	1.23469	15.5503	37.5214
Capg	NM_001042534,NM_001271395,NM_001271415,NM_007599	128.021	310.625	68.1897	64.8793	447.991	255.892	176.993	101.229	58.1009	10.3032	6.16078	18.3724	3.53403	4.94548	4.21165
Capn1	NM_001110504,NM_007600	2.52753	2.91336	5.57741	2.64247	1.74008	0	10.3856	5.91245	8.94981	9.28451	15.3331	0	1.41538	15.2264	10.1206
Capn10	NM_011796	6.27424	3.4014	0	3.66358	0	21.4923	17.0044	6.55775	0	0	8.79652	0	4.70958	10.2977	19.6441
Capn15	NM_015830	6.1908	31.9945	1.1199	3.84676	0	8.77603	0.959925	1.63944	5.21147	21.0248	5.13131	4.5907	0.686814	3.6042	39.2882
Capn5	NM_001301250,NM_007602	31.4654	17.6853	38.1803	5.07958	34.0575	20.7692	58.4231	17.122	5.00483	16.225	7.02219	5.51085	9.89373	8.82629	51.2898
Capn7	NM_009796	4.20626	0.549612	1.20639	0	9.35566	4.05161	1.77267	8.32563	4.81194	0	18.0041	0	0.63416	6.98856	15.8708
Capns1	NM_009795	150.671	150.894	174.241	117.932	59.5382	243.586	219.612	107.432	85.8762	20.7181	128.603	42.2216	115.281	148.34	124.211
Caprin1	NM_001111289,NM_001111290,NM_001111291,NM_001111292,NM_016739	2.88313	8.50606	6.54686	3.0539	26.326	6.51478	7.27434	14.9084	31.5941	14.9572	10.8879	31.8066	0.892234	14.3587	12.7597
Capza1	NM_009797	1.44611	1.99586	1.1554	0	8.7113	0	0.495173	2.53709	0.896104	3.09872	4.76453	0	0.70858	7.43683	22.8
Capza2	NM_007604	15.6642	10.1012	33.0648	24.4132	44.7338	34.2481	46.8826	17.6425	0	19.8905	14.4421	10.1337	4.54833	4.77365	8.13064
Capzb	NM_001037761,NM_001271405,NM_001271406,NM_009798	25.4372	87.6454	36.028	21.1543	50.1488	17.581	97.395	17.5805	44.4217	14.8655	22.0103	53.0153	5.66544	15.4599	16.2042
Car2	NM_009801	33.4715	27.6081	11.3142	8.24368	21.714	44.907	88.1629	140.032	492.999	49.654	99.9108	227.678	13.8775	99.3067	13.5314
Car3	NM_007606	0.502372	111.363	0.401378	5.51479	4.84202	0	0	10.5765	76.5803	0	0	0	2.95388	5.42539	0
Car7	NM_001301164,NM_001301165,NM_053070	13.9076	51.7913	0.284915	0.978657	37.8077	0.956877	39.5628	40.0406	0	4.58479	0	0	0	0	0
Carhsp1	NM_025821	8.62761	6.01096	9.2627	1.47984	0	0	27.696	14.1904	56.1353	8.66587	26.0567	52.9807	26.9499	69.4647	14.1694
Carkd	NM_001190357,NM_001293661,NM_026995	62.2075	298.055	199.671	68.2882	80.8122	97.2497	7.77945	5.69415	4.02237	0	22.5749	0	14.3128	16.691	130.772
Carm1	NM_021531,NM_153141	0.119349	0	0	0.655074	0	6.40495	1.96161	0.837549	0.887472	18.4132	7.3401	17.1987	2.10526	2.94608	35.125
Cars	NM_001252593,NM_013742	9.29763	5.16323	11.6189	10.4682	2.87222	21.7498	2.93876	4.18255	4.43185	18.3904	4.71277	9.36946	0.700883	10.2985	2.50581
Cars2	NM_024248	2.28362	1.85137	0	6.83684	0	0	0	4.37065	0	16.0145	20.0637	0	0	25.6229	52.3701
Casc3	NM_138660	3.18171	1.96135	1.31204	6.76011	0.494618	12.6685	1.26519	2.1608	8.39517	13.1957	6.31225	8.06745	4.82789	19.0015	15.1032
Casc4	NM_001205369,NM_001205370,NM_001205371,NM_177054,NM_199038	5.11614	10.0016	5.21524	7.74654	6.37642	8.9943	4.71188	9.90439	0	0	0.3875	10.4002	0	1.36089	11.1259
Casc5	NM_029617	0.353162	0.524911	2.9157	0	0.283657	3.47467	0	15.6964	26.6987	45.4052	3.61999	61.6877	3.807	20.7045	1.23735
Casp1	NM_009807	0.253842	9.37836	0	0	0	0	0	0	75.5025	16.318	2.23024	0	0	1.5665	10.6725
Casp4	NM_007609	0.536402	1.36674	3.8571	5.88834	18.095	8.63595	6.61222	30.1143	0	0	0	0	0	4.96533	0
Casp8	NM_001080126,NM_001277926,NM_009812	3.84993	13.023	6.36406	10.2013	5.11818	2.84979	1.09099	1.86328	0	13.6545	5.24872	17.3916	0	15.1563	33.4894
Casp9	NM_001277932,NM_015733	5.12216	30.8709	1.25921	1.62197	0.474701	0	16.9995	26.268	0	12.6643	0.432719	0	0	2.12758	0
Cast	NM_001301153,NM_001301155,NM_001301156,NM_001301157,NM_001301158,NM_001301160,NM_001301181,NM_009817	5.98709	3.71066	7.11058	4.88483	8.18793	7.38128	10.6382	6.24554	3.60971	13.5226	8.17463	50.8758	1.42716	1.49786	10.2048
Cat	NM_009804	1.9572	1.34263	0.962301	0.826353	0	22.623	9.2794	0	6.71709	0	4.62964	3.94465	1.77048	38.0929	0
Catip	NM_001033345	0.1828	0.465771	3.79733	2.00669	0	0	0	7.697	4.07789	23.5022	0	0	2.14968	0	11.5284
Catsper2	NM_153075	5.46953	0.435507	6.28183	2.81446	0.823703	8.25546	4.21393	5.9974	19.0646	59.3329	27.7817	35.8266	7.03503	32.1712	25.1518
Catsperb	NM_173023	0	0	0	0	0	5.54659	0	1.45061	28.4359	46.5079	4.08626	16.2478	9.11562	14.3508	0
Catsperd	NM_175350	0	12.0177	0	1.64369	0	4.01777	0	0	0	19.2507	5.91991	35.3081	0.880407	1.38603	0
Catsperg1	NM_001164658	0.323104	0	0	1.18229	0	0	2.65527	2.26744	32.0346	9.69285	9.93568	49.3828	19.6314	26.5857	45.2817
Catsperg2	NM_029714	0	0	0	0	0	0	3.98816	0.68113	0	7.48721	1.27913	19.0728	1.71209	3.59381	4.08073
Cav3	NM_007617	13.2779	30.4486	59.4082	9.10988	1.59971	71.2572	81.8383	62.8965	0	0	0	0	0	0	0
Cblc	NM_001161844,NM_023224	2.54194	0.588799	4.06184	3.8051	71.2726	100.451	0	8.1084	0	0	2.03029	0	0	3.56516	0
Cbll1	NM_001253847,NM_001253848,NM_134048	1.72527	1.83164	8.42374	1.57826	1.38572	2.05751	0.78768	0	0	0	0.421056	0	3.38145	28.6875	6.04472
Cbr1	NM_007620	31.6204	38.9261	80.0488	27.301	68.487	9.53337	46.7157	2.49328	2.64189	13.7035	7.80376	0	10.4452	0	52.2813
Cbr2	NM_007621	3.00931	24.4406	75.7367	4.12934	0	90.8424	0	7.91939	0	4.83625	4.95741	4.92792	0	3.48206	0
Cbr3	NM_173047	16.1261	70.0186	14.7248	7.22546	28.548	0	1.35228	0	0	0	11.5659	0	1.93508	25.3869	41.5102
Cbr4	NM_145595	11.0224	14.9201	3.30246	1.89061	0	0	46.7066	0	0	4.42853	22.6974	0	6.07599	8.50267	0
Cbs	NM_001271353,NM_144855,NM_178224	0.153441	0	0	0	0	0	0	0	13.6918	1.97276	31.0068	6.03045	3.60886	80.014	90.3174
Cbx1	NM_007622	62.4028	101.392	28.4213	33.093	120.582	29.1209	27.2516	14.809	2.24167	62.0134	34.4321	27.6451	14.1805	20.4641	44.3611
Cbx3	NM_007624	5.11233	17.0967	4.76534	17.5377	12.3185	9.14526	2.62582	7.4743	6.33585	5.47733	4.67879	5.58115	0	0.657271	0
Cbx4	NM_007625	1.77362	1.88298	16.4143	2.43374	11.7526	14.6741	6.6805	10.3723	0.549525	3.80051	1.94786	2.90441	0.869057	0.91211	4.66061
Cbx5	NM_001076789,NM_001110216,NM_007626	8.80448	6.69741	20.2156	12.6679	8.23886	6.65171	4.39049	2.69943	7.62756	24.7275	17.4613	10.0785	5.52875	8.70398	44.9239
Cby1	NM_028634	13.0424	0	3.29066	16.9546	3.30806	0	18.3338	38.5377	5.10435	70.6032	1.50775	85.4304	12.1085	3.1771	0
Cc2d1a	NM_145970	5.25634	1.3393	12.8789	1.92338	1.68874	0.626859	2.39981	4.09859	18.2401	15.0177	18.9858	24.4837	6.18132	63.7943	56.4768
Cc2d1b	NM_177045	10.9866	70.5795	67.7954	7.05669	2.81628	8.78137	2.40127	17.2246	80.8269	82.6475	29.7797	45.9349	21.9914	65.2756	98.2803
Cc2d2a	NM_172274	1.6916	6.19584	0.337883	2.70805	5.43472	3.78255	1.44808	0	0	9.96806	1.23852	10.157	2.07216	9.56921	16.2986
Ccar1	NM_026201	10.5493	11.1451	17.5423	21.1838	17.3596	16.1096	7.04831	10.8339	1.91328	71.6744	28.2577	44.9433	10.5902	21.4359	21.6357
Ccar2	NM_146055	0.725822	0	0	0	4.49723	0	0	0	0.771027	7.99862	3.644	6.79185	0	9.27827	8.71893
Ccbl1	NM_172404	19.7621	10.4267	99.5201	19.7217	51.9472	31.0667	2.46068	4.20255	0	10.2657	42.9686	0	0	36.3402	16.7853
Ccbl2	NM_001293560,NM_173763	2.69636	0.644088	16.6959	11.0997	6.4971	0	2.76984	0	0	0	2.96125	0	0.990892	0	0
Ccdc101	NM_029339	12.846	2.93743	3.15801	7.23165	26.9851	8.8384	16.2413	4.62304	31.8409	0	13.0228	4.3151	23.2409	8.13077	0
Ccdc107	NM_001037913	36.8022	53.4975	24.88	31.0766	156.891	5.06416	32.9582	0	3.50846	60.6611	29.0177	6.18108	5.54851	0	29.7558
Ccdc112	NM_001160399	3.70215	2.09622	3.50565	5.26819	5.28629	1.4717	3.38047	0	16.3135	8.81438	7.83051	23.3517	4.03114	0.846169	8.64733
Ccdc117	NM_134033	0.564633	1.7264	0.180449	0	0.544211	8.48444	0.464015	0	20.1533	0	3.47257	26.629	0.663994	8.71111	0
Ccdc12	NM_028312	20.1154	97.1432	168.19	7.7029	0	17.5734	1.92219	19.6972	0	0	28.7703	0	0	8.66061	0
Ccdc122	NM_175369	2.67796	8.5292	2.1396	8.57419	0	4.7905	0	1.56609	4.9783	2.86915	2.94103	2.92353	1.31217	4.13153	37.5304
Ccdc124	NM_026964	115.514	22.0208	28.2939	43.9654	203.168	108.599	119.528	79.8807	6.26978	16.2606	29.632	0	4.95772	15.61	8.86249
Ccdc132	NM_001167750,NM_001167751,NM_024260	0.393105	1.08509	1.4657	0	2.21017	3.86767	7.53791	0.919561	0	14.3198	2.01471	16.3079	0	0.20216	2.7546
Ccdc136	NM_001201378,NM_145574	26.7337	23.5466	2.46116	10.8692	5.83199	7.6753	6.78079	38.6026	332.137	319.664	170.119	590.912	78.9189	92.3335	131.825
Ccdc137	NM_152807	4.73293	0	8.23022	2.29216	7.37929	6.72346	4.57591	0	0	12.528	1.22303	9.11816	0.818501	18.04	11.7053
Ccdc138	NM_001162956	0.467231	13.4922	0	0.854836	0.750552	3.34325	0.63995	4.37183	85.6997	64.0755	8.89426	55.0883	3.66301	19.7029	16.3701
Ccdc14	NM_172824	0.841629	1.66791	1.79316	1.53983	0.90132	0.501854	0	0	0	9.61834	9.4485	17.1511	1.64956	2.59692	1.96585
Ccdc141	NM_001025576	0.424782	0.618476	0.872708	0	0.292441	1.62831	2.74282	0	0.451238	17.1642	1.06631	22.2593	1.78404	0	2.55134
Ccdc148	NM_001001178	1.16063	5.24241	0.337202	5.79128	0	7.36112	5.63613	0.740449	20.3992	46.1224	27.8105	102.287	3.10198	12.3715	31.0528
Ccdc15	NM_001081429	1.30745	4.02538	0.696406	2.39209	24.6781	2.92357	3.58154	26.7612	70.4856	81.2463	34.4614	218.384	6.40636	42.6958	22.9042
Ccdc150	NM_030025	1.10972	0.385573	2.09567	0	0	0	0	0	9.75216	22.0496	7.09083	15.8594	3.55909	2.17899	2.12076
Ccdc158	NM_177230	0	1.34569	0	0	0	0	0	5.93011	8.63991	13.5803	2.3201	13.8377	1.86324	2.28147	0
Ccdc159	NM_001164614,NM_025977	0.248585	0.316694	0	0	0	0	14.3001	6.97795	18.4847	92.6839	30.5766	361.479	4.38494	83.6061	5.22571
Ccdc163	NM_026714	0	0	0	0	0	0	1.29993	2.22013	0	0	1.38976	95.3231	26.0423	6.83313	6.65052
Ccdc169	NM_001290138,NM_001290141,NM_177203,NR_110776,NR_110780,NR_110781	0.46217	4.12159	4.98499	0	0	1.86021	8.54575	0.81084	22.3384	17.826	3.55301	74.1693	0.679375	18.1823	26.7181
Ccdc17	NM_001037916	0	0	0	1.05243	0	3.08704	0	1.3456	0	12.326	10.9502	0	0	3.54985	12.0925
Ccdc171	NM_001081012	1.18826	0	8.13756	2.79517	1.63612	1.36648	5.23132	5.95632	8.20475	32.7369	10.0671	34.4693	2.99436	16.7611	12.4897
Ccdc173	NM_001077684	4.88122	6.50128	13.827	9.74247	0	13.0978	0	20.2415	1.64985	17.1155	26.3164	8.71993	3.91377	4.10766	9.3284
Ccdc174	NM_172730	8.52503	4.4557	5.58869	10.7981	7.37395	25.8079	3.59275	9.20398	1.62543	11.2415	7.68206	5.72727	0	8.76823	0
Ccdc176	NM_028377	0.526114	0	0.560463	1.92514	0	0.941148	0.720601	1.2307	0	42.8395	13.0968	55.1387	2.06232	11.9047	18.4332
Ccdc178	NM_027616	0.230323	1.76057	0	0	0	0	12.7764	1.61633	3.42535	1.4806	1.5177	24.1387	0	13.5029	0
Ccdc181	NM_029115	8.50774	0.258065	9.38688	2.22366	2.92858	8.69668	3.32936	0	10.5439	28.6477	3.55944	5.30739	0	14.3757	4.2583
Ccdc183	NM_029859	6.23407	0.850942	3.20195	0	1.07296	2.3897	0	0	0	14.3125	6.8465	0	0	3.43495	32.763
Ccdc186	NM_170757	22.1736	19.1879	12.702	15.3088	14.1133	20.9554	14.3257	23.4879	19.7029	48.4099	25.7303	29.2311	12.2998	12.0485	5.86327
Ccdc23	NM_001038998,NM_024462	19.2032	41.9393	40.0789	6.45314	43.4386	12.6191	24.1548	13.7512	17.485	0	15.4944	30.8045	34.565	31.4404	0
Ccdc25	NM_145944	22.7644	74.2616	11.2986	54.9015	14.9598	26.8398	13.4639	32.6768	8.97673	90.9072	55.3047	124.26	4.05612	56.9382	141.39
Ccdc28a	NM_144820	10.211	13.0086	102.109	23.5029	12.6989	21.2122	9.47411	20.8037	53.8846	38.1135	10.1288	47.4661	3.87349	10.1635	83.0915
Ccdc28b	NM_025455	18.746	48.9292	2.19181	12.5478	0	29.4445	28.1806	0	0	17.6351	14.0598	5.98976	0	4.23236	0
Ccdc30	NM_001270435,NM_001270446,NM_028506,NM_028698,NM_028857,NM_029286	2.28221	6.33421	24.0951	2.23687	2.35678	2.18709	2.00949	27.4557	127.884	130.99	33.2995	328.878	24.4419	41.7487	34.2688
Ccdc32	NM_199310	8.21526	5.75638	5.57916	5.63644	11.8772	40.7814	0	8.64781	4.58163	0	4.51116	0	4.83047	25.9826	0
Ccdc34	NM_026613	5.72678	37.8913	34.8328	3.04189	0	3.96559	6.83167	0	0	4.75018	8.92684	9.68043	0	15.9604	31.0677
Ccdc37	NM_173775	12.3776	6.39896	2.57981	20.6766	16.4252	27.9179	11.7935	28.9539	286.789	325.19	77.227	324.303	76.9976	78.0446	56.5651
Ccdc38	NM_175488	0	0	0	0	0	3.94741	0	0	26.5664	51.3371	7.84732	57.8164	4.9428	7.45728	2.20895
Ccdc47	NM_026009	13.6326	8.68388	13.7089	34.8328	5.09723	25.2278	0.965799	14.8452	5.24336	22.6644	7.22779	21.5544	0.691017	15.2303	32.117
Ccdc50	NM_001025615,NM_001289436,NM_026202	7.46548	25.2005	4.615	12.2629	10.7669	18.7161	15.4498	5.73617	19.4498	32.9281	22.7414	30.6967	6.08777	32.2831	13.7464
Ccdc53	NM_001122960,NM_026070,NM_027487	22.2807	48.9647	17.8015	18.344	63.0823	23.9143	9.15513	25.4083	8.28393	7.16144	0	0	0	5.15617	0
Ccdc55	NM_001012309	7.14881	5.33887	33.2852	20.2955	8.31581	6.61461	10.6356	4.32483	2.74957	26.9393	4.87309	22.6058	2.17418	21.6779	23.3195
Ccdc58	NM_001159421,NM_001159422,NM_198645	5.32986	22.7671	0	0	0	10.0953	21.9004	6.60057	0	0	0	0	0	3.86958	0
Ccdc59	NM_025602	43.4654	92.1394	39.8511	56.7094	32.6219	17.2078	62.949	35.003	0	9.16107	9.39057	14.002	2.09485	1.09931	59.9163
Ccdc6	NM_001111121	4.59956	3.99531	25.8356	5.73769	9.06791	0.374	0.572715	7.82503	1.55465	10.7519	6.73522	7.3038	9.42471	5.80595	16.1152
Ccdc61	NM_001033314	3.05722	1.21714	2.13729	0	7.36661	28.712	0	21.4546	0	0	5.87573	0	3.37051	0	36.151
Ccdc62	NM_001134767	2.74331	0.249639	0	1.07552	8.97101	2.62897	2.81806	6.8756	0.728542	11.3368	13.3424	14.1187	1.72825	11.7901	65.908
Ccdc65	NM_153518	0	0	0	0	0	0	2.5223	0	3.04303	2.63069	0	24.125	0	8.83902	25.8084
Ccdc66	NM_177111	2.99744	2.32443	2.70723	6.43782	1.2561	2.79758	5.89049	8.23112	22.2889	8.3777	14.8851	1.7073	0	6.43398	13.6982
Ccdc67	NM_181816	3.04712	5.33773	1.01439	0	0	0	1.04338	6.2369	6.60866	11.4263	5.57743	114.766	6.71874	11.7527	8.007
Ccdc7	NM_001197041,NM_029061	4.24593	5.65513	8.32668	3.17793	10.2309	25.8934	38.0651	82.6177	150.687	285.351	76.3043	346.383	37.4483	138.753	113.6
Ccdc74a	NM_001166164	0	0	1.44063	0	0	0	0	0	6.70395	0	5.28067	0	0	25.9637	170.572
Ccdc77	NM_026028,NR_045558	7.06624	12.1698	0.627299	7.18237	6.93679	19.6631	7.52764	15.6112	0	13.4591	45.9877	3.42855	4.61651	66.6217	49.5152
Ccdc78	NM_001165929	0	0.296361	0	0	1.12105	0	1.91171	48.9746	0	0	0	33.5224	1.3678	11.4845	14.6706
Ccdc80	NM_026439	6.21155	5.6333	7.90687	2.88929	8.11781	3.95499	25.5233	1.47765	12.5258	4.0607	4.16243	0	0	1.94911	26.5583
Ccdc81	NM_001162979	0.713607	0	2.50865	0	0	0	0	0	4.24509	51.3782	1.88091	0	3.35674	7.04606	12.0011
Ccdc83	NM_029256,NM_183293,NR_111924	0	0	0	0	0	0	0	0	23.999	0	3.93831	7.04678	0	3.31949	0
Ccdc84	NM_201372	9.28651	2.53519	3.17983	12.7428	12.7866	19.5788	31.3443	0	4.93244	102.338	14.5697	126.002	0	30.701	118.526
Ccdc85b	NM_001243307,NM_198616	14.5736	19.2337	10.7374	7.18482	22.2894	37.9346	20.0805	4.89931	0	1.12198	1.53345	0	0.513121	9.69374	1.83452
Ccdc86	NM_023731	8.82464	4.39923	1.63492	0	26.5025	0	11.0358	6.28259	0.95101	0	3.9328	10.0528	0	12.628	2.68855
Ccdc88a	NM_176841	2.60029	2.87104	20.8447	4.75745	3.34166	4.65158	4.98615	4.86614	2.25583	13.3726	1.90383	3.4065	0.76447	2.67447	13.6658
Ccdc88c	NM_026681	3.41824	18.4301	11.0218	1.67516	2.94161	11.7928	9.5309	25.7015	106.664	190.701	37.5404	235.097	24.7646	30.135	38.4952
Ccdc9	NM_001136471,NM_172297	4.18435	10.2808	10.5071	10.6632	24.4861	5.61393	11.053	11.536	12.2236	147.942	15.0992	37.1971	13.1804	13.3723	69.1136
Ccdc90b	NM_001162918,NM_025515	6.25667	15.3287	10.7668	6.60409	10.4372	29.7028	6.92156	21.9537	0	9.28161	3.17138	0	1.41494	2.22756	0
Ccdc91	NM_025911	16.3996	12.7347	18.9678	39.4344	12.7957	70.4081	14.119	43.8428	112.656	204.822	64.4954	165.735	34.8976	71.3253	45.9667
Ccdc92	NM_144819	8.68229	1.08442	0.272033	3.73764	0	0	30.7789	0	53.168	30.6425	17.2008	8.92093	5.00497	30.467	0
Ccdc97	NM_028771	5.27348	23.9239	12.7428	4.23582	2.47939	0	1.05701	2.70787	0	0	1.13006	0	0.756277	10.3187	0
Ccer1	NM_025724	0.411203	0.261934	0	0	0	0	0	0	1.52885	47.5807	0	0	2.41782	0	4.32212
Ccl25	NM_009138,NR_033527	2.71316	0.768119	3.37202	0	0	0	0	0	29.1417	11.6275	3.97294	0	0	2.79056	0
Ccl27a	NM_001048179,NM_001164044,NM_001164045,NM_011336	18.8369	36.6636	5.01668	5.74394	7.56483	16.8483	16.1252	20.1959	25.2905	0	3.4479	3.42739	3.07663	12.1089	21.9993
Ccl3	NM_011337	13.6124	0	45.057	5.33678	28.1143	0	75.9094	23.8818	0	0	0	0	0	0	0
Ccl4	NM_013652	96.5978	0.741351	192.481	38.3278	64.4997	74.9496	614.509	4.08369	0	0	0	7.62334	0	0	0
Ccl5	NM_013653	10.126	8.29308	1.15576	7.93984	0	0	26.7477	0	0	0	31.7735	0	0	29.0128	0
Ccl7	NM_013654	0	113.29	0.768094	0	0	82.5477	55.3032	97.8245	0	0	0	0	0	0	0
Ccm2	NM_001190343,NM_001190344,NM_146014	5.65873	20.4647	1.16674	0	0	4.89808	38.2528	0	2.71472	0	13.6321	0	7.51317	5.06917	11.512
Ccnd1	NM_007631	36.3221	74.889	47.855	44.4263	44.37	52.1251	49.8878	33.3709	46.6451	15.6095	20.8897	10.6036	10.7082	21.2287	34.0305
Ccnd2	NM_009829	8.58503	17.1265	3.08396	2.55696	6.41435	4.2858	7.10986	8.87358	9.40249	13.69	13.1559	0	9.78272	23.6149	8.3941
Ccnd3	NM_001081635,NM_001081636,NM_007632	7.3074	0.433002	0.271552	1.86551	17.1983	5.47198	4.18969	8.34807	2.52733	4.36975	0.746537	31.168	6.99456	0.524363	32.152
Ccndbp1	NM_010761	7.81809	5.91383	6.63679	1.34098	22.3705	7.86685	36.1401	51.4357	54.5016	0	7.51286	0	2.87308	43.7236	15.4079
Ccne1	NM_007633	0.589054	0	0.627513	0	0	10.5374	0	0	4.38019	30.2933	1.72513	0	0	12.723	4.12767
Ccng1	NM_009831	4.62594	21.7494	1.58399	7.859	10.6158	11.2306	3.62057	10.8211	0.819009	4.24819	2.90308	4.32871	1.94285	16.9925	23.1538
Ccng2	NM_007635	2.00193	0.392375	15.5026	1.69048	5.937	18.1814	3.16383	8.6455	1.1451	3.95975	4.05896	0	4.52735	0	12.949
Ccnh	NM_023243	3.49855	18.5713	14.5973	7.46771	4.68335	10.4307	4.79185	0	0	4.99779	5.97683	0	0	8.39617	4.08589
Ccni	NM_017367	96.8377	155.827	94.7701	109.01	97.6917	120.55	50.09	79.7804	56.0177	40.5028	42.1192	193.792	35.4361	51.1384	40.3111
Ccnk	NM_009832	4.96131	7.06425	1.39903	5.60645	3.51607	3.91549	1.79876	2.04805	0	22.5128	7.69228	0	0	1.801	24.5402
Ccnl1	NM_019937	72.5155	73.4508	179.964	26.5346	125.116	118.19	87.5505	134.448	95.8618	207.181	82.5889	154.812	13.6863	168.505	214.547
Ccnl2	NM_207678	12.1101	10.0183	43.9799	12.0853	50.0233	64.1461	34.8969	7.72589	22.2202	109.19	82.9078	90.6559	9.24752	32.5139	142.166
Ccno	NM_001081062	22.1103	138.233	20.2824	43.8236	104.58	64.8218	15.9831	7.18346	0	10.5284	4.49673	0	2.40751	3.15847	12.9111
Ccnt1	NM_009833	5.12085	3.82435	44.0176	1.93842	2.55291	7.58111	0	23.5446	0	4.54052	3.10285	0	0	8.71768	77.9532
Ccnt2	NM_028399	3.49745	0.139241	0.174646	3.59936	0.526711	7.62507	4.04185	0	0	1.40518	6.72181	0	0	5.73307	22.9759
Ccny	NM_026484	5.54535	0.121805	1.06944	2.62388	3.2253	11.8013	13.3572	26.1673	0	3.68769	0.840017	18.7879	3.37303	3.24512	20.0989
Ccpg1	NM_001114328,NM_001286544,NM_001286545,NM_001286546,NM_028181	6.96909	14.3516	30.0523	6.81192	12.4219	7.68499	36.0892	0	4.25933	18.4109	6.71011	3.75198	1.684	2.65114	4.01378
Ccpg1os	NM_001198789	2.16985	88.4596	0	23.8195	10.4568	8.73353	0	26.6478	0	0	2.38301	0	0	0	0
Ccrn4l	NM_009834	2.50286	20.8854	1.59976	2.06063	12.0617	15.4466	3.08527	0.878212	0	0	0	0	0	0	0
Ccs	NM_016892	37.0619	123.596	71.996	27.9209	136.582	44.8492	40.3114	43.3481	2.70188	4.67154	19.1543	4.76008	2.13646	12.3327	0
Ccsap	NM_028536	1.14946	0	2.06636	0	0	5.3976	0	0	0	38.7932	6.31191	0	5.91384	0	27.1843
Ccser2	NM_027045,NM_028407	4.99181	10.6424	7.5696	2.51621	8.837	4.92043	12.9766	18.2304	0	3.27441	11.1882	4.00377	4.19303	11.7877	12.8494
Cct2	NM_007636	62.8361	94.5166	62.5594	84.8798	121.693	77.7382	81.2384	87.9179	20.3784	32.7174	22.3581	28.2087	20.7178	12.6841	49.3806
Cct3	NM_009836	32.3814	56.2548	27.5965	19.3891	23.6441	16.8512	7.25756	9.64059	0	37.8473	11.2076	0	5.76966	18.1665	0
Cct4	NM_009837	25.2005	124.19	15.608	8.57793	21.653	40.8868	15.2514	5.48369	2.90527	5.02321	12.8726	7.67762	0	14.4666	61.6002
Cct5	NM_007637	77.0732	22.9572	67.6501	70.3073	124.507	88.5498	54.4178	36.5662	4.84322	58.6174	29.5661	125.145	15.3188	43.5437	4.56401
Cct6a	NM_009838	25.1207	25.0168	170.741	22.3328	28.1338	31.3297	34.1646	74.4883	1.31547	27.2933	11.6571	2.31755	3.12056	13.6465	18.5945
Cct6b	NM_001291242,NM_009839	2.05053	0.261234	0	0	0	0	0.842561	0	35.0696	71.1805	11.7102	37.6079	19.2909	19.6139	12.9318
Cct7	NM_007638	42.9174	141.879	24.5283	62.7594	219.658	30.2611	80.4505	80.2414	1.16472	6.04137	19.9543	0	3.68392	3.86643	16.4636
Cct8	NM_009840	22.1668	41.5417	40.2978	36.1477	50.3162	53.4459	27.061	9.01793	8.36101	33.0427	26.1085	2.10431	6.61134	12.3908	30.3904
Ccz1	NM_177682	12.3751	3.31911	13.1831	7.14989	8.3702	2.33026	7.13676	1.52359	1.61441	25.1217	1.90749	2.84421	1.27657	6.02913	13.692
Cd109	NM_153098	0.130923	0	0	2.51512	5.36299	7.72874	5.9176	7.35022	36.021	59.7554	15.8164	56.6001	3.84906	27.0663	6.88063
Cd14	NM_009841	9.48019	66.2798	9.23702	3.80739	8.91444	35.9857	57.9561	11.3586	0	2.9728	14.2206	0	0	0	0
Cd151	NM_001111049,NM_001111050,NM_009842	36.8411	91.1951	143.361	42.9568	20.238	92.1969	123.143	18.7541	0	4.90836	25.9952	0	26.9373	30.0388	0
Cd164	NM_016898	7.46413	26.6258	11.2766	4.46931	16.3504	21.121	22.3055	12.3809	4.03658	17.4481	19.6738	0	3.19186	7.11873	17.1174
Cd248	NM_054042	1.19926	2.67373	9.10261	14.8105	7.22428	0	6.1597	0	0	0	2.63415	1.96386	3.52575	0	0
Cd24a	NM_009846	37.645	58.1977	308.206	18.5729	72.363	97.6078	77.3416	10.3891	58.1871	19.0334	27.8718	5.54119	26.114	42.4168	57.7965
Cd2ap	NM_009847	13.3024	22.2941	47.4006	12.8848	13.3698	17.1791	14.9072	17.4723	7.40551	58.5331	24.6873	15.8425	7.94714	24.1446	73.2752
Cd2bp2	NM_001285905,NM_001285906,NM_001285907,NM_027353	3.94024	0.278878	11.1933	12.015	10.0218	1.17476	0	4.60855	4.06937	19.7006	2.88488	0	0.643558	21.9518	4.60173
Cd302	NM_001290660,NM_025422	1.13797	3.62438	14.5471	7.80751	1.37101	19.8478	11.6897	7.98588	0	0	7.49855	0	0	21.0677	23.9222
Cd320	NM_019421	19.4727	6.42348	36.6724	21.9487	36.0285	13.9958	5.00082	23.1822	31.0282	2.23532	3.81886	0	18.4013	0	0
Cd34	NM_001111059,NM_133654	29.4532	26.6954	51.0447	49.8656	48.0193	16.5141	36.7284	7.19826	0	3.76789	7.08085	0	12.0623	6.32996	3.0804
Cd36	NM_001159555,NM_001159556,NM_001159557,NM_001159558,NM_007643	5.67244	13.0827	5.15721	6.44164	8.95502	13.6463	13.6633	25.3944	0	0	3.86671	0	0	1.20709	2.05595
Cd37	NM_001290802,NM_001290804,NM_007645	0.555808	0	0	3.05069	2.67853	1.4914	37.6829	0	2.06649	0	0	3.64067	17.9744	16.2924	35.0524
Cd3d	NM_013487	2.8877	0	0	0	5.5665	1.54971	0	0	0	189.345	2.5371	30.2641	5.09378	28.5127	24.2819
Cd3eap	NM_145822	13.8509	6.75336	3.27894	16.8942	15.6573	15.6006	0.702634	13.2002	1.27154	0	0.75119	2.24016	3.01635	2.11052	3.59471
Cd44	NM_001039150,NM_001039151,NM_001177785,NM_001177786,NM_001177787,NM_009851	3.46493	3.0294	9.01074	0	5.89342	15.678	7.53744	10.0124	0	0	0.298456	0	0.399477	2.09634	5.71288
Cd46	NM_010778	0.633246	0	5.56536	3.47572	0	0	1.301	11.1098	9.41759	56.9904	19.4727	41.479	7.4468	8.79269	33.28
Cd47	NM_010581	21.27	42.1803	195.912	30.8384	84.13	48.4588	30.5069	52.1022	0	2.57984	36.1411	7.88621	1.17986	22.2895	12.6547
Cd52	NM_013706	295.492	292.797	278.182	188.591	77.2725	389.276	404.726	171.466	1078.76	1119.11	2636.42	390.109	4372.82	1453.64	1733.52
Cd53	NM_007651	0.685338	1.22236	0.43805	0	3.9633	22.0676	15.2067	5.77138	0	3.52449	1.20426	0	0	2.5376	11.5257
Cd59a	NM_001111060,NM_007652	10.0799	12.8416	11.505	21.4529	6.93949	20.9755	2.53581	18.767	27.534	10.5791	9.9405	13.4746	22.9816	6.3474	30.2711
Cd59b	NM_181858	0.482492	10.4497	1.54198	0	2.3252	7.76802	25.7733	0	0	0	4.23913	0	0	0	0
Cd63	NM_001042580,NM_001282966,NM_007653	523.608	485.656	842.264	457.813	829.907	675.691	467.831	291.557	77.8234	73.3944	37.6166	4.15475	20.5125	39.1432	73.3369
Cd68	NM_001291058,NR_110993	15.7075	34.529	62.9948	15.2143	0	13.2229	0	8.6455	0	0	0	8.06961	0	0	0
Cd74	NM_001042605,NM_010545	33.1136	218.885	88.478	40.2238	315.235	163.141	751.696	350.476	2.01829	13.9585	16.6929	0	17.5552	16.75	79.8814
Cd79b	NM_008339	6.09116	0.816848	0	10.5577	0	3.44092	6.58646	0	0	32.9737	47.883	25.199	0	248.289	26.9574
Cd81	NM_133655	57.9384	145.692	123.307	95.8194	197.523	168.365	272.376	154.47	3.76269	39.0341	31.1205	66.2899	47.6046	53.8663	15.956
Cd82	NM_001136055,NM_001271430,NM_001271431,NM_001271432,NM_001271461,NM_001271462,NM_007656	19.7856	89.519	15.9558	20.2988	25.8425	28.7782	65.3433	72.6688	17.8751	2.37738	37.3664	12.1122	17.3962	45.645	116.616
Cd83	NM_001289915,NM_009856	11.66	61.4757	7.45278	1.9692	21.6121	14.4403	36.1176	28.9539	0	0	0	2.35002	0	0	0
Cd86	NM_019388	2.87405	0.19271	23.9295	0	15.3084	4.05891	4.35085	20.1691	0	0	0	0	0	0.933485	0
Cd8b1	NM_009858	0	0	0	0	0	0	0	1.90341	20.1687	6.97431	4.76603	17.7663	0	7.53216	0
Cd9	NM_007657	23.1985	9.85152	176.08	14.1478	23.291	155.621	164.166	2.2611	2.39588	12.4274	8.49248	4.22098	3.789	3.97671	27.093
Cd97	NM_001163029,NM_001163030,NM_001163031,NM_011925	4.13225	1.95536	37.1658	7.77631	29.5865	4.43523	23.7712	19.0564	6.14546	31.8765	49.2719	15.467	15.2725	102.368	163.808
Cd99l2	NM_001199349,NM_138309	12.0553	8.01895	11.9332	16.3958	8.22605	2.86266	7.01385	4.49206	3.96651	45.2633	0.937318	0	4.39103	2.30428	2.2427
Cdadc1	NM_001168535,NM_001168536,NM_001168537,NM_001168538,NM_027986	1.39592	1.30415	10.2607	1.02158	8.96952	12.4855	0.764776	9.7961	0.692	1.19647	6.54102	0	1.09438	1.14859	9.78159
Cdc123	NM_133837	23.6638	28.64	138.396	38.9654	39.9138	46.9878	52.5066	24.9097	0	66.9328	56.1352	0	20.871	36.5083	34.822
Cdc14a	NM_001080818,NM_001173553	0.171266	4.582	0	2.8201	0	0	0	0	3.18382	42.9375	2.63327	6.73097	0	7.66259	0
Cdc16	NM_027276	7.40239	38.3801	0.275082	8.50392	0.82961	2.77156	17.684	3.62425	0	19.9195	9.83113	0	2.02442	23.3719	21.7133
Cdc25a	NM_007658	4.02382	5.66591	12.1828	3.48722	0	3.40962	0	0.743103	1.57479	13.614	6.97756	0	4.98096	2.61386	6.67802
Cdc26	NM_139291	9.19044	3.08118	0	18.5846	4.66212	80.4717	11.9253	6.789	0	6.21891	0	0	11.3765	0	0
Cdc27	NM_001285988,NM_001285989,NM_001285990,NM_145436	3.04655	14.5969	38.4162	1.09055	3.51086	14.217	2.17709	0	1.47744	1.70299	3.78225	6.94106	0.389419	0	2.78452
Cdc34	NM_177613	29.73	22.0297	28.1161	24.9766	1.46198	68.3782	34.903	38.3209	13.535	230.119	41.3131	39.7425	28.5402	51.4836	121.17
Cdc37	NM_016742	25.6459	66.5405	32.2346	27.4661	66.3175	60.4235	27.6299	20.8507	13.9538	50.2628	6.18264	24.5834	10.1143	5.79019	9.86205
Cdc37l1	NM_001302380,NM_001302382,NM_001302443,NM_025950	10.8778	13.9527	14.0005	11.4113	12.7029	24.307	7.16979	17.1953	4.14096	101.191	30.9872	36.9634	8.07685	47.8835	68.6794
Cdc40	NM_027879	11.1852	3.19894	6.93043	15.035	9.90059	17.7629	8.44163	5.60673	2.54611	27.8807	13.5375	1.49522	0.671098	18.6651	11.9966
Cdc42	NM_001243769,NM_009861	43.5971	148.384	64.9664	36.4905	62.8455	146.144	118.201	43.0663	1.90139	11.5062	25.2739	8.3745	9.77269	20.1192	21.5013
Cdc42bpa	NM_001033285	6.69981	27.3022	13.8254	10.2284	10.2636	16.1917	4.55787	10.5866	6.59862	16.543	6.62707	1.16252	1.82621	3.97028	2.7982
Cdc42bpb	NM_183016	4.85939	1.01966	2.64923	4.07924	7.1632	9.20414	5.63781	4.81435	1.70044	10.2902	4.52056	18.7236	2.68919	4.58642	12.0181
Cdc42ep1	NM_027219	0.604349	23.6754	0	0.829279	14.5622	17.0273	6.82898	0	0	0	11.2832	0	0	0	0
Cdc42ep4	NM_001163346,NM_020006	6.714	7.10379	8.00093	4.3722	5.48403	7.93911	13.5601	4.79153	3.38475	0	3.49932	1.49079	2.67644	4.56467	9.56886
Cdc42ep5	NM_021454	3.55614	0	0	0	0	0	0	0	3.30542	34.2904	1.95275	0	0	20.5739	0
Cdc42se1	NM_001038708,NM_172395	11.6419	2.14065	57.7269	3.29379	12.7247	6.44098	47.3435	25.2678	0	16.9737	10.0176	14.1508	2.1171	14.8132	20.1843
Cdc42se2	NM_178626	9.79129	33.3679	9.58307	22.1685	50.7247	91.2985	19.6133	24.9081	0.910097	6.29422	3.22595	0	2.87858	15.4836	0
Cdc5l	NM_152810	25.0225	36.4558	48.3912	43.6678	25.3543	26.8571	35.327	39.6225	21.9463	67.6413	28.749	20.1727	4.52705	12.6702	5.39507
Cdc73	NM_145991	1.72097	8.40457	8.93749	4.72299	4.14681	16.9322	2.94645	5.03218	25.5942	22.1261	10.7102	30.0607	0	9.29285	6.02967
Cdca3	NM_013538	2.06486	0	0	0	0	0	4.24225	0	0	0	2.26771	37.1945	1.51764	0	27.1295
Cdca5	NM_026410	0.403005	0	3.86385	0	4.85535	0	0	0	1.49837	41.4507	0	5.27954	0	8.70453	0
Cdh1	NM_009864	19.1466	30.9342	23.2244	4.77686	18.8735	43.4361	49.3497	12.8257	9.06013	5.59462	9.94029	0	11.7697	17.1865	21.9544
Cdh16	NM_001252627,NM_001252628,NM_007663	30.4426	101.604	7.21356	29.8605	37.9321	55.2861	40.9036	30.8677	0	1.48819	0.508491	1.5164	0.680604	0	0
Cdip1	NM_025670	13.794	3.89124	5.82534	5.40797	5.69788	14.2766	8.09706	4.84008	1.46531	13.9343	7.35812	0	5.214	17.937	0
Cdipt	NM_026638	22.7482	52.6734	83.0482	10.0252	8.00199	26.733	37.5255	3.49576	40.7454	8.53924	5.83545	13.0516	12.6922	3.07408	20.9435
Cdk10	NM_194444,NM_194446	16.5364	1.18688	39.45	3.8351	11.2241	1.24992	43.0656	11.4413	6.92755	2.99443	13.3009	0	4.10839	0.718653	63.6498
Cdk11b	NM_007661	56.9642	28.1593	91.9732	61.0668	40.749	101.901	43.2778	51.0106	46.3295	83.9181	33.8868	104.942	12.2114	15.5628	62.3695
Cdk12	NM_001109626,NM_001109628,NM_026952	2.91225	5.05931	5.85222	2.42191	4.04025	10.4192	7.97761	11.4572	1.64056	21.5576	8.91659	5.20251	1.0378	7.89677	12.9862
Cdk13	NM_001081058,NM_027118	7.53916	5.11335	3.38011	4.46553	27.1839	7.27692	11.8119	12.1801	0.806633	5.57866	16.917	0.71055	2.23241	5.5228	3.42059
Cdk14	NM_011074	1.79871	17.037	3.37408	1.71698	1.50752	7.97417	15.7458	6.58579	4.0707	6.03276	1.3742	2.04903	6.43767	2.41307	13.1521
Cdk16	NM_011049	16.918	7.88143	43.5769	4.15784	59.6267	44.7184	39.9457	16.8341	42.2468	16.2321	50.471	49.6194	28.2095	44.0209	119.434
Cdk2ap1	NM_013812	11.061	7.43724	3.92773	3.37284	5.92276	9.89335	7.57496	0	0	0	2.69948	0	0	3.79219	0
Cdk2ap2	NM_026373	166.526	362.001	362.431	62.4772	89.3939	108.599	45.0395	142.01	31.3489	5.42021	59.264	0	22.3098	96.2617	8.86249
Cdk4	NM_009870	26.8217	227.561	337.402	37.5874	67.379	99.5337	55.1051	10.012	4.24351	7.33702	61.4201	3.73804	10.0665	21.1303	47.9865
Cdk5	NM_007668	9.51761	80.1221	0.298206	1.02431	12.5909	6.00908	15.3364	3.92891	0	0	4.09906	0	0	12.6683	15.6924
Cdk5rap2	NM_145990	8.29407	4.71565	22.1255	12.0394	10.2404	11.4036	0.844967	9.62068	7.64559	36.1325	7.82911	15.2657	3.62738	8.03717	4.3229
Cdk5rap3	NM_030248	34.8218	45.9282	34.6949	26.9827	22.7039	59.3601	5.89163	63.2481	1.52314	5.267	29.6942	0	4.81759	20.857	43.0599
Cdk7	NM_009874	5.05546	1.28812	2.26192	4.99467	11.4506	14.1079	7.27051	2.12866	3.3833	3.24984	7.55086	3.31144	2.08078	5.77165	9.56477
Cdk8	NM_153599	2.52478	26.4891	4.9837	4.07584	15.7459	7.97028	6.71279	0	1.10436	19.0944	11.0912	1.94563	4.36629	10.0817	15.6105
Cdk9	NM_130860	4.07975	3.89817	1.81088	0.62202	7.09979	28.5843	0	8.74818	0	1.45701	1.99135	0	1.99904	3.49678	0
Cdkal1	NM_144536	1.2106	0	0.96723	1.66117	2.18778	0	0	0	0	33.0744	13.9601	3.96486	17.7955	2.33463	9.54341
Cdkl2	NM_001276315,NM_016912,NM_177270	7.97335	22.2405	0.402343	8.29206	2.8313	6.30586	0.689736	15.3138	23.7158	4.31627	7.74271	21.9904	2.46749	11.6538	8.82182
Cdkl3	NM_001166653,NM_001166654,NM_001166655,NM_001166656,NM_001166657,NM_153785	2.19027	0.976631	22.0494	0	10.0275	2.93857	9.89979	10.7594	3.25735	74.6234	5.29196	31.5628	1.93177	9.12364	4.60435
Cdkl5	NM_001024624	1.06487	0	0	0	0	12.0644	0.972345	0	36.0725	62.3692	4.15816	29.4506	0	15.6986	14.9237
Cdkn1a	NM_001111099,NM_007669	77.3435	46.8522	163.575	3.12146	55.7268	80.3692	78.6721	166.29	9.86732	12.1861	4.1638	0	14.4902	26.9066	7.97012
Cdkn1b	NM_009875	5.42959	6.10343	11.9935	0	10.7742	11.9982	0	0	1.18748	47.2223	4.91069	0	5.63387	4.92748	26.8565
Cdkn1c	NM_001161624,NM_009876	12.0638	0.251953	1.58009	0	0.95307	3.18401	25.1913	19.4301	5.88236	2.54264	19.1132	103.633	11.6284	42.7158	0
Cdkn2aip	NM_172407	1.42897	0.140038	0.526938	1.20666	12.1837	10.0283	9.48496	1.54278	1.63474	0	0.965755	40.3203	0.64632	3.73087	18.4859
Cdkn2aipnl	NM_029976	23.0768	86.0986	18.1083	23.7492	45.6758	54.1816	48.2578	21.6891	9.19276	2.64904	8.14622	0	1.2115	1.90728	0
Cdkn2b	NM_007670	3.03281	46.7163	6.60848	4.5399	27.9024	0	2.26578	9.6742	0	0	0	0	0	5.10435	0
Cdkn2d	NM_009878	2.72171	0	106.312	4.97959	0	4.86877	2.48522	0	2.24873	0	6.64241	0	3.55629	3.73247	0
Cdkn3	NM_028222	0	0	0	5.45414	0	2.66638	0	0	29.5564	51.1029	8.73052	0	11.6856	0	0
Cdo1	NM_033037	180.485	294.854	284.391	265.914	315.735	319.271	150.591	147.974	3.73318	19.364	16.5409	13.154	17.7117	34.0801	42.2156
Cdr2	NM_007672	10.3472	92.4692	14.3458	4.17596	2.19991	4.08303	16.8816	1.06784	0	7.82538	6.01607	0	6.26296	9.39033	19.1927
Cds1	NM_173370	14.7038	14.1118	29.1347	11.2988	13.6996	53.6584	2.8195	1.37582	5.1024	45.3704	17.6555	53.9354	17.2913	33.5737	55.6382
Cdv3	NM_001134426,NM_001134427,NM_175565,NM_175833	8.60599	15.9084	19.9536	8.33578	17.8906	21.7341	17.681	7.69728	14.43	22.7799	6.30095	4.42127	5.45709	0	17.7367
Cdyl	NM_001123386,NM_009881	12.8054	6.84934	24.3671	7.51142	2.35538	18.8852	10.0415	15.7776	7.26873	45.2434	7.30006	44.8203	6.32239	2.11133	8.21963
Ceacam10	NM_007675	71.0279	221.557	151.525	247.176	107.629	168.976	129.378	23.124	5.44496	9.41433	16.0836	4.79638	17.2221	23.7238	30.7864
Cebpb	NM_001287738	6.57816	56.7295	2.83001	6.94343	12.1928	27.1557	10.396	60.3675	0	0	2.22289	0	0	3.90336	0
Cebpd	NM_007679	2.71903	11.258	8.96122	2.79827	0	26.4479	11.1725	0	1.26367	0	0	2.22628	0	1.04873	0
Cebpg	NM_009884	6.77951	3.01775	3.91562	2.68995	9.84082	24.5475	2.34939	6.30531	3.03688	13.652	3.22938	0	0.480273	3.27643	54.9467
Cebpz	NM_001024806	10.1739	11.0412	7.67699	2.06821	10.4415	15.1664	6.58032	6.61082	0	8.47797	12.4148	17.2773	1.66169	19.7655	3.96062
Cebpzos	NM_001177402,NM_001177403	1.01537	1.29357	36.5061	4.17983	7.33983	9.53589	34.4202	3.56277	0	6.52718	2.23024	0	0	0	0
Cela1	NM_033612	17.3627	0	30.5189	3.81198	15.0613	24.2265	19.9762	34.1169	0	0	15.2547	0	0	0	0
Celf1	NM_001244891,NM_001244903,NM_017368,NM_198683	10.7046	11.5489	20.9577	9.5278	22.5403	15.7851	21.3982	23.6869	5.73687	3.71963	15.6749	3.15844	3.68577	13.0929	31.4232
Celf2	NM_001110228,NM_001110229,NM_001110230,NM_001110231,NM_001110232,NM_001160292,NM_001160293,NM_010160	4.88302	12.6989	22.3119	3.76552	2.33375	6.28058	7.13029	3.11522	0.900247	3.11305	1.41824	0.528675	1.42371	5.35437	1.6967
Celf3	NM_001289613,NM_001289616,NM_001289620,NM_172434,NR_110353	0	0	14.2555	0	1.08842	4.84825	7.88826	0.792483	5.03831	21.7781	0.992163	23.6702	5.31195	7.31733	0
Celf5	NM_176954	0	1.89475	1.95715	0	0	3.28651	0	2.45579	2.60217	14.6222	0.768644	36.6754	1.02881	10.5279	9.19559
Cenpb	NM_007682	42.4387	18.1419	17.5731	4.64323	46.2036	71.1251	40.5536	27.7043	1.04842	9.06354	8.67123	3.69413	20.7254	5.65557	8.89177
Cenpc1	NM_007683	5.41613	1.84002	0.961622	0.660616	1.16005	4.5214	2.96731	0	0.894981	15.4742	6.34474	1.57675	5.66153	17.0833	12.6508
Cenpf	NM_001081363	0.863297	0.395938	2.53826	0.56861	0	4.07701	0	0.969334	6.16267	7.99143	2.57885	33.4763	0.406086	0.852407	0
Cenpm	NM_001080158,NM_025639,NM_178269	11.8574	0	0.462129	0	5.57488	0	0	0	111.827	14.8729	16.516	0	6.80194	12.4931	54.7165
Cenpp	NM_025495	2.91509	0	0.582265	12.0002	7.02414	19.5552	0	2.55715	0	0	8.00367	0	0	7.87041	38.3004
Cenpv	NM_028448	0.742869	0	0	0	0	3.98668	0	46.919	0	95.509	35.8973	14.5979	0	0	15.6165
Cep104	NM_177673	10.1964	28.2198	0	9.64919	12.4257	8.80549	22.634	14.8045	5.22896	22.6021	13.901	16.8891	2.06736	14.4652	71.4489
Cep112	NM_029586,NM_029606,NM_145688	0.40934	1.17336	1.47172	4.49353	3.94535	1.64757	0	2.15446	6.84864	39.4709	8.09196	32.1752	4.81374	8.52561	6.45382
Cep120	NM_178686	2.78307	0.214884	0	5.09185	0.406425	13.1252	17.3267	2.95919	10.0338	4.33712	5.55722	0	0.495881	15.3532	14.1831
Cep128	NM_181815	2.07731	0.101787	0.766017	0.438533	0.770069	1.28632	21.0109	1.12138	21.982	21.5715	5.61572	58.6142	4.69782	3.69792	25.1937
Cep135	NM_199032	3.46915	1.47322	0.346466	2.77685	0.696598	5.04224	3.86065	6.59353	70.4029	68.7614	19.3673	112.672	14.0237	10.2583	19.7513
Cep162	NM_199316	2.24853	0.924064	1.85445	3.58305	0.349549	2.33554	0.894117	0	0.539355	18.6509	14.3386	5.70131	0.426486	6.0428	19.8222
Cep164	NM_001081373	9.65757	0.713254	10.1763	6.14585	11.804	10.1403	13.2276	4.42003	18.2135	52.1854	19.0606	5.5008	6.99529	56.5754	107.395
Cep19	NM_025892	5.1931	12.9442	0	9.91429	1.0881	0	0	14.2605	0	0	10.9106	0	2.6552	0	14.2394
Cep192	NM_027556	2.70501	9.25017	5.91489	0.781426	4.57398	0.254679	0.779991	10.657	51.5209	64.0641	16.4694	69.6302	8.3711	25.0396	15.9619
Cep290	NM_146009	2.15874	8.80065	7.97222	5.00281	3.69895	12.3574	0.59135	1.34661	4.99405	6.78441	7.79733	5.65609	1.97448	7.25305	6.05076
Cep295	NM_176976	2.81365	8.29758	11.3233	5.14781	3.51541	10.0665	6.42294	18.6483	132.895	146.038	40.0563	223.208	28.1859	49.0358	79.9596
Cep350	NM_001039184	2.68414	11.2515	2.25984	2.21781	4.03359	6.66025	3.55779	1.4178	7.51153	6.30817	5.07154	9.83065	1.18792	9.61798	6.67401
Cep44	NM_001009951	4.94149	18.1867	13.599	3.01362	0	1.47328	0	3.85309	8.1655	28.2363	26.5317	17.9821	0	24.5652	167.361
Cep57	NM_026665,NR_037622	4.72818	12.7357	13.1678	4.44888	13.6715	4.34987	16.6526	13.2723	47.213	50.3681	29.079	65.4808	7.14885	46.2686	17.0392
Cep63	NM_001081122,NM_001301689	22.5082	12.5227	9.56072	17.202	16.4765	16.8192	28.6824	20.994	2.11861	12.8207	11.2645	3.73249	0	35.165	20.9629
Cep70	NM_023873	8.33949	54.2604	87.0946	11.4433	21.53	23.1765	9.17865	56.4337	345.497	359.949	111.213	659.408	22.7663	105.686	62.6113
Cep78	NM_198019	0.452017	0	0.481528	2.481	6.53501	0	1.23822	1.05737	31.371	15.4973	8.60465	3.94775	0	22.3158	12.6696
Cep83	NM_029852	8.23177	4.26041	15.4146	7.0597	5.57862	15.876	3.17103	12.6367	12.4335	36.3804	22.0361	72.4549	6.80649	11.5093	59.4849
Cep85	NM_144527	1.68885	15.3141	2.53992	4.90746	0	2.13255	3.67383	0	30.2874	20.4359	4.80054	22.1246	0.584129	25.7488	12.5304
Cep85l	NM_001204983	4.28164	0.363651	0.912237	0.783362	0	0	0.586442	4.00629	15.9191	23.8542	26.9597	43.0034	0.839184	20.6978	15.0014
Cep89	NM_028120	7.18155	10.6741	0.478152	0.821202	1.44204	2.40878	0	6.29973	3.33761	1.92357	14.4596	3.92006	1.75944	6.46312	3.1452
Cep95	NM_001166685,NM_177088	4.5068	5.0239	10.3522	1.54604	1.35743	20.4071	4.6296	7.90681	130.908	202.8	40.215	149.448	14.9059	28.6813	53.2919
Cept1	NM_001293694,NM_133869	0.529925	17.8906	0	0	3.19224	0	0	0.929711	0	0	5.81985	3.47113	0	4.90539	22.28
Cers2	NM_029789	3.99868	2.18326	18.5603	5.22565	11.0116	1.02187	8.60648	1.33626	12.7432	9.79239	18.4025	0	6.71763	7.05043	24.017
Cers4	NM_026058	0.837652	1.46734	0	4.02295	0.504597	0	5.5931	2.20439	8.56454	6.73094	14.2591	24.6906	6.77227	22.2926	6.60338
Cers5	NM_028015	8.40736	1.704	7.9385	1.04877	9.20826	13.3306	5.49593	0	1.42084	4.91325	31.0574	2.50319	6.74103	47.1665	8.03356
Cers6	NM_172856	2.6386	1.12052	3.12319	2.14557	35.7927	26.2228	0.401556	9.60134	0	6.28221	9.44474	0	1.72385	7.53855	6.16315
Ces1d	NM_053200	0	0	0.31216	1.07224	0	0	0.802704	0	0	27.6276	12.0145	2.55921	0	19.8916	106.774
Ces1e	NM_133660	0	0	0	0	0	0	0	0	1.37766	2.38197	17.0915	0	0	15.4349	23.3682
Ces5a	NM_001003951	93.7334	525.995	650.666	170.379	193.592	135.012	140.055	31.3234	22.6298	495.607	344.921	194.027	96.6285	2173.55	1940.59
Cetn1	NM_007593	0.730853	0	4.08749	4.01147	0	5.88329	0	15.3867	29.8903	37.5856	28.8955	52.6598	10.7433	0	53.7736
Cetn2	NM_019405	42.7457	66.009	54.3333	88.8713	49.9389	52.1361	41.2492	65.9037	9.63199	49.961	21.3386	55.1503	5.71225	19.9841	6.80753
Cetn3	NM_007684	15.9237	19.3205	20.5983	37.4575	10.9627	10.1733	15.5786	5.32129	5.63847	14.6233	8.32761	0	0	0	0
Cetn4	NM_145825	0.362666	8.31658	10.4313	3.98116	6.99098	1.94628	0	27.9958	0	23.3136	0	0	6.39729	0	0
Cfap126	NM_001081275	3.34291	4.73203	0	0	0	0	3.05245	52.1322	71.8114	14.3263	17.9487	0	2.18399	17.1914	0
Cfap20	NM_008187	13.3561	3.40311	2.84563	4.88723	50.0619	49.3775	12.1956	10.4143	0	19.0797	45.6345	3.88826	5.23549	10.0739	18.7181
Cfap221	NM_001115074	0	0	0	0	0	0	0	0	0	0	0	36.0674	5.39604	0.943894	3.21534
Cfap36	NM_025740	24.9654	28.9142	38.6841	38.7556	40.104	41.9531	32.1219	38.9331	35.6282	32.4216	16.6169	49.5542	13.3448	21.0089	0
Cfap44	NM_001033247	1.16683	4.38527	0.0932261	0	0	0.939289	2.39726	4.91308	5.20593	60.0069	17.1716	16.8147	4.1165	13.6814	28.2084
Cfap45	NM_027972	3.16188	1.34273	0	8.0989	0	0	0	0	7.83722	32.5213	10.186	13.8074	0	12.3579	22.1562
Cfap46	NM_001302546	2.75867	2.32315	3.88517	2.30974	4.28127	18.8195	8.06926	20.0157	113.693	159.905	52.1721	377.325	40.4141	60.0176	53.0778
Cfap53	NM_028948,NR_029424	9.10967	21.8185	17.468	5.00006	1.75604	13.6886	17.2185	19.1786	8.1287	9.36967	18.4084	19.0945	9.64146	7.87041	38.3004
Cfap70	NM_001163638,NM_001163639,NM_029698	0.808555	0	0	0.554744	0.487069	0.542398	0	0	29.3104	3.89827	3.10795	1.32405	0	9.97945	4.24933
Cfap97	NM_025747	4.4155	11.7915	9.22664	3.72855	0.409211	12.3038	0.348909	4.17127	5.05131	12.0088	7.0874	38.9341	0.99856	14.1484	14.2803
Cfdp1	NM_011801	76.1805	69.266	74.7561	60.7251	108.157	110.265	70.1385	88.732	9.40209	73.1528	31.9383	74.5393	1.85864	9.75358	46.5153
Cfh	NM_009888	0.967858	3.25074	5.4833	2.41469	3.39219	1.88876	3.61539	24.6986	0	20.3621	5.0248	0	0	0.271491	0
Cfl1	NM_007687	73.9582	183.484	208.889	92.5823	265.749	308.123	251.912	202.598	28.9448	29.1932	25.6496	72.2414	13.3511	86.077	61.3712
Cfl2	NM_007688	3.39879	3.8304	17.1287	8.61005	1.88992	4.20922	2.6857	9.1737	3.8882	18.4874	11.4852	27.4004	0	19.7644	76.945
Cflar	NM_001289704,NM_001293804,NM_001293805,NM_009805,NM_207653	8.92101	8.49465	1.69005	0.504796	11.302	4.44206	4.15691	5.16328	0	3.54728	7.2723	2.40968	1.89268	3.83101	9.66682
Cfp	NM_008823	7.05628	20.8687	33.8264	0	0	31.1061	57.9885	33.602	1.87394	55.0806	24.3555	0	1.48179	133.747	15.8932
Cftr	NM_021050	5.66591	1.86279	3.99144	8.35988	7.92723	4.25039	2.00269	9.8335	24.9165	75.1951	11.5083	87.7941	3.94046	12.407	3.84219
Cggbp1	NM_178647	12.1798	10.1936	6.96103	6.3436	19.7082	6.20243	10.5938	4.36728	1.32217	3.42904	3.51494	4.65871	2.09097	13.1673	5.60676
Cgn	NM_001037711,NM_001293727	1.52467	0.0971203	0	0.836851	5.14332	2.86379	4.07215	1.06996	0.566869	18.6222	4.68845	10.9856	0	3.05791	14.4231
Cgnl1	NM_026599	4.43544	0.652003	2.63511	2.49692	7.12502	4.57754	2.57022	1.19717	0.845687	6.57985	1.74862	24.5834	0.668713	34.2148	32.2758
Cgrrf1	NM_026832	22.6859	26.4592	40.8458	22.799	6.15927	24.0063	0	22.4229	16.6316	12.324	25.2655	0	5.63622	76.9007	141.055
Ch25h	NM_009890	0.284071	0	0	0	0	3.04899	0	0	4.22468	3.65223	42.4289	0	13.3624	18.407	274.698
Chac1	NM_026929	1.71238	172.966	83.6518	4.02808	1.17889	7.87687	4.02068	10.3003	0	0	0	0	0	0	0
Chaf1a	NM_013733	0.696608	5.32482	0.927611	1.2745	13.9878	0.62307	1.90824	9.77715	1.72665	1.49269	15.3008	19.7727	2.04798	1.7912	2.44067
Chchd1	NM_025366	36.7926	59.2084	82.5153	49.6006	74.6566	38.1046	164.442	4.5298	9.59961	24.8965	14.1779	0	0	35.8505	67.8465
Chchd10	NM_175329	56.3131	168.259	121.706	22.2366	216.715	180.456	163.139	48.3322	328.366	26.0433	23.1363	5.30739	19.0569	6.25031	0
Chchd2	NM_024166	500.971	1005.47	882.795	938.188	876.617	955.813	778.653	491.658	47.075	162.785	185.404	121.638	171.229	143.249	204.061
Chchd3	NM_025336	18.5059	12.984	33.4282	1.47209	28.435	7.19663	1.10204	0	5.983	3.44819	7.06916	0	29.9627	21.5164	50.7427
Chchd4	NM_133928	12.9564	60.5229	5.42232	3.38639	0	9.93308	16.4783	0	0	0	1.35516	0	0	0	0
Chchd5	NM_025395	33.6277	30.4398	114.069	22.667	19.9017	23.7456	29.0897	22.7708	0	3.79248	0	0	5.20333	7.28147	0
Chchd6	NM_001167736,NM_025351	50.8219	75.1754	34.8821	67.3969	277.794	118.981	35.0381	0	258.704	96.4759	25.4724	107.241	68.1885	21.049	7.17027
Chchd7	NM_001190322,NM_001190323,NM_001190324,NM_001285804,NM_181391,NR_104354,NR_104355,NR_104356,NR_104357	30.8153	30.481	45.2374	19.9389	34.4094	39.6627	49.9274	8.79072	0.931469	0	6.60342	0	0.736544	3.09213	0
Chd1	NM_007690	7.46979	17.7351	14.4165	6.12334	4.44132	5.20615	5.97922	4.08472	5.77092	13.7196	9.16247	10.8025	0.855611	13.3203	10.1967
Chd1l	NM_026539	7.96652	11.4588	6.15966	8.46314	1.85767	5.51653	0.527975	1.80343	3.82186	4.95599	5.08015	10.0998	3.77759	33.3038	18.908
Chd2	NM_001081345	17.8674	16.3439	13.2606	11.6196	24.689	32.038	22.2686	32.0896	85.0059	132.277	54.8689	287.873	20.663	34.6203	72.9849
Chd3	NM_146019	9.91676	24.1924	10.4518	10.1334	3.55886	31.7051	6.71908	16.6578	34.1247	139.705	28.7336	76.7045	12.0961	22.6237	73.1858
Chd4	NM_145979	65.2758	126.036	105.357	78.0872	100.825	115.166	57.721	96.4831	476.055	989.868	159.395	865.323	138.482	159.545	227.447
Chd5	NM_001081376,NM_029216	3.5224	8.87183	15.0742	7.33343	5.07299	6.73567	10.4808	44.3239	282.096	730.834	65.6301	587.156	75.2272	103.69	161.713
Chd6	NM_173368,NR_126509	8.09587	7.35395	6.20727	7.77134	9.9725	17.5348	7.75707	8.91702	3.23949	29.4056	26.3147	30.4386	6.40394	23.5242	37.396
Chd7	NM_001277149	2.10613	15.926	24.7524	2.42388	6.22083	10.7559	6.97911	18.5944	74.2641	164.652	26.5626	207.825	18.1762	52.9325	45.703
Chd8	NM_201637	6.51829	3.76378	12.9635	5.4052	3.84184	7.29821	5.78064	2.30362	3.48704	82.5984	15.4503	24.5734	5.79037	43.4088	64.0772
Chd9	NM_177224	4.13509	0.722233	10.2844	3.29465	2.2499	8.76917	4.79587	2.57424	2.72768	6.00238	4.9808	4.36867	2.94119	13.0679	12.6185
Chdh	NM_001136240,NM_172264,NM_175343	0.456365	1.99338	0	0	0.314185	0.69975	0.267886	0	2.42394	51.13	3.43678	0	1.15001	21.1223	26.0399
Chfr	NM_001289577,NM_001289578,NM_001289579,NM_001289580,NM_172717	3.14162	12.1501	23.3076	0.615842	4.86642	2.40855	11.0648	53.5425	10.0119	20.1956	11.3365	0	0.659726	14.5406	11.7934
Chga	NM_007693	0	0	0	0	0	0	0	0	0	15.7422	0	29.4078	8.39942	0	12.8699
Chic2	NM_028850	14.467	4.8271	8.25615	22.6873	0	9.24266	41.0452	0	0	4.42853	7.5658	4.51247	0	9.5655	43.4461
Chid1	NM_001142681,NM_026522	21.3722	1.50623	15.9857	16.972	3.06797	44.9023	57.5491	14.6792	2.70508	15.2005	1.59808	10.7229	9.62548	16.5566	26.7659
Chka	NM_001271496,NM_013490,NR_073190	24.0129	27.8607	301.486	7.06075	53.728	20.7109	61.0808	82.2513	26.5713	31.2404	43.9532	0	5.88303	73.2117	78.1232
Chl1	NM_007697	2.27931	5.55511	10.9265	0.815905	0.23879	2.12733	0	3.825	69.6377	20.3858	10.4482	14.93	3.49618	9.93793	23.9576
Chmp1a	NM_145606	55.1948	12.1703	49.1871	31.0718	84.4013	37.026	34.8916	13.6562	9.20828	11.3722	8.54855	13.9053	22.8841	42.0311	37.189
Chmp1b	NM_024190	5.61896	8.70626	2.66935	9.16896	5.12298	13.0399	1.87202	25.5775	47.4287	42.9545	1.33426	1.98948	1.78588	2.34294	0
Chmp2a	NM_026885	188.51	152.013	135.717	259.24	111.81	242.353	287.704	127.929	18.4847	90.5532	36.4007	32.5657	19.4886	10.2271	78.3857
Chmp2b	NM_026879	10.6568	21.5629	14.6916	10.3222	2.01399	43.7342	0.858605	14.6639	1.5538	0	10.0973	0	14.7437	6.44755	4.39267
Chmp3	NM_025783	34.2279	40.9631	18.7048	38.2243	33.5611	42.1447	108.374	27.0355	31.9524	20.9552	13.6692	3.88225	19.1672	1.3716	31.1486
Chmp4b	NM_029362	49.7417	77.9942	100.883	40.6904	33.4215	23.1009	25.5486	5.03468	7.11304	3.0746	8.40435	3.13288	21.0919	5.90316	20.1089
Chmp4c	NM_025519	7.29506	8.20042	99.0846	8.24368	22.748	40.3011	43.1998	7.52858	0	16.5513	0.942555	0	0	0	9.02092
Chmp5	NM_029814	44.7887	125.533	54.1243	62.995	64.7532	42.0636	36.8074	60.8981	6.24464	7.19798	18.4458	11.0016	8.22975	20.7299	41.1925
Chmp6	NM_001085498	14.0241	10.0303	0.39315	16.2052	10.6712	9.24266	42.4605	3.45321	16.4657	0	24.8591	0	0	0	5.17215
Chn2	NM_001163640,NM_023543	4.73874	38.2349	0.54087	0	2.17492	6.05498	8.80852	0.791784	5.87285	5.80237	5.45209	2.95617	1.99023	1.74069	0
Chordc1	NM_025844	11.3216	13.536	17.5345	5.73613	15.1091	22.4339	9.30409	6.11164	0	38.0693	23.7199	15.9727	3.07244	7.52419	14.6462
Chp1	NM_019769	3.70146	10.563	0.946349	2.43796	14.9838	40.5231	10.3423	14.5464	4.40383	9.51776	8.45538	0	0.870564	1.82739	3.11246
Chpf	NM_001001565,NM_001001566	5.5799	4.83998	0	5.86468	0	23.5738	11.22	4.16574	2.64842	4.57912	3.65076	7.77651	0	1.09897	12.4787
Chpf2	NM_133913	2.89313	12.5054	0.825541	3.40279	29.3787	6.65412	19.9547	10.1515	0	1.32844	2.72344	0	2.43018	18.1728	30.4095
Chpt1	NM_001146690,NM_144807,NR_027477	0.675573	8.03294	4.498	1.23602	0.542615	11.4808	1.38796	3.16064	21.7687	0	0.494627	4.42516	1.32409	13.8969	0
Chrac1	NM_053068	23.9193	6.89953	91.5874	52.0195	52.1982	65.3937	0	0	26.8473	81.2331	59.4773	0	5.30727	52.9169	9.48734
Chrdl1	NM_001114385,NM_031258	1.58821	2.5292	3.80678	3.42465	6.83378	14.0025	12.8188	6.76694	0	1.45852	0.249176	0	0.333517	0.35004	0
Chrm3	NM_033269	0	0	0	0	0	0	0	0	1.80296	38.9663	16.5096	39.7049	7.12829	11.2222	99.3925
Chtf8	NM_145412	3.80001	21.7018	0.209385	1.43844	13.8925	30.2381	12.3837	0	0	1.68469	9.78572	0	0	0.808638	2.7546
Chtop	NM_001293776,NM_001293777,NM_001293778,NM_001293779,NM_001293780,NM_001293781,NM_001293782,NM_023215	4.54147	0.525979	9.73092	5.09869	6.96373	4.98523	1.27233	2.17299	0	2.65403	3.62735	48.6779	0.606892	1.27392	8.67909
Chuk	NM_001162410,NM_007700	3.84063	1.25818	39.1019	4.21605	1.58645	11.7778	8.11603	0.770067	0.815967	12.6972	16.8717	4.31263	5.1617	10.1577	46.1356
Churc1	NM_206534	73.3267	182.24	55.7043	59.381	101.377	245.14	138.301	50.6147	4.4693	30.9096	21.1227	15.7477	28.2722	38.9456	0
Ciao1	NM_025296	2.99757	24.9817	0.798319	5.4843	17.4553	0	5.64529	11.3945	0	0	7.68144	0	0	6.16616	0
Ciapin1	NM_134141	3.10659	0	0.425496	5.35898	7.2717	21.9115	10.5767	0	1.32003	7.98814	9.35802	1.16279	2.60948	3.01263	3.73179
Ciart	NM_001033302	1.9272	0	0	0	2.65356	7.38751	20.3628	9.66033	0	7.0793	0	0	0	3.39802	0
Cib1	NM_001291275,NM_001291276,NM_011870	87.6261	66.0307	45.2833	45.0258	82.6598	64.0346	12.2572	60.1848	634.949	661.571	119.576	854.85	149.088	306.044	86.2243
Cib2	NM_019686	25.0476	2.6592	63.372	40.0983	5.02951	2.80043	0	10.986	0	0	0	0	12.2731	0	10.9697
Cic	NM_001110131,NM_001302811,NM_027882	2.39852	1.74611	7.7338	1.41052	12.3845	11.0331	7.74363	1.50286	0.955465	0.550665	1.50523	1.1222	0.755518	2.11453	12.6054
Cinp	NM_026048,NM_027223	7.05027	11.2274	27.6013	4.83714	0	0	2.89695	27.2121	20.9702	0	9.29145	0	2.07273	13.0525	0
Cipc	NM_001289429,NM_001289430,NM_001289431,NM_001289432,NM_173735	2.56841	1.30885	15.5958	0.469912	7.01396	1.83782	1.75893	9.01215	3.81973	6.6043	5.26536	0	2.01359	3.96253	23.3969
Cir1	NM_025854	4.73909	7.04379	3.78637	16.2573	5.7096	16.9552	9.73645	9.70007	7.3416	7.61617	14.7465	23.2816	1.16105	9.74856	29.0571
Cirbp	NM_007705	42.5038	131.283	274.605	43.6375	64.8391	52.5125	51.5149	19.313	27.2855	0	20.1494	12.0177	34.1613	5.66111	44.9969
Cirh1a	NM_011574	4.26927	3.04584	6.00336	5.6239	0	27.4937	0	2.39683	0	6.58668	3.00075	2.23717	0	4.74235	0
Cisd1	NM_134007	115.816	250.984	116.382	43.6897	70.9657	185.821	170.077	36.3088	5.91893	35.8183	17.4837	0	42.1227	15.9645	58.5659
Cisd2	NM_025902	5.35467	16.8839	3.20865	7.3476	3.22562	15.0866	26.4028	11.2732	0.995428	12.0476	2.35228	8.76856	3.14847	0	14.0706
Cish	NM_009895	7.64217	11.7738	1.13597	0	0	53.4116	4.38163	0	5.28623	4.56993	55.4323	2.32828	6.27	32.9031	82.1944
Cited1	NM_001276466,NM_001276473,NM_001276474,NM_007709	23.5141	39.6201	98.9851	26.3677	23.151	13.5689	21.8173	7.09739	1.88011	3.2507	69.9749	0	1.48666	31.2063	21.2606
Cited2	NM_010828	1.17033	29.5712	1.87011	3.21182	0.94	14.6549	6.41185	1.36883	0	0	0	0	0	7.82416	4.10042
Cited4	NM_019563	34.8038	36.5608	150.256	23.4598	142.713	126.157	223.295	21.4247	2.27018	0	0	7.99905	1.79511	4.71009	0
Ciz1	NM_001252534,NM_001252536,NM_001252537,NM_001252538,NM_028412	7.92845	2.67373	11.1786	19.1988	13.4853	26.2801	7.66541	8.18225	1.73399	50.9671	6.65855	48.8782	6.85563	12.5917	22.0594
Ckap4	NM_175451	16.9963	51.8666	11.1583	12.2938	52.7003	12.0202	3.78964	35.1351	0.97972	1.69393	13.891	3.45208	7.74698	19.9204	41.5458
Ckap5	NM_001165989,NM_029437	2.62777	2.08304	3.26589	4.80772	4.50263	2.19367	0.479889	4.09797	3.03956	17.2677	7.43926	1.53	2.06013	4.86492	13.5033
Ckb	NM_021273	20.7883	41.3813	11.2112	27.0991	93.9206	26.4961	29.8967	23.7064	1.93226	26.727	0	20.4252	0	1.6036	0
Cklf	NM_001037841,NM_001286383,NM_029295,NR_104433	1.53081	0.216693	0	5.60149	0	0.912805	0	0	0	4.37362	11.9552	2.22826	1.00011	5.24827	75.0878
Cks1b	NM_016904	31.963	2.58543	1.62142	5.56942	19.56	27.2274	56.2868	17.8021	3.77263	0	6.68629	0	2.98315	3.13094	0
Cks2	NM_025415	15.4954	10.5755	21.2233	15.1875	0	50.4884	29.5613	7.76724	0	0	0	130.497	0	17.0758	0
Clasp1	NM_001293300,NM_001293301,NM_029709	5.46224	27.2761	10.2869	3.7476	7.99102	15.1803	16.8332	10.2676	213.239	311.004	67.7012	311.148	30.6834	112.863	98.4226
Clasp2	NM_001081960,NM_001114347,NM_001286599,NM_001286600,NM_001286601,NM_001286602,NM_001286603,NM_029633	0.879983	2.98956	0.703076	1.61	1.88479	6.29668	0.401761	4.46003	0.363529	9.42811	12.8857	32.0227	0	8.59832	5.13857
Clasrp	NM_016680,NR_125832,NR_125833,NR_125834,NR_125835,NR_125836	4.20234	1.52963	2.63805	4.11885	2.16983	1.61087	9.25039	25.2777	118.298	171.733	31.6469	192.684	18.5319	87.988	82.0308
Clca1	NM_009899	1.1438	0	0.81232	0	1.22492	8.86647	1.56663	0	0	24.5093	7.25786	14.9843	0.747268	31.3715	26.7165
Clca2	NM_030601	8.30351	6.9631	4.36683	0.576909	18.2351	19.7425	23.3219	2.95045	21.1026	85.1347	66.4896	4.13087	15.4505	109.62	57.4485
Clcc1	NM_001177770,NM_001177771,NM_145543	5.33422	8.69852	3.75043	8.78345	11.3108	10.8781	3.06856	0	0	8.22969	8.90453	2.79522	0	1.64592	4.4854
Clcn3	NM_007711,NM_173873,NM_173874,NM_173876	9.28673	9.88632	4.9804	11.8703	23.9098	18.4333	5.75001	5.35654	5.20284	20.4447	21.2364	23.3321	4.48806	6.47681	9.36007
Clcn4-2	NM_001302386,NM_001302387,NM_011334,NR_126156,NR_126157	7.94403	16.8352	36.4953	3.35406	13.6201	8.60847	11.9269	9.11276	5.67996	12.7668	6.71111	2.00135	8.98267	12.0203	40.1438
Clcn5	NM_001243762,NM_016691	3.17627	9.32948	3.94758	0.96854	21.2596	18.9397	13.4138	6.81084	1.96822	6.80608	0.775177	0	3.63145	1.90568	7.419
Clcn7	NM_011930	6.71142	0.722558	0.755239	1.03767	22.3215	11.6676	8.93347	1.99008	0	8.50719	9.96607	0	0	32.6672	21.8585
Clcnkb	NM_019701	17.3977	27.8102	34.8817	3.60346	60.9044	73.9887	74.8594	0	0	8.44071	2.88406	0	0	2.53218	37.9534
Cldn10	NM_001160096,NM_001160097,NM_001160098,NM_001160099,NM_021386,NM_023878	29.7477	1.01513	64.087	43.735	57.5994	118.307	2.18273	0	1.97502	0	0	3.47953	1.56172	0	0
Cldn14	NM_001165925,NM_001165926,NM_019500	13.4725	39.5513	153.193	5.35848	3.76383	81.732	52.9515	31.5152	0	2.51033	7.71965	2.55791	1.14806	3.61482	0
Cldn2	NM_016675	40.586	36.5453	34.6286	101.07	53.7269	84.7033	67.4277	97.5769	0	1.61051	0.550285	0	0	0	0
Cldn3	NM_009902	200.394	463.336	267.252	85.1222	215.421	146.873	243.652	241.141	307.522	218.937	105.532	450.157	155.556	319.957	357.98
Cldn4	NM_009903	111.55	225.869	334.133	34.9204	101.179	132.021	459.231	17.8591	22.0775	32.7188	14.906	38.8954	6.2348	7.19804	66.8724
Cldn7	NM_001193619,NM_016887	75.8611	151.199	197.67	117.516	129.93	75.1817	280.216	27.8242	13.7586	44.1787	31.3515	0	35.7465	0	22.2264
Cldnd1	NM_001252450,NM_001252451,NM_171826,NR_045517,NR_045518	7.87733	29.4378	123.916	6.7257	20.2464	7.51546	17.9822	7.37074	0	13.5036	11.5349	0	1.02928	0	0
Clec11a	NM_009131	3.92703	3.25194	2.51005	3.23317	2.83874	7.37617	43.5676	0	10.2204	0	5.17538	0	0	9.08788	0
Clec2d	NM_053109	1.26545	0	0	0	0	0	0	0	0	77.2805	13.8976	20.7224	0	9.76161	39.9031
Clec2l	NM_001101507	65.0408	26.7073	6.01253	26.5532	40.1516	62.0209	26.5044	52.8107	1.99852	6.91087	0	0	0	0	0
Clec3b	NM_011606	3.48445	2.46619	133.63	4.25005	1.86579	6.23321	6.36337	0	2.87892	0	1.70078	0	11.3823	5.97308	8.13884
Clec7a	NM_020008	2.36139	0.214884	0.539049	0.925791	34.9526	16.2934	54.7524	1.18368	0	0	2.96385	0	0	2.60224	0
Clgn	NM_009904	0	0	0	4.62692	0	0	0	3.54947	1.25368	39.017	4.44383	4.41739	0.991327	0	10.6327
Clic1	NM_033444	64.9495	150.292	379.662	63.6591	121.368	156.495	85.782	2.32548	4.92819	17.0416	11.6457	21.7058	5.84532	13.2923	55.7289
Clic3	NM_027085	34.1283	7.34856	109.838	29.0216	81.0765	123.822	29.6267	13.493	0	0	69.683	12.5942	45.2214	222.477	282.934
Clic4	NM_013885	4.34718	8.90935	5.28537	0.518707	12.752	2.53582	0	15.9167	0	1.21501	4.98181	0	0.55567	5.54039	0
Clint1	NM_001045520	59.1128	91.2923	82.3574	96.1578	73.5333	78.8537	46.4425	21.4159	36.9802	174.378	85.4014	32.5753	14.6208	78.1205	147.313
Clip1	NM_001291229,NM_019765	7.44993	9.3246	3.13276	3.58691	15.7466	18.2368	4.83343	11.4652	7.77508	39.4891	14.354	14.554	1.92126	16.7364	43.9611
Clk1	NM_001042634,NR_027853,NR_027854	13.0592	3.96124	26.6311	17.7489	43.1548	38.0452	30.6629	26.1843	20.3463	108.734	25.1328	39.1042	5.85037	50.6567	99.3529
Clk2	NM_001163432,NM_007712	6.65045	7.83714	14.6121	8.21309	1.60248	10.7071	19.8118	17.5015	1.23631	36.3389	18.9898	32.6714	2.93278	47.7102	111.844
Clk3	NM_007713	7.39176	1.17713	33.466	7.60715	2.22638	108.262	6.96042	15.1296	18.3216	59.3963	22.3243	28.2436	4.52735	41.3393	74.457
Clk4	NM_007714	7.91674	20.4303	52.5479	13.3701	19.5651	10.8938	3.3364	0	129.813	41.7574	49.0457	13.2965	4.7743	68.8988	38.4057
Clmn	NM_001040682,NM_053155,NR_104435,NR_104436,NR_104437,NR_104438,NR_104439	7.71429	9.05946	15.675	6.4471	5.96657	9.02951	5.73955	13.8126	23.8423	10.2038	6.27565	56.5606	3.73325	9.10981	6.00624
Cln3	NM_001146311,NM_009907	10.8187	5.21514	7.70931	8.82691	6.34098	10.1997	6.60802	13.3377	0	5.63892	5.13795	1.91527	0	9.47326	3.07336
Cln5	NM_001033242	8.47545	3.99912	2.7588	0.861474	23.4478	4.21151	3.22459	0	0	14.1253	11.7213	0	0	0	0
Cln6	NM_001033175	2.33747	28.4046	8.61949	7.89523	10.3981	5.78965	2.95527	12.6181	2.67405	6.93513	3.94938	16.4887	3.17169	1.66441	0
Clns1a	NM_023671	5.65631	2.73831	0.180768	12.4184	47.9752	18.8202	31.144	10.3205	0	0	1.49087	7.41002	3.32584	4.88684	0
Clp1	NM_133840	0.629612	3.47584	15.7619	1.15193	0	3.37888	0	0	1.56059	21.5861	18.4391	0	7.40408	1.29515	0
Clpb	NM_009191	22.2299	1.08925	35.3852	27.2185	4.94442	53.6844	20.3764	93.6012	337.594	123.116	54.4613	241.937	46.2508	130.061	190.52
Clpp	NM_017393	71.2761	126.478	160.672	73.353	128.809	186.132	188.276	6.69901	52.0542	0	64.2999	79.2019	9.35478	79.5276	80.269
Clpsl2	NM_001034871	6184.81	5226.83	4482.55	4016.65	5244.11	4075.81	4197.65	1280.84	77.186	122.333	7.59988	113.32	20.3445	0	0
Clptm1	NM_019649	6.78689	4.26398	1.33705	3.57206	0.896084	17.9618	56.5387	67.2014	26.9619	2.39061	4.90101	0	0.546658	3.15557	3.90885
Clptm1l	NM_146047	45.2219	35.5961	61.6804	13.2971	30.3547	95.3417	19.2453	9.06723	26.4211	2.07646	17.0278	2.11581	4.7482	2.99006	0
Clpx	NM_001044389,NM_011802	2.26233	4.06896	6.16685	2.1913	3.20662	5.71341	3.82772	13.0746	15.833	37.641	12.2767	12.2037	2.34745	7.80185	13.9877
Clstn1	NM_001290989,NM_023051	4.62006	2.17996	15.5854	0.939197	0.41231	1.37744	19.6869	7.80531	0.636196	2.19996	4.13431	0	1.50918	0.527984	0
Clta	NM_001080384,NM_001080385,NM_001080386,NM_001290470,NM_016760	94.0497	226.694	168.612	86.3356	71.0655	153.001	64.6327	75.8897	7.31028	16.8526	47.5057	0	36.6097	82.9137	20.6665
Cltb	NM_028870	26.5628	19.2488	56.8536	4.01274	34.0577	11.7703	10.0134	5.13052	0	0	2.14108	3.19251	1.4329	0.751941	15.3688
Cltc	NM_001003908	16.6903	27.8731	17.1806	33.6241	23.4973	34.5532	29.0246	35.5329	9.2965	29.7362	6.04131	4.09457	2.94042	23.1457	11.8267
Clu	NM_013492	1054.69	3859.4	1897.13	2558.08	1868.26	991.797	2524.29	785.613	104.252	491.597	480.583	225.411	513.351	464.716	616.247
Cluap1	NM_029738	2.88951	8.58945	11.5431	14.5381	3.48124	10.3379	22.7565	43.9348	17.9052	30.9581	42.3116	135.643	2.83165	7.42984	0
Cluh	NM_001081158	3.69907	0.543758	0.909365	3.90448	0	9.1622	32.4451	9.48498	2.11586	9.14579	4.06247	0	0.836541	1.75597	50.844
Clybl	NM_029556	4.33271	2.36563	5.93432	13.5892	4.47428	9.9651	0	0	0	59.6835	23.112	0	3.63939	15.2788	0
Cma1	NM_010780	2.85549	0	3.99252	33.3053	15.4812	59.3815	48.3995	30.0584	23.8875	64.2467	15.68	121.577	4.19748	421.819	255.118
Cmas	NM_009908	22.2582	15.8464	13.2505	13.1752	1.05163	0	8.06991	0	25.9626	84.1673	59.4345	17.1525	11.5478	39.0531	77.9849
Cmc1	NM_026442	21.7517	1.65441	5.18772	8.90967	6.25819	15.6805	9.33796	18.2264	0	4.17398	2.85236	12.7593	1.90891	1.00174	0
Cmc2	NM_026844	28.5381	22.4259	36.2258	10.2474	1.28532	30.0579	10.9591	5.61507	1.98325	44.5775	19.918	0	0	23.0428	11.2135
Cmip	NM_001163262,NM_028941	21.5802	16.8472	20.8718	10.2418	17.9847	24.3816	13.001	10.248	21.1145	12.5166	8.19708	0	4.29324	6.75889	18.7602
Cml1	NM_023160	9.49712	4.83968	0	18.7658	0	2.03869	14.0485	0	8.47443	14.6523	1.66882	0	0	0	79.8588
Cmpk1	NM_025647	8.37585	2.86288	2.93796	8.97033	9.84501	7.67436	9.23366	7.16817	0	0	4.48716	0	0	0	0
Cmss1	NM_025599	2.95181	0.417841	9.43359	14.4015	1.58058	3.52026	9.43366	11.5083	2.43884	8.4335	0	4.29667	3.85695	0	0
Cmtm2a	NM_027022	0	0	0	5.83402	1.70744	0	0	0	34.2495	22.7759	1.55643	4.64152	0	8.74583	14.8962
Cmtm2b	NM_028524	0.434953	0	0	2.38735	0	0	0	36.6283	38.8116	5.59209	0	56.9808	0	18.7892	27.4306
Cmtm6	NM_026036	4.46852	2.33552	44.8563	2.51555	3.313	9.22336	17.4195	2.4122	0	5.89238	9.56333	1.50102	1.3474	2.12123	0
Cmtm8	NM_027294	43.3154	64.3805	20.1877	7.92491	40.0092	29.0571	48.9453	0	0	37.1264	12.6855	0	33.9585	94.6711	7.58809
Cmtr1	NM_028791	2.86462	1.56407	1.47133	10.1077	6.40948	5.49045	7.98727	6.46167	0	13.1535	17.0785	25.4653	0.601557	7.5763	6.4521
Cnbd2	NM_027585	0.729465	0.929329	10.4907	9.00866	1.7577	2.93606	0	16.6372	223.752	215.707	14.4203	119.454	16.0844	68.0875	38.3368
Cnbp	NM_001109745,NM_001109746,NM_013493	13.049	82.2226	45.0841	33.8755	113.873	144.789	99.2663	34.6495	23.6023	9.06853	30.2111	25.4111	2.07369	30.4698	18.5347
Cndp2	NM_001289531,NM_023149	103.336	371.307	102.285	113.998	155.059	168.105	141.303	52.5666	2.53181	19.6987	9.72219	0	6.00597	38.8716	21.4727
Cnep1r1	NM_029074	3.35427	5.07453	2.67995	0	16.1647	9.0005	0.861417	0	0	5.39063	3.68378	0	0	5.17493	22.0353
Cnih1	NM_009919	4.14364	40.9118	3.72446	12.7931	3.74416	5.55931	4.25655	9.0871	3.8515	0	1.13768	0	6.09101	3.19638	21.7767
Cnih4	NM_030131	15.513	54.7983	60.6571	14.1911	31.7161	18.9209	7.24349	14.0205	1.74779	0	4.64644	7.69798	11.0563	6.88988	0
Cnksr1	NM_001081047	1.08976	0	1.74137	9.39939	0	11.6966	0	1.09251	0	22.017	2.73559	28.5527	0	19.6949	19.6361
Cnksr2	NM_177751	34.4572	46.2465	93.9198	45.5306	40.3178	41.8539	34.0852	39.8041	0.527208	11.85	0.622918	0.928817	0.416881	0	0
Cnn1	NM_009922	1.5463	0.984986	0.308861	3.18273	0.931485	4.1492	13.5017	6.78217	7.18642	17.3954	1.69821	10.1286	0	0	0
Cnn2	NM_007725	14.4401	24.7117	12.7425	21.2932	87.246	6.93978	15.055	3.02495	0	8.31282	12.3082	8.47037	34.2158	30.5908	9.06142
Cnot1	NM_001205226,NM_153164,NM_178078	3.62281	6.19283	3.59065	7.80285	4.41997	13.5357	16.0167	0.643638	1.70501	16.5085	14.5047	9.61223	2.96605	16.8385	38.5611
Cnot10	NM_153585	13.5188	11.1538	0.205735	6.36012	23.5778	2.76381	22.2195	5.42119	0	48.0042	15.8367	0	3.78519	48.4671	86.6106
Cnot2	NM_001037846,NM_001037847,NM_001037848,NM_028082,NR_024327	1.98482	2.1072	12.1579	0.605233	2.65699	5.91764	2.26546	9.2859	3.2798	39.6953	9.68805	4.33368	0.648362	16.3316	0
Cnot3	NM_146176	7.93246	5.55822	1.26755	5.07958	5.09704	9.93308	20.0999	2.78337	4.91546	28.896	9.29252	22.5157	12.4378	5.71113	36.1303
Cnot4	NM_001164411,NM_001164412,NM_001164413,NM_001164414,NM_016877	5.02253	2.7909	1.87835	4.39905	2.31744	12.6167	12.7338	4.12459	12.3167	8.24343	11.9708	11.8995	1.57084	11.8704	35.9431
Cnot6	NM_001290741,NM_212484	7.15812	6.90344	7.91053	8.07814	25.7915	15.0787	10.4456	20.6567	0	37.8442	16.1635	2.62919	1.57341	44.5868	39.3772
Cnot6l	NM_001285511,NM_001285514,NM_144910,NM_178854	5.53393	3.21976	10.5139	7.65338	19.7392	20.8122	11.8171	6.42159	3.8882	20.1681	6.12543	14.2711	0.768633	15.1931	12.8242
Cnot7	NM_001271542,NM_001271543,NM_011135	7.23336	8.68356	10.2248	6.87151	10.7257	14.9302	22.2914	22.4521	0	7.15366	13.4436	5.46693	0.817908	6.86742	14.621
Cnot8	NM_026949	3.20839	11.541	110.98	3.10766	2.72854	12.154	12.4078	5.29776	1.40338	2.42644	0.829078	0	0	4.07637	15.8697
Cnppd1	NM_026977	18.5158	8.39909	47.0703	10.0089	33.7995	21.8306	12.1039	31.5002	1.04305	10.8206	4.31345	12.8633	1.64956	4.32819	44.2315
Cnpy2	NM_019953	88.3686	137.117	311.38	43.5286	34.5785	62.8265	91.5525	26.5018	0	4.85527	14.9307	0	6.66149	22.1398	15.8775
Cnpy3	NM_028065	8.29642	0	8.7303	5.55328	1.95033	0	58.2024	0	0	2.60159	15.1117	0	5.94901	0.624373	17.0152
Cntln	NM_175275,NM_177385	2.54237	5.84418	11.5694	2.1235	1.33175	12.4574	0	7.75718	66.5784	29.8443	15.7816	123.812	8.77429	20.2939	24.3989
Cntnap5b	NM_172851	0	0	0	0	0	0	0	0	0	2.89325	2.30668	65.8406	0	4.39768	1.5769
Cntrl	NM_001290635,NM_012018,NM_030000	3.95893	3.94982	16.6917	2.61802	1.60904	5.88743	1.37193	2.67783	0	15.9443	12.3625	15.6216	1.9632	9.27207	11.0297
Coa3	NM_026618	206.474	280.764	394.038	176.158	10.3112	315.77	276.94	195.198	3.97755	0	14.0989	7.00752	44.0326	13.204	56.2237
Coa4	NM_183270	8.74965	20.5338	5.15102	20.2209	2.21926	2.47136	0	0	0	0	16.1839	6.03286	0	14.2093	0
Coa5	NM_198006	7.8563	12.1626	8.42219	4.91254	11.9812	6.93798	9.80704	30.707	0	2.55713	3.05806	1.3028	3.50841	3.06851	2.09056
Coa6	NM_174987	19.1277	73.1052	61.1294	30.3909	92.1792	148.573	35.1612	0	3.74297	0	11.0562	0	2.95969	20.1911	0
Coasy	NM_027896	11.5895	9.22805	1.28606	10.602	1.55143	8.63837	3.30703	0	1.19693	18.6255	7.07114	2.10872	6.62519	8.44342	37.2217
Cobl	NM_001282993,NM_001282994,NM_172496	0.536402	4.18563	30.8568	0.368021	0.323125	0.719663	10.7449	0	0.498583	15.5169	5.89097	4.39194	0	0	11.2762
Cog1	NM_013581	6.21298	62.6759	0	3.47974	2.44419	0.68046	21.3611	1.77962	0.942847	1.63018	5.01306	0	0	7.43352	0
Cog2	NM_029746	4.07999	0.173262	0.651956	3.73234	10.4865	4.37914	13.4118	0.954403	0	0	13.1437	5.34497	0	11.3302	48.6025
Cog4	NM_133973	9.20414	3.19799	4.01116	22.1978	4.70444	7.48407	2.29211	3.91465	1.03699	1.79296	11.6399	0	0	40.4487	17.5898
Cog6	NM_026225	1.05223	1.84322	5.04417	5.05349	0	8.47033	30.8057	0	0.978042	3.38206	6.93359	0	0	11.3636	5.52995
Cog7	NM_001033318	20.2419	29.5204	20.4285	29.2375	9.62653	33.5896	6.01917	74.7638	0.990251	3.42428	12.8703	1.74459	5.48117	6.16362	30.7944
Cog8	NM_139229	7.30159	66.2777	1.16674	3.00574	4.39843	1.95923	0	0	0	2.34687	4.00944	4.7827	6.43986	6.75889	7.67465
Coil	NM_016706	4.12496	0.750736	1.17704	0.808603	0	0	0	0	9.85921	13.2584	9.70756	21.2295	1.73245	20.4556	12.3878
Col15a1	NM_009928	2.09397	4.87544	5.99977	1.9816	1.39189	5.425	3.26364	10.6411	43.4906	99.3319	9.19873	63.3773	13.1614	8.02071	21.2506
Col16a1	NM_028266	0.516413	4.98127	1.06096	2.83446	1.4221	1.18773	8.48775	1.55315	3.84003	22.7636	0.324082	15.4634	9.5431	2.27633	0
Col1a1	NM_007742	6.78529	27.7036	25.8651	14.3586	13.7889	5.70338	28.2166	1.1474	1.21579	4.20418	4.66864	7.49677	3.84546	0.756743	1.71855
Col1a2	NM_007743	12.6204	31.871	32.5767	29.1017	23.3922	20.0381	26.3889	15.7218	2.22118	21.1223	14.4343	11.7396	8.78181	16.3599	18.8382
Col20a1	NM_028518	1.74199	0.116804	0.732523	0	4.41838	0	3.01383	2.57363	2.72703	27.1114	2.01381	7.20659	1.07818	1.98029	0
Col26a1	NM_024474	0.141983	0	0	0	0	0	0	22.917	7.39046	29.207	3.11862	16.7403	1.66968	6.13339	2.98474
Col28a1	NM_001037865	0.635566	0	0	0	0.875112	1.46178	0	3.82303	23.6302	128.407	6.38174	71.3674	18.1514	5.88327	0
Col3a1	NM_009930	10.0779	21.3691	29.3397	20.8378	15.3019	12.2244	6.23985	15.9854	5.13279	15.9742	8.49045	6.32995	4.46454	5.96363	5.80426
Col4a1	NM_009931	3.48357	17.5302	5.93761	3.82408	6.99494	18.6949	9.54265	4.48187	0	0	0	3.04242	0.341382	0	0
Col4a3bp	NM_001164222,NM_023420	2.6497	1.91593	6.40828	3.53762	2.76093	13.8356	3.23686	6.03073	13.3129	13.8108	2.83136	30.0214	3.36863	7.29199	7.52725
Col6a1	NM_009933	4.73318	13.9059	10.3417	4.77169	5.5861	16.0701	0	3.38938	0.718281	1.24191	5.94075	3.79633	5.11172	0.596106	16.2449
Col6a2	NM_146007	3.08981	8.00397	5.43104	18.6551	8.93416	5.52726	13.5424	4.33666	0	0	0	0	0	1.90677	0
Col6a3	NM_001243008,NM_001243009	3.04672	5.50628	6.79318	2.91674	3.41456	2.66171	1.60126	5.71814	1.84404	9.56499	3.42384	11.6027	6.04087	0.765189	10.4264
Col6a5	NM_001167923	1.44587	1.68413	1.32023	5.21508	0.199082	5.98581	1.35796	2.31923	0.307183	12.7469	7.07753	10.8237	4.3722	3.0592	1.73685
Commd1	NM_144514	44.1344	38.282	53.268	20.6164	4.52533	65.5122	92.6034	36.244	34.913	0	0	0	0	24.6284	39.4803
Commd10	NM_178377	5.2068	3.47464	4.35816	13.609	22.7026	17.2979	16.3007	10.4399	1.8437	9.56323	5.44601	0	5.83149	3.82524	5.21222
Commd3	NM_147778	30.5158	25.5476	98.9177	50.2481	27.3112	32.7532	55.5296	36.7115	3.24164	16.8144	47.8767	0	2.56327	12.1062	82.4785
Commd4	NM_025417	78.7703	278.493	355.265	46.0491	467.208	535.289	189.604	6.54183	0	0	20.4754	0	24.6653	27.3254	0
Commd5	NM_025536	10.0057	71.0895	105.769	2.11225	64.91	0	80.6452	16.2038	2.86161	9.89542	5.07166	0	2.26277	0	0
Commd6	NM_001033132,NM_001168592	38.1869	117.989	88.3739	16.8642	23.268	35.3334	1.80356	30.8027	6.52773	0	0	0	0	0	9.22712
Commd7	NM_001195390,NM_133850	13.0825	2.97623	45.3561	17.9516	13.5099	37.6116	6.71947	2.45915	8.68578	10.5124	2.56565	1.53023	2.06044	7.92923	24.5551
Commd9	NM_029635	28.437	4.16419	17.236	23.3228	63.008	17.5414	0	22.9382	0	8.40479	10.0512	0	5.76573	18.1541	0
Comp	NM_016685	5.85752	0.201687	47.8115	4.34466	0	58.622	0	8.88783	15.3036	46.8136	9.73637	0	3.7234	14.6545	19.968
Comt	NM_001111062,NM_001111063,NM_007744	68.3313	137.613	171.071	41.2822	28.5341	183.783	25.6444	58.3967	40.4584	32.9188	81.5467	0	37.6374	249.85	312.857
Comtd1	NM_026965	39.0747	102.618	12.8712	14.11	23.1254	24.8327	21.8303	2.40538	0	0	7.52866	0	3.02308	0	7.20547
Copa	NM_009938	7.13533	4.33376	15.9095	9.10791	8.39665	4.89787	10.2276	19.7965	1.85086	45.8687	23.6911	109.78	0	16.8965	47.0924
Copb1	NM_033370	27.3421	95.792	91.6396	62.9546	73.6994	20.5179	19.9942	20.326	8.61503	38.728	22.9028	36.4264	12.9432	13.5844	36.5327
Copb2	NM_015827	35.2132	91.3302	94.1838	37.4083	61.4318	44.0264	11.4093	21.2572	10.3236	11.3588	18.8511	18.1878	14.1001	16.7458	0
Cope	NM_021538	250.218	691.545	152.684	122.441	361.93	339.196	472.06	65.2283	2.76465	19.1203	83.297	14.612	10.9305	156.019	242.29
Copg1	NM_017477,NM_201244	12.623	35.3142	9.40391	7.49021	3.28823	12.3584	22.0789	13.1679	0.634218	3.28968	2.24807	1.11734	5.01498	11.0532	8.96483
Coprs	NM_025556	28.7329	236.715	6.88699	5.25692	80.7732	172.188	3.93545	13.4426	3.56095	6.15688	54.6964	0	0	29.5526	10.067
Cops3	NM_011991	8.33854	1.24979	168.123	16.1535	4.72761	19.7425	1.00774	17.2109	0	22.072	12.9285	0	2.88409	16.6483	5.15564
Cops4	NM_012001	19.9258	18.9691	0.69978	22.835	5.27611	138.661	8.09752	63.0015	1.62821	0	0.9619	0	5.14993	2.0269	0
Cops5	NM_001277101,NM_013715,NR_102282	16.564	9.84774	6.35235	9.69765	17.0292	14.2228	0.907485	9.29925	1.64226	25.5551	19.4039	2.89327	6.49294	26.577	18.571
Cops6	NM_012002	75.1276	102.868	143.61	105.979	86.2833	254.342	175.987	113.328	23.4945	13.5406	13.8799	45.9909	6.19262	5.41618	95.9401
Cops7a	NM_001164089,NM_012003	20.0086	60.9185	18.6957	23.2674	5.7201	25.4796	41.8044	5.94974	0	2.18005	3.72444	0	0	2.61603	7.12912
Cops8	NM_133805	7.08527	7.69911	30.3024	0	9.03839	33.5504	3.4251	10.2369	0	0	0.915449	2.73001	2.45062	21.2192	30.6653
Copz1	NM_019817	83.3215	229.944	190.308	81.078	51.1656	123.865	82.5097	32.3946	24.0279	26.7069	51.7102	6.04736	21.7139	42.0183	67.928
Copz2	NM_019877	14.0561	2.10675	0	4.53827	27.8924	0	0	5.80244	3.07415	5.31519	5.44835	0	7.2925	0	69.5262
Coq10a	NM_001081040	3.82991	1.75653	1.71358	3.36343	1.47655	17.265	4.40639	0	2.27833	0	7.40283	0	3.6031	0	22.5433
Coq10b	NM_001039710,NM_026424	6.2053	1.12935	50.6406	6.08202	6.40806	21.408	4.55313	7.77621	9.88765	14.2464	5.84134	0	0	3.4191	65.2234
Coq2	NM_027978	9.19778	1.42901	5.73558	8.61927	3.24333	74.6431	33.1847	11.0202	10.0089	8.65271	2.9565	2.9389	0	0.692208	4.71596
Coq4	NM_178693	9.85769	27.0871	25.6355	4.24364	0	3.1119	0	0	2.87457	14.9104	2.54732	0	5.68255	0	36.5695
Coq5	NM_026504	17.6581	18.8283	7.66751	14.7488	11.0996	39.1416	4.73198	2.69389	38.5352	4.93535	29.5108	10.0578	3.38567	40.2719	0
Coq7	NM_009940	46.2993	1.12352	7.04601	24.2024	2.12498	73.3577	0	15.4721	0	28.3457	3.87411	92.4253	0	82.995	9.26949
Coq9	NM_026452	12.9307	0.289009	1.44999	3.73543	1.09324	48.6973	27.0321	0	0	2.91661	28.9002	0	2.66774	81.8972	28.6133
Coro1a	NM_001301374,NM_009898	2.21073	5.63287	0	0	91.0418	55.0062	24.7742	0	0	0	15.0089	0	1.18171	37.2075	0
Coro1b	NM_011778	16.2456	27.3303	0	9.14545	126.469	74.8886	24.8185	2.92325	0	2.67777	21.0439	2.72853	1.22464	18.6371	17.5135
Coro2a	NM_001164804,NM_178893	37.5428	28.1415	60.7171	24.9471	31.5413	32.1973	22.0376	11.4827	24.3342	75.9664	77.0709	40.4894	40.0872	43.1951	128.033
Cotl1	NM_028071	6.79551	2.68678	14.2287	2.57233	1.12926	16.3481	0.962853	11.5111	19.167	0	6.17635	0	6.88909	6.50734	0
Cox10	NM_178379	9.20385	0.670033	1.05051	0.72168	24.7119	9.17305	4.86239	6.45896	1.95542	1.69045	4.62081	0	0	22.7194	30.4043
Cox14	NM_183256	202.922	527.19	187.592	110.795	366.076	441.871	279.39	231.127	19.7502	6.82962	65.34	6.95906	74.9624	47.5335	0
Cox16	NM_025461	11.1546	23.0313	23.3559	38.0015	12.0487	49.541	11.0634	12.1468	5.72035	39.5619	21.9662	2.51948	2.26164	22.55	16.1717
Cox17	NM_001017429	262.502	590.293	715.054	251.416	246.215	401.823	437.963	111.271	13.1004	113.253	23.218	0	5.17946	29.8983	0
Cox19	NM_197980	23.2154	5.14367	54.0321	5.54015	41.3464	2.70843	0	10.6251	0	0	8.86819	6.61157	2.96747	7.7862	42.4375
Cox20	NM_025511	107.161	271.95	208.222	112.93	173.518	197.83	77.4968	24.0646	6.37474	22.0438	45.1921	11.2308	0	13.2261	54.0651
Cox4i1	NM_001293559,NM_009941	1606.63	2180.68	1684.48	747.742	1383.3	1858.78	1644.22	624.419	56.071	394.25	220.834	151.469	206.907	328.838	338.167
Cox5a	NM_007747	183.707	325.252	556.062	164.499	117.685	279.978	353.48	58.4227	4.127	135.576	48.7622	0	16.3168	49.6629	0
Cox5b	NM_009942	156.595	515.949	483.2	140.782	182.159	155.761	310.631	28.4207	10.0383	8.67806	35.5819	8.84253	43.6567	8.33082	56.7573
Cox6a1	NM_007748	608.161	805.083	619.465	158.201	722.287	576.184	826.068	96.0777	112.521	37.0568	63.3086	37.7591	63.5528	33.3506	30.2954
Cox6b1	NM_025628	538.449	885.57	1099.81	246.284	564.421	804.039	578.122	160.113	22.6209	58.6671	103.569	0	58.133	145.492	31.9752
Cox6b2	NM_001289848,NM_001289849,NM_001289850,NM_183405,NM_183406,NR_110411	3.11235	0	0	3.41658	0	0	0	17.4731	129.603	48.0176	32.8137	65.237	73.2008	34.5722	0
Cox6c	NM_053071	852.881	1187.72	1039.52	963.909	787.444	565.475	994.558	530.473	79.4878	333.769	399.152	100.028	282.842	101.307	64.2046
Cox7a2	NM_009945	235.328	580.791	400.456	299.15	461.488	325.295	445.807	160.856	60.6023	65.4883	138.733	53.3836	71.8804	86.4433	53.5393
Cox7a2l	NM_001159529,NM_009187	257.045	235.916	453.471	286.207	117.592	269.075	320.018	178.275	49.7108	98.8422	88.103	21.8947	74.6852	77.3538	56.2139
Cox7b	NM_025379	101.675	369.535	226.845	195.851	329.124	261.5	157.654	134.627	11.4121	4.93288	35.3952	0	0	1.18388	153.248
Cox7c	NM_007749	138.571	362.882	441.487	136.153	292.675	381.008	256.576	66.0302	19.0816	76.9815	63.8796	11.2058	40.236	26.3933	17.9816
Cox8a	NM_007750	1450.28	1923.05	1422.22	495.096	1192.02	1384.16	1248.01	563.774	204.366	108.723	136.212	18.4639	261.045	152.209	44.4425
Cox8c	NM_001039049	0	0	0	0	3.88836	0	0	0	119.995	82.9885	53.1672	31.7105	9.48842	2.48962	16.9616
Cp	NM_001276248,NM_001276250,NM_007752	14.5288	9.37191	19.1018	14.4685	32.2017	27.635	27.7083	12.9061	1.36754	57.5356	94.5248	15.2588	10.0927	150.757	106.962
Cpa3	NM_007753	1.58595	0.336746	8.86983	0	0	0	0	12.9846	11.7931	0	3.4835	10.3883	0	147.623	33.3395
Cpe	NM_013494	13.2056	12.3842	10.5508	18.1206	5.30333	16.733	3.01455	1.28712	2.72768	4.71616	0	0	1.07844	2.82965	0
Cpeb1	NM_001252525,NM_001252526,NM_007755	7.77007	7.54207	18.1314	18.9546	16.0479	2.64755	0.506781	2.59656	3.66844	4.75705	11.3779	0	3.62595	3.42503	0
Cpeb2	NM_001177379,NM_175937	2.1876	15.1497	13.7136	1.2315	2.16254	9.33176	4.84014	0.393637	0.4171	9.37514	1.97128	2.93933	1.31926	1.90385	14.15
Cpeb3	NM_001290826,NM_001290827,NM_001290828,NM_001290829,NM_198300	2.20526	1.9962	1.6692	0.955588	0.279671	5.29449	0.953833	6.10887	40.5641	21.6374	7.90305	42.5746	6.14209	24.1739	17.0795
Cpeb4	NM_001290676,NM_001290678,NM_026252	4.17187	3.52193	3.69461	5.79356	7.0246	15.9149	14.0442	6.70193	5.23261	30.3726	10.8195	3.95085	5.31977	6.20369	10.5663
Cpm	NM_027468	1.92217	0.0941852	0	0.40578	2.85022	4.76099	0.303776	0	1.09947	5.70296	4.87153	2.90553	6.08574	9.12462	29.5286
Cpne1	NM_170588,NM_170590	1.2002	0	3.31263	1.19774	27.3423	11.1253	30.9347	12.2511	2.43399	2.80558	5.27242	12.8644	0	1.68332	2.29367
Cpne3	NM_027769	7.48264	13.6059	42.6095	3.73366	2.62254	8.03126	5.59021	13.3664	5.56407	3.49827	2.98826	6.23801	2.39983	5.87702	14.2999
Cpne5	NM_153166	5.10208	39.6723	4.49809	3.86262	5.08711	7.08124	3.2531	6.79056	0.654119	84.8227	43.2807	108.326	15.517	83.0573	147.938
Cpox	NM_007757	3.73931	0.614688	0.192747	4.63448	0	1.942	3.96512	25.3948	0	0	5.8288	0	1.41849	4.8385	7.60716
Cpq	NM_018755,NM_176073	13.5462	9.47958	63.7183	24.0858	16.5502	12.2868	23.5189	12.0502	4.25616	14.7178	20.9535	9.99782	4.48732	7.06444	12.0324
Cpsf1	NM_001164173,NM_053193	6.63351	0.650078	2.71793	0	6.55752	8.67165	17.123	7.16182	1.89718	30.6153	4.48319	0	0	18.6314	28.6049
Cpsf2	NM_016856	5.70856	13.3485	1.50107	2.77633	2.78587	2.71454	2.37534	9.12779	1.61198	0	0.952309	0.946642	3.82393	1.33779	1.51905
Cpsf3	NM_018813	4.20069	6.49841	21.5757	11.5283	41.9336	4.83074	8.01387	3.15848	8.92464	5.7865	8.56768	0	2.64638	3.70331	28.3842
Cpsf3l	NM_028020	11.6185	1.25085	1.30743	11.6763	0	14.9292	13.4479	0	0	23.1427	8.62637	0	0	9.59358	0
Cpsf4	NM_001291248,NM_001291249,NM_178576	5.37152	0.57027	1.43055	1.22845	7.55013	7.20669	1.8393	0	0	0	15.7312	2.93205	2.63199	17.9554	18.8199
Cpsf4l	NM_001164532,NM_026682,NM_029794	1.70695	0.621323	0	13.3843	19.9775	0	0	0	0	21.9458	39.6352	9.58362	30.1099	80.5088	389.589
Cpsf6	NM_001013391	1.99849	0.224652	9.01682	3.54887	1.13306	8.517	7.48724	6.5999	1.74832	13.6028	9.29572	0	1.03684	12.333	30.8912
Cpsf7	NM_001164272,NM_172302	5.11516	2.71527	1.02171	2.33965	5.64913	8.57844	3.50303	10.4698	17.4333	4.11028	10.2991	1.39606	13.1585	19.7291	6.72064
Cpt1a	NM_013495	14.9125	5.46059	95.602	9.31237	14.201	22.044	27.152	5.01322	2.65602	5.74031	1.96137	0	1.0501	0.551062	0
Cpt1c	NM_001252470,NM_153679	1.3746	28.8952	5.9306	3.77242	0	2.95077	0	0	0	5.30188	0.603856	0	1.61649	0.848289	0
Cptp	NM_024472	5.19395	0	17.7519	2.37569	0	6.96845	0	3.03745	106.211	1.85493	1.9014	7.56033	0	18.6974	9.09887
Cpxm1	NM_019696	9.04239	19.4019	65.6548	21.7681	12.232	14.4729	7.17029	1.11327	7.07778	0	9.75648	8.31293	15.8571	11.2583	0
Cr1l	NM_013499	14.5584	4.12159	14.0318	16.4888	41.2045	35.9641	161.42	32.4336	3.43668	5.94202	23.3484	0	0	28.5213	19.4314
Crabp2	NM_007759	0	0	0	0	0	0	0	0	0	5.48646	14.9971	5.59045	5.01832	5.26693	0
Cracr2a	NM_001033464	0	0	0	0	0	0	0	0	0	90.2708	0	13.7973	8.25683	9.74912	0
Cracr2b	NM_001025103	22.5384	4.93062	78.5778	1.24957	2.19426	29.3223	1.87091	14.3788	0	0	1.0001	0	0	1.40493	52.6443
Crat	NM_007760	4.80844	0.5569	1.25731	9.59721	22.7513	7.5069	0.718468	31.9035	72.8111	37.0926	43.7828	73.3006	6.16866	16.4554	88.2174
Crb3	NM_177638	30.2334	146.872	13.8031	16.412	20.8142	39.2254	65.5273	16.3206	2.47049	0	4.37848	4.35242	9.76749	11.2765	6.98419
Crcp	NM_007761	9.92817	2.99566	8.34976	7.17016	0	4.20636	2.1471	3.66698	50.5122	3.35906	10.3296	82.1453	27.652	59.6561	0
Creb1	NM_001037726,NM_009952,NM_133828	3.60302	0.639142	0.947417	3.25429	9.01144	5.87421	5.43467	7.04134	1.35655	8.20917	8.21448	1.79245	1.87718	16.1836	0
Creb3	NM_013497	35.9301	19.4851	86.1208	42.6402	22.2291	45.5999	70.8257	8.51844	3.61047	34.3337	3.19944	6.36081	7.13731	20.9745	5.10349
Creb3l2	NM_178661	11.8067	43.2075	25.7099	5.71798	16.1769	40.3775	36.1473	7.31076	0	4.46457	1.52547	0	1.36121	21.7868	58.3995
Creb3l4	NM_030080	0	0	0	0	0	0	0	0	51.4905	0	8.69117	6.47959	0	0	31.1928
Crebbp	NM_001025432	17.0365	19.6838	17.74	10.1091	20.9569	46.9496	36.1577	45.2377	13.315	67.0917	28.5428	85.7892	16.545	37.5708	33.3403
Crebl2	NM_177687	3.33178	14.6633	0.725995	4.98745	67.1448	18.6931	0	12.7535	0	0	10.6446	7.93597	0	7.94401	0
Crebrf	NM_029870	13.0374	16.15	30.9612	7.9196	13.1619	20.7411	23.9269	15.5501	34.4867	21.2009	20.1474	20.9276	10.9079	17.6495	40.0816
Crebzf	NM_145151,NR_073436,NR_073437,NR_073438	3.21087	5.39216	2.44877	2.00269	0.703348	3.13299	7.19643	5.1211	0	48.7871	11.5406	0.955995	0.858158	31.9739	134.997
Creg1	NM_011804	162.662	234.86	62.6704	178.562	180.296	307.47	214.624	72.2957	22.8471	4.64735	23.025	0	17.0032	17.8456	3.7994
Creld2	NM_029720	312.544	581.124	575.463	250.367	409.795	587.81	266.105	128.439	8.37503	104.983	43.2926	99.5952	39.7345	76.4554	124.302
Crem	NM_001110850,NM_001110851,NM_001110852,NM_001110853,NM_001110854,NM_001110855,NM_001110856,NM_001110857,NM_001110858,NM_001110859,NM_001271503,NM_001271504,NM_001271505,NM_001271506,NM_013498,NR_073193	0.993345	0	3.8961	4.95656	6.52784	1.45388	8.16331	9.50588	41.6329	42.9577	11.9011	43.7719	4.77879	32.3223	18.9836
Crim1	NM_015800	6.27827	5.79478	5.63034	1.75815	8.33582	16.1589	10.0031	5.39496	1.90551	26.357	14.3529	5.0356	2.26013	6.12791	16.1609
Crip1	NM_007763	73264.2	65558.5	46569	51002.9	52341.7	53589	38365.5	8019.37	926.405	1502.33	1336.15	1114.34	985.14	866.923	740.543
Crip2	NM_024223	146.259	392.046	435.865	90.8253	87.4625	67.3192	237.979	104.887	146.863	65.197	35.1739	27.9717	10.9852	19.7647	56.1065
Cript	NM_019936	32.4699	19.6385	44.0234	36.0039	25.2893	28.1621	32.344	39.1281	0	21.0838	11.5264	0	3.85695	75.9005	34.4736
Crisp1	NM_009638	8.95063	6.21981	0.433409	10.421	1.30711	0	1.11449	0	689.769	662.56	1177.21	277.154	676.197	609.268	1716.24
Crisp2	NM_001204071,NM_009420	26.6674	89.265	6.26658	33.0052	6.29973	7.01536	4.29712	135.771	486.025	110.924	260.714	150.702	21.5217	109.713	203.355
Crisp4	NM_030033	66.3734	44.7423	91.6442	111.414	46.5821	72.6231	50.3091	33.9165	0	0	0	0	0	0	0
Crk	NM_001277219,NM_001277221,NM_133656	9.84942	9.85917	3.06598	8.77613	11.0959	9.95376	5.78161	13.9138	1.42675	4.11142	6.46211	0	2.25636	10.0646	6.7225
Crlf2	NM_001164735,NM_016715	5.64799	6.8357	0	7.7501	0	4.54657	52.2171	0	0	58.0919	3.72171	0	0	1.74273	0
Crls1	NM_001024385,NM_025646	6.7314	5.0025	0.298787	7.18412	7.20881	1.00346	3.84157	10.4975	2.7808	2.404	3.28563	0	1.09944	4.61562	7.86147
Crnkl1	NM_025820	6.17267	3.14556	12.8226	9.48646	23.2027	13.2505	2.53635	6.93085	0.917995	26.9826	16.8121	9.70377	2.90356	21.3318	57.0948
Crot	NM_023733	2.32932	19.8998	8.53892	7.52061	12.546	5.88259	12.9492	4.80777	34.6415	38.7556	16.2518	1.79501	3.22261	4.65061	23.0431
Crtc2	NM_028881	1.75305	1.86113	17.7413	0	0	7.05592	10.8049	9.22674	0	7.51284	0.641755	26.7933	1.71795	12.6214	21.4972
Crtc3	NM_173863	1.87898	1.05327	2.52209	0.825059	2.17322	4.03349	3.39712	1.05489	4.47105	0.966304	11.2258	0	2.65156	11.5955	12.6399
Cry2	NM_009963	3.83967	16.3872	0	1.05375	1.3878	15.4545	0	8.08368	0.713792	2.46829	14.7591	1.25754	2.25768	10.0705	14.1255
Cryab	NM_001289782,NM_001289784,NM_001289785,NM_009964	5.32551	0	50.0577	1.71943	10.5677	1.68117	0	2.1984	0	0	6.8808	0	0	0.966606	0
Cryba4	NM_021351	1377.93	2901.92	2604.99	1244.63	1343.84	1480.06	1162.6	440.843	0	52.5299	22.4358	0	9.00895	4.72763	0
Crybb1	NM_023695	14.9578	1.12094	61.8628	4.82939	0	61.3848	12.6539	0	0	0	0	5.76335	0	0	0
Cryl1	NM_030004	14.4364	210.985	19.5864	13.4555	84.0107	67.242	24.6231	0	8.1018	3.502	0	0	0	15.9689	0
Cryzl1	NM_026994,NM_133679	5.57235	2.45738	4.10965	4.70542	3.09854	23.0035	0	4.51211	12.7495	24.7993	13.181	0	0	17.1939	18.0217
Cs	NM_026444	15.8895	14.7064	19.314	5.9633	17.0164	34.2547	0.558033	16.2019	52.5127	5.23813	16.1081	3.55828	11.978	18.857	14.2746
Csad	NM_144942	25.0955	121.189	97.001	10.2377	17.9775	33.6694	34.837	8.32964	36.5654	61.0414	34.2649	51.0915	6.97912	133.94	335.069
Csde1	NM_001161854,NM_144901	67.1037	44.1423	162.302	50.1792	63.8836	58.3843	70.6227	48.1177	48.2665	42.314	48.1935	8.38367	9.67588	49.9299	30.7497
Cse1l	NM_023565	2.77071	22.6725	34.5679	2.92457	4.10846	21.7321	10.0712	6.7306	7.13179	38.3626	5.61767	20.9409	1.25319	32.2241	8.96085
Csf1r	NM_001037859	11.6954	10.6066	13.1452	2.17603	9.55283	15.4251	15.4757	0	0	0	4.354	0	2.91386	2.44657	4.16709
Csk	NM_007783	6.91854	40.201	22.3804	7.40958	8.13208	2.71676	11.7873	7.10518	8.78347	0	17.7909	0	4.96099	20.3064	99.3253
Csnk1a1	NM_146087	54.7572	87.9899	139.936	69.1156	137.918	72.697	68.9887	72.3013	29.7931	137.366	208.697	59.9869	25.8021	63.5799	176.475
Csnk1d	NM_027874,NM_139059	18.8497	12.5292	47.6364	4.49832	9.3802	39.5839	9.68169	39.5406	18.2825	9.21971	14.8511	8.05239	8.43302	32.5583	17.2285
Csnk1e	NM_001289898,NM_001289899,NM_013767	16.3172	36.0388	5.97015	6.69613	48.1363	11.8666	8.45923	11.2368	0	2.94093	3.68452	9.98889	0.896662	0.705813	1.60288
Csnk1g1	NM_173185	4.43788	2.31601	8.54389	2.93474	2.06138	6.31275	0.219702	5.62836	1.98795	34.3715	4.4628	23.1152	1.88632	7.09419	11.24
Csnk1g2	NM_001159591,NM_134002	56.7453	128.412	39.1052	19.3089	56.7568	99.3209	57.8203	242.582	799.556	232.044	201.574	530.992	116.015	297.327	437.287
Csnk1g3	NM_152809	7.34213	20.2665	10.1959	10.0748	16.0065	7.97427	6.8239	7.36067	9.74926	5.61881	8.83136	5.72531	5.13938	9.97888	9.18722
Csnk2a1	NM_007788	10.4147	23.2774	12.7004	9.0258	5.7234	17.6499	6.75692	7.05223	2.03798	5.87276	10.0331	7.18088	9.66898	6.48344	13.4434
Csnk2b	NM_009975	125.29	162.662	169.656	52.4664	297.783	139.24	214.624	52.7068	35.5399	21.9458	41.9919	40.2512	2.00733	53.7227	122.003
Cspp1	NM_026493	9.26198	25.9592	18.8876	10.1673	17.4289	22.7224	16.6728	38.3795	217.766	237.024	80.2124	435.654	34.2315	97.7116	166.889
Csrnp1	NM_153287	7.70785	3.55541	6.79538	5.10595	8.96611	36.3726	9.8291	29.8434	0	5.12576	0	1.74097	10.1582	0.82011	5.58735
Csrp1	NM_007791	3.03779	5.52872	0	5.95488	34.5076	15.1381	22.2898	1.52273	6.45397	11.1589	6.67244	11.3704	2.55169	6.69525	0
Csrp2	NM_007792	7.3443	100.17	0	14.2274	8.32783	0	15.9764	0	9.6374	0	7.59133	5.65962	2.54021	1.33303	0
Csrp2bp	NM_001166640,NM_181417	6.75772	0.652215	28.9593	7.86787	2.46716	17.034	13.0423	0.718537	0	3.9492	13.4938	9.38945	5.41834	31.2772	10.7621
Cst11	NM_030059	13093	7104.42	8938.25	6498.01	5549.53	8547.16	5989.55	3033.25	28.2761	309.632	41.7617	174.356	26.0853	0	0
Cst12	NM_027054	1698.74	1739.41	574.367	1050.15	1081.36	1060.76	647.432	518.314	10.4611	36.1745	30.9006	0	12.4079	0	14.787
Cst13	NM_027024	6.52657	0	0	0	0	0	0	0	18.6659	109.729	2.20546	98.6549	11.8078	0	0
Cst3	NM_009976	1215.34	2380.52	1406.07	1133.56	1426.81	1044.45	3060.52	1078.82	188.596	106.476	231.929	542.469	663.473	129.366	97.9293
Cst8	NM_009978	1418.25	1050.27	981.234	803.629	1089.98	1383.85	1167.31	621.092	12.1873	56.1913	9.59985	28.6282	22.4861	5.05715	0
Cstb	NM_007793	247.536	299.915	353.748	241.618	150.651	246.512	230.688	76.1112	33.208	16.4047	42.0392	0	3.75124	1.96854	0
Cstf1	NM_024199	13.0835	13.9798	0.674404	2.31651	0	2.26496	9.53806	0	0	32.557	5.56211	0	0	8.46471	53.2334
Cstf2	NM_001290398,NM_001290399,NM_133196	2.06338	3.59258	15.2767	5.66268	2.65166	0.369111	10.4567	6.75739	4.09152	4.4214	6.64717	3.60416	2.83089	3.60781	2.89174
Cstl1	NM_177655	9.44418	0	3.01823	0	0	0	0	70.6946	4.68178	242.843	13.8293	8.2482	7.40408	0	0
Ctage5	NM_001165253,NM_001165254,NM_146034	10.8415	14.6057	54.5606	12.9956	25.8232	14.7127	3.5843	13.1176	36.1387	112.15	15.328	151.824	7.3272	24.9931	47.1535
Ctbp1	NM_001198859,NM_001198860,NM_001198861,NM_013502	17.795	54.8038	50.9362	15.2879	24.6085	19.0998	62.9466	11.945	2.30128	3.9789	2.71905	6.08147	6.36894	21.4858	19.5175
Ctbp2	NM_001170744,NM_009980	2.89434	17.0028	7.32286	0.882573	3.09962	5.60906	3.96429	0	0.59784	4.13466	0.706374	1.05326	0.945465	1.73653	27.042
Ctcf	NM_181322	21.1973	33.4044	4.97644	15.4394	29.5324	12.9392	23.1165	21.1501	7.47027	72.33	27.362	107.919	11.814	43.0874	71.804
Ctdnep1	NM_026017	11.184	40.9259	3.04192	3.91827	4.58702	6.38511	0	20.0389	30.0806	12.2375	13.5894	3.11735	4.19748	9.54509	5.00231
Ctdsp1	NM_153088	5.25735	4.93522	3.53722	8.35313	13.3347	2.22743	2.84243	29.1272	11.3165	1.77875	6.07771	5.43739	4.06744	1.28068	58.1681
Ctdsp2	NM_001113470,NM_146012	3.48804	16.3258	6.30065	1.24858	6.21217	1.2208	9.34718	3.7249	4.51077	0	5.99588	46.6882	2.67512	10.7626	6.37609
Ctdspl	NM_133710	8.38349	5.3931	15.6511	3.18915	8.00026	21.3818	4.0928	1.165	0.617221	11.7389	15.6794	7.6118	7.32087	14.3426	78.5212
Ctdspl2	NM_001290991,NM_001290992,NM_212450	2.05229	2.83248	4.91913	2.50322	3.5715	5.50691	3.74794	4.00064	14.413	30.7835	7.26258	15.6835	2.0112	12.4891	21.5715
Ctgf	NM_010217	5.43637	16.0924	13.2859	0	0	5.14849	22.995	0	0	0	1.40481	0	2.82045	8.88055	0
Ctla2a	NM_001145799,NM_007796	23.4185	9.82796	7.48424	31.7565	49.1262	26.6141	21.5095	38.6691	16.3896	7.08438	82.3011	0	103.678	33.1545	5.79177
Ctnna1	NM_009818	33.8511	50.5797	70.7867	23.5117	11.077	32.5203	45.9354	18.3299	2.3307	22.8354	23.4075	17.7933	6.14321	17.4084	6.58901
Ctnna3	NM_001164376,NM_001164519,NM_177612	2.64264	29.178	11.1043	2.68607	3.77342	9.45465	1.60868	22.6663	88.0637	144.712	23.218	289.78	14.9629	37.1464	14.4027
Ctnnal1	NM_018761	1.04167	0	1.16516	2.28698	5.01996	0	2.56813	2.19303	6.19666	10.714	2.7456	1.36463	1.22498	4.49982	13.1387
Ctnnb1	NM_001165902,NM_007614	13.8869	20.3928	11.5187	27.3467	15.8368	10.2401	39.638	8.18315	2.36479	0	8.848	2.77748	4.98646	6.86896	15.5993
Ctnnbip1	NM_001141930,NM_023465	27.8367	70.9271	15.4143	18.9095	39.8463	65.08	57.7567	1.93415	0	0	5.44835	0	0.810278	2.12605	0
Ctnnd1	NM_001085448,NM_001085449,NM_001085450,NM_001085453,NM_007615	6.52382	19.0355	57.8398	5.77542	21.6356	16.1877	22.771	3.44596	6.25947	8.11696	11.4019	0.918978	2.47479	6.49348	14.7465
Ctns	NM_031251	2.16913	10.241	9.7867	4.20205	15.3726	21.9122	18.3502	8.05884	16.1296	49.2141	27.4656	78.5634	21.0069	38.5833	13.4115
Ctps	NM_016748	4.40147	1.98973	1.81503	5.45515	6.84237	35.0504	0.583407	11.9567	3.16734	41.9851	5.61352	53.9411	6.67872	15.7716	8.95423
Ctps2	NM_001168568,NM_001168569,NM_001168571,NM_018737,NR_033143	1.25059	3.10262	1.26212	1.44509	2.8548	7.06466	5.13868	2.30954	0.48944	5.07744	3.18062	0.86228	1.93508	14.2167	20.7551
Ctr9	NM_009431	17.9527	12.403	15.1286	29.4143	15.0651	11.0246	30.4613	5.64119	86.3407	124.02	33.7435	65.5252	28.8845	31.1423	80.7373
Ctsa	NM_001038492,NM_008906	19.701	31.5759	33.0041	17.4409	19.3968	42.0636	97.0546	55.7481	0.787613	4.08534	2.32649	2.77518	0	2.61458	2.22662
Ctsb	NM_007798	37.1674	23.0049	133.145	22.667	46.4374	47.8015	79.1886	48.3017	1.80638	1.04107	24.1889	4.24322	9.52243	14.7414	5.10672
Ctsc	NM_009982	1.39829	30.2838	0.496527	2.55828	0	16.6757	5.10717	4.36122	0	0	2.73005	0	1.82706	0	0
Ctsd	NM_009983	219.942	284.711	288.951	280.495	518.127	246.827	594.418	335.18	30.6927	25.2703	44.0357	54.0734	165.266	45.4859	115.693
Ctsf	NM_019861	4.6671	13.6259	0.310738	0	0	7.30521	87.096	1.36468	0	122.508	4.27132	0	0	26.4013	0
Ctsh	NM_007801	18.2211	14.4707	9.45329	0	5.70197	26.6688	73.8982	13.2852	0	0	10.3954	0	0	20.4446	39.7966
Ctsl	NM_009984	26.8903	68.5158	90.9196	88.7703	22.5371	79.4747	144.921	39.6559	0	7.5157	28.248	7.65815	14.8946	6.61373	0
Ctss	NM_001267695,NM_021281	50.2671	71.9547	44.6743	60.4508	167.394	115.18	59.1794	120.889	0	68.9842	37.2171	3.69956	0	11.3278	0
Ctsz	NM_022325	23.4353	9.83501	22.9094	16.6463	22.5877	71.0219	114.422	102.547	0	7.08947	18.1677	0	3.24227	8.50725	0
Cttn	NM_001252572,NM_007803	13.9421	54.0453	0	6.54057	2.29707	14.069	1.46893	0.83625	0	0	12.04	14.0498	0	18.0167	35.0705
Cttnbp2	NM_080285	2.07217	1.48495	0.620847	4.62053	3.12066	29.8863	11.1753	3.18102	0	2.49763	2.5602	0	0	0	0
Cuedc1	NM_001172099,NM_198013	29.6267	111.851	17.705	11.2375	12.1882	32.316	9.40238	15.213	5.37325	55.742	38.0923	107.286	20.5359	49.7955	194.944
Cuedc2	NM_001164290,NM_001164291,NM_001164292,NM_001164293,NM_001164294,NM_001164295,NM_024192	52.2374	23.6957	35.0961	31.4955	22.8855	65.8367	22.7652	20.8287	5.88539	20.3516	20.8615	2.59217	0	51.2854	29.117
Cul1	NM_012042	19.4647	16.1186	69.7881	22.0351	8.79408	31.9907	43.4894	62.3225	95.8897	121.999	54.5111	172.123	12.8756	84.4594	56.2629
Cul3	NM_016716	12.9225	8.14306	14.8764	12.9654	2.67853	25.3538	13.1319	2.92536	24.7978	26.7971	13.429	14.5627	2.45106	15.0062	2.92103
Cul4a	NM_146207	1.37657	25.3617	1.01523	2.32482	2.5515	2.84135	8.70205	14.119	0.787396	13.614	5.58205	9.71045	0.62262	2.28713	15.582
Cul4b	NM_001110142,NM_028288	3.11444	0.387098	2.79179	5.00323	1.46429	2.44594	9.98808	8.52922	1.1297	9.76625	5.33916	4.97567	1.78659	4.92212	7.9843
Cul5	NM_001161618,NM_027807	5.03753	3.98062	0.407576	2.79997	2.45839	8.55518	3.40619	9.84478	20.8632	10.6577	10.3645	20.8841	7.1238	14.1664	20.1072
Cuta	NM_026307,NM_026948,NR_104458	157.541	389.533	63.3072	196.988	307.728	145.078	195.349	35.9801	10.3976	0	18.4279	6.10607	5.48117	28.7636	29.3946
Cutal	NM_030021	0.332235	0.211631	0.796333	0	0	0	0	0	0	2.13573	2.18924	0	7.81399	3.58798	24.4447
Cux1	NM_001291233,NM_001291234,NM_001291238,NM_001291239,NM_001291240,NM_009986,NM_198602	2.79718	5.12264	1.55642	3.15286	3.49037	4.95911	3.48914	10.1654	12.6284	15.4126	5.04682	34.6813	2.05589	4.54666	11.5504
Cuzd1	NM_008411	419.133	690.127	499.181	580.268	334.73	367.273	441.397	106.328	72.1566	61.2849	475.639	24.5325	238.237	319.378	254.093
Cwc15	NM_023153	51.6752	33.1291	107.612	47.577	27.3131	53.6748	5.47957	21.0565	34.7069	0	20.5038	39.3078	0	6.17218	7.00844
Cwc25	NM_026186	10.9168	4.29074	27.28	22.3105	10.0742	10.5954	20.5198	8.96509	8.63587	10.452	4.59164	53.2504	2.0486	14.334	14.6484
Cwc27	NM_026072	5.50409	3.11651	22.8023	6.71346	6.87687	1.09401	0	1.43059	1.51586	47.1766	16.1195	24.0354	2.39729	5.66111	4.28542
Cwf19l2	NM_027545	2.62325	5.32243	9.15981	4.79945	2.34108	4.69265	0.39922	4.09092	0	23.7335	14.9383	26.7289	1.71382	19.4862	30.6365
Cwh43	NM_181323	0.141564	0	0.67863	0	0	0	0	0	14.7373	100.103	100.123	16.691	19.9771	177.781	255.931
Cx3cl1	NM_009142	2.56613	7.00545	2.92893	10.0606	5.88884	4.59045	26.1095	50.5946	0	3.1421	15.0305	0	1.437	2.63933	0
Cxadr	NM_001025192,NM_001276263,NM_009988	10.2218	8.16542	22.3375	12.4341	23.9645	24.0182	24.7467	6.59171	14.7909	7.81412	6.55354	1.44768	1.94928	6.47853	8.13064
Cxcl1	NM_008176	6.07055	0	5.17351	0	3.90066	8.68752	48.2248	0	0	0	1.77784	0	0	14.9849	161.645
Cxcl14	NM_019568	13.4538	37.7614	72.8925	12.692	2.02612	14.6658	26.777	17.7027	4.68946	0	1.84693	0	0	0	0
Cxcl16	NM_023158	11.4529	74.3532	2.00558	1.72224	67.2903	6.73567	50.9278	3.30298	0	0	2.06761	0	0	0	0
Cxcl2	NM_009140	58.8685	47.4383	32.8671	13.6253	155.52	78.0292	186.518	238.913	0	0	0	0	0	1.09424	0
Cxxc1	NM_028868	3.33047	1.15717	6.04757	1.66183	1.45909	78.8049	4.35428	2.12474	0	9.7316	4.65519	5.94963	1.78025	4.67111	0
Cxxc5	NM_133687	52.7411	71.9294	117.231	14.8453	58.654	98.8827	54.8729	7.11769	3.77097	4.34667	2.22778	2.21453	7.95156	5.73752	14.2143
Cyb561	NM_007805	151.048	555.546	146.109	96.2842	105.486	156.625	116.732	47.9346	54.2549	45.9053	85.2452	16.2697	95.843	99.1541	208.86
Cyb561d2	NM_019720	9.052	142.504	0	9.46364	0	27.7591	46.0505	0	11.2184	11.0838	3.78715	5.64692	1.26725	4.65512	9.06142
Cyb5a	NM_025797	102.554	454.669	162.235	16.8867	121.084	206.387	368.719	154.733	26.6905	32.9627	130.649	13.435	21.1051	14.2397	0
[truncated: 6,579 more rows]

## Sheet: Table S2
SX: DESeq2 results table for cauda/caput sperm
Supplemental Table S2: Comparative analysis of mRNAs detected in mouse sperm isolated from the caput and cauda epididymis of untreated mice was completed using DESeq2 package in R. Genes were defined as differentially abundant when they met the criteria of a fold change ≥ 2 or ≤ -2, and an adjusted P-value < 0.01.
Gene name	baseMean	log2FoldChange	lfcSE	stat	pvalue	padj
0610007P14Rik	9.45295	0.174395	0.81473	0.214053	0.830506	0.902224
0610009B22Rik	1.183	-2.92794	2.06792	-1.41589	0.156808	NA
0610009L18Rik	5.26005	-3.79482	1.33304	-2.84674	0.00441693	0.0187324
0610009O20Rik	9.52121	-0.314784	0.751408	-0.418926	0.67527	0.79707
0610010F05Rik	14.4421	-0.177235	0.559466	-0.316792	0.751401	0.849872
0610010K14Rik	15.4203	-2.95897	1.06634	-2.77488	0.00552225	0.0224536
0610011F06Rik	18.147	-0.775908	0.785973	-0.987194	0.323547	0.495283
0610012G03Rik	22.0223	-2.45957	0.702447	-3.50143	0.000462761	0.00289161
0610030E20Rik	9.76507	0.507894	0.854605	0.594302	0.55231	0.704996
0610037L13Rik	19.3559	-0.0875834	0.822458	-0.10649	0.915194	0.951505
0610040F04Rik	4.48788	-4.88035	1.36231	-3.58241	0.000340436	0.00224575
1110001J03Rik	9.4173	-2.20102	0.943783	-2.33213	0.0196941	0.0627253
1110004E09Rik	6.80349	-0.990583	1.00577	-0.984903	0.324672	0.496542
1110004F10Rik	38.3279	-1.98661	0.460615	-4.31294	1.61095e-05	0.000166867
1110007C09Rik	8.26631	-2.86492	1.25633	-2.2804	0.022584	0.0697104
1110008P14Rik	63.1843	-4.48566	0.627578	-7.14757	8.83254e-13	5.71507e-11
1110012L19Rik	0.565674	-1.88325	2.4837	-0.758242	0.448306	NA
1110017D15Rik	31.356	4.68859	0.820545	5.714	1.10352e-08	2.89786e-07
1110020A21Rik	3.61803	5.40807	1.65741	3.26296	0.00110254	0.00595301
1110032A03Rik	15.4135	0.115411	0.690237	0.167205	0.867208	0.925523
1110037F02Rik	29.1862	0.553279	0.49068	1.12758	0.259499	0.427557
1110038B12Rik	8.61223	-0.730826	1.12286	-0.65086	0.515137	0.672971
1110038F14Rik	10.8226	-2.09072	0.858564	-2.43513	0.0148863	0.0503813
1110054M08Rik	4.28556	-1.18106	1.01979	-1.15814	0.246806	0.413302
1110057K04Rik	11.4377	0.347362	0.877916	0.395667	0.692351	0.809423
1110058L19Rik	10.9348	-1.37878	1.16994	-1.17851	0.238592	0.403585
1110059E24Rik	7.67455	-0.0765605	0.942113	-0.0812647	0.935231	0.963673
1110059G10Rik	7.33367	-1.9659	0.935312	-2.10187	0.0355648	0.0984528
1110065P20Rik	33.1654	1.79338	0.797743	2.24807	0.024572	0.0742284
1190007I07Rik	1.28164	-3.06054	2.08141	-1.47042	0.141449	NA
1200014J11Rik	19.2267	1.06641	0.593382	1.79718	0.0723072	0.169142
1300002E11Rik	18.7809	2.41674	0.639844	3.77708	0.000158676	0.00118511
1500009L16Rik	15.2465	-6.2121	0.942811	-6.58892	4.43051e-11	2.05136e-09
1500011B03Rik	93.18	-2.27984	0.589785	-3.86555	0.000110838	0.000871698
1500011K16Rik	13.1112	-2.00544	0.593925	-3.37658	0.000733932	0.00424462
1500012F01Rik	24.0515	-2.04401	0.586634	-3.4843	0.000493434	0.00304924
1500015A07Rik	6.06689	0.688223	0.930342	0.739753	0.45945	0.623673
1500015O10Rik	3.916	0.501783	1.66825	0.300784	0.76358	0.858052
1600002K03Rik	8.93936	-1.58048	0.948441	-1.6664	0.0956343	0.208806
1600014C10Rik	8.94569	-0.911382	0.892334	-1.02135	0.30709	0.478326
1600014C23Rik	3.73277	3.63149	1.66301	2.18369	0.0289853	0.0840095
1600020E01Rik	18.7637	3.49456	1.01679	3.43684	0.000588552	0.0035328
1700001C02Rik	1.05049	3.96681	2.02903	1.95502	0.0505801	NA
1700001C19Rik	15.4501	3.01971	1.82771	1.65218	0.0984974	0.21331
1700001K19Rik	58.11	4.11711	0.876837	4.69541	2.66078e-06	3.56586e-05
1700001L05Rik	10.6759	3.61863	0.754334	4.79711	1.60968e-06	2.29986e-05
1700001O22Rik	134.532	5.05	0.595971	8.47357	2.3798e-17	3.29889e-15
1700003E16Rik	45.0905	5.01792	0.694049	7.22991	4.833e-13	3.33762e-11
1700003F12Rik	80.2121	4.51038	0.754462	5.97827	2.25523e-09	7.04959e-08
1700006E09Rik	8.65214	7.378	2.42584	3.04142	0.00235466	0.0112316
1700007B14Rik	7.31955	5.48889	1.01584	5.4033	6.54273e-08	1.42117e-06
1700007F19Rik	2.87951	5.11422	1.19509	4.27936	1.8743e-05	0.000190933
1700008F21Rik	2.96902	2.9811	1.22068	2.44217	0.0145992	0.049557
1700008J07Rik	7.96555	-0.316799	0.938705	-0.337485	0.735752	0.839107
1700008K24Rik	2.11552	5.37352	1.90804	2.81625	0.00485877	0.0201823
1700009C05Rik	8.32664	5.59175	1.45607	3.84031	0.000122878	0.000951784
1700009J07Rik	57.5044	2.72927	1.00917	2.70446	0.00684148	0.0268856
1700009N14Rik	98.781	5.80374	0.968675	5.99142	2.08012e-09	6.55211e-08
1700010D01Rik	15.0509	3.1741	1.12076	2.8321	0.00462435	0.0194513
1700010I14Rik	6.12781	3.12216	1.30078	2.40023	0.016385	0.0544369
1700011E24Rik	2.90225	4.85725	1.56228	3.10909	0.00187667	0.00931981
1700012A03Rik	466.944	2.86742	0.576311	4.97547	6.50903e-07	1.0546e-05
1700013F07Rik	3.39851	4.54699	1.60778	2.82812	0.00468225	0.0195945
1700013G24Rik	11.8994	6.22417	1.38686	4.48795	7.19131e-06	8.32408e-05
1700015F17Rik	1.9435	4.79252	1.83336	2.61406	0.00894727	0.0333317
1700015G11Rik	20.9505	4.24225	0.836793	5.06966	3.98526e-07	6.90331e-06
1700016H13Rik	203.952	4.69136	0.861832	5.44347	5.22526e-08	1.16584e-06
1700016K19Rik	4.92788	2.70035	1.22956	2.19619	0.0280787	0.0822831
1700017B05Rik	24.5	-0.0604103	0.763393	-0.079134	0.936926	0.964573
1700017N19Rik	6.14281	5.37858	1.30212	4.13063	3.61769e-05	0.000338053
1700018C11Rik	10.3104	2.23387	1.39231	1.60444	0.108617	0.229057
1700018G05Rik	11.4726	-3.30895	1.14692	-2.88509	0.00391306	0.0169218
1700019D03Rik	8.42582	1.78177	1.39941	1.27323	0.202937	0.358487
1700019M22Rik	8.57539	4.16279	1.34453	3.09608	0.00196097	0.00966828
1700019N19Rik	13.6294	3.83639	0.884205	4.3388	1.43262e-05	0.000151192
1700020A23Rik	14.9865	2.7925	1.0554	2.64592	0.0081468	0.0308821
1700020G17Rik	20.5532	6.08045	1.09544	5.55067	2.84574e-08	6.79229e-07
1700020I14Rik	21.5877	-0.485592	0.871472	-0.557208	0.577385	0.72562
1700020N18Rik	9.3299	6.06598	2.24009	2.70791	0.00677079	0.0266696
1700021F05Rik	4.70416	-0.817988	0.968281	-0.844784	0.398232	0.566615
1700021F07Rik	6.02815	6.15823	1.44031	4.27562	1.90608e-05	0.00019385
1700022A21Rik	2.61016	4.09202	1.38673	2.95084	0.00316908	0.0142874
1700023L04Rik	22.4021	1.9473	0.669884	2.90691	0.00365014	0.0159585
1700024P04Rik	1.54719	2.17304	2.1033	1.03316	0.301531	0.472235
1700024P16Rik	23.1143	1.61084	0.649572	2.47985	0.0131437	0.0456611
1700026L06Rik	17.3766	3.58433	0.77882	4.60226	4.1794e-06	5.22044e-05
1700027A15Rik	57.556	4.04193	0.84094	4.80644	1.53641e-06	2.20284e-05
1700028J19Rik	6.29762	6.52784	1.49841	4.35651	1.32154e-05	0.000140797
1700028P14Rik	6.90627	5.17669	1.42781	3.62562	0.00028827	0.00195718
1700029B22Rik	1.59745	1.4178	1.8972	0.747313	0.454875	0.619374
1700029H14Rik	35.2498	2.59828	0.874013	2.97282	0.00295076	0.0134848
1700029I15Rik	21.0271	6.85453	0.981285	6.98526	2.84326e-12	1.64402e-10
1700029J07Rik	8.1013	2.06078	1.03963	1.98222	0.0474551	0.12222
1700030F04Rik	110.665	3.45414	0.655945	5.2659	1.39503e-07	2.7534e-06
1700030K09Rik	10.6194	3.51997	0.843629	4.17241	3.01389e-05	0.000287968
1700030N03Rik	16.306	3.29715	0.733229	4.49676	6.89975e-06	8.06236e-05
1700031M16Rik	5.49183	2.6382	1.17011	2.25466	0.0241549	0.07335
1700031P21Rik	2.61754	4.36305	1.54071	2.83185	0.00462789	0.0194596
1700034E13Rik	3.75036	5.20676	1.49102	3.49208	0.00047928	0.00297971
1700034I23Rik	13.5162	5.50418	0.996997	5.52076	3.37533e-08	7.87321e-07
1700034O15Rik	18.1867	2.86046	1.03246	2.77054	0.00559631	0.0227098
1700037C18Rik	13.2189	2.51266	1.00463	2.50107	0.0123818	0.0434829
1700037H04Rik	10.6856	-0.305823	0.923036	-0.331323	0.7404	0.842536
1700039E15Rik	8.04422	3.94796	1.21661	3.24506	0.00117424	0.00629603
1700039E22Rik	4.76314	5.80068	1.24409	4.66258	3.12277e-06	4.09149e-05
1700040L02Rik	2.9358	0.886288	1.61708	0.548081	0.583636	0.73042
1700042G07Rik	58.9391	7.06431	0.805414	8.77104	1.77025e-18	2.75979e-16
1700042G15Rik	10.0177	3.20854	1.09575	2.92817	0.00340965	0.0151327
1700055C04Rik	2.56149	2.06025	1.99316	1.03366	0.301295	0.471986
1700074P13Rik	4.54475	2.73954	1.23584	2.21674	0.0266408	0.0790264
1700080E11Rik	3.98378	2.62814	1.51029	1.74015	0.0818322	0.185709
1700080O16Rik	3.18392	4.37348	1.66666	2.6241	0.0086879	0.0325228
1700084E18Rik	3.16848	3.91296	1.34197	2.91584	0.00354732	0.0156199
1700084M14Rik	2.01116	5.26207	1.61728	3.25365	0.00113932	0.0061328
1700086L19Rik	2.21599	1.86333	1.67177	1.11458	0.265029	0.433651
1700092M07Rik	10.689	6.61033	1.02038	6.47831	9.27544e-11	4.06535e-09
1700093K21Rik	25.0401	5.22022	1.17503	4.44263	8.88665e-06	9.99525e-05
1700094D03Rik	5.94435	5.04658	1.21434	4.15583	3.24105e-05	0.000306581
1700095A21Rik	9.01534	4.20227	0.953977	4.405	1.05781e-05	0.000115497
1700096K18Rik	4.8461	1.08815	0.920883	1.18164	0.237349	0.402042
1700105P06Rik	10.643	3.46761	0.890774	3.89281	9.90899e-05	0.000794526
1700110K17Rik	2.33845	0.622977	1.64087	0.379663	0.704195	0.818581
1700112E06Rik	2.02978	-0.329913	1.66292	-0.198393	0.842738	0.910161
1700113A16Rik	8.21745	-2.84112	0.997455	-2.84837	0.00439441	0.0186562
1700120C14Rik	1.84868	-2.64807	1.49789	-1.76787	0.0770834	0.177484
1700120G07Rik	221.295	2.67503	0.549974	4.86392	1.15085e-06	1.72074e-05
1700120K04Rik	1.92713	0.753846	1.65853	0.454527	0.64945	0.778758
1700123O20Rik	7.64875	-1.94336	1.38301	-1.40517	0.159971	0.303015
1700129C05Rik	2.81852	5.76787	1.40396	4.1083	3.98583e-05	0.000367303
1810009A15Rik	2.86692	-1.85991	1.09023	-1.70598	0.0880124	0.196334
1810010H24Rik	1.82604	-3.53595	1.75795	-2.01141	0.0442827	0.115942
1810013L24Rik	12.24	-1.26251	0.938684	-1.34497	0.178634	0.327145
1810019D21Rik	7.51335	0.565302	0.945926	0.597617	0.550095	0.703163
1810022K09Rik	8.62674	-0.848864	0.760868	-1.11565	0.264571	0.433243
1810026B05Rik	13.7549	0.997988	0.695812	1.43428	0.151493	0.292389
1810030O07Rik	15.6179	0.492124	0.846987	0.581029	0.561221	0.712878
1810032O08Rik	3.59733	2.13093	1.39635	1.52607	0.126992	0.257511
1810037I17Rik	25.8299	-2.11278	0.712771	-2.96417	0.00303496	0.013803
1810043G02Rik	7.56904	-1.89695	0.833316	-2.27639	0.0228226	0.0702531
1810043H04Rik	29.004	-1.73752	0.780646	-2.22574	0.0260313	0.0776651
1810044D09Rik	18.9794	-1.5213	0.685185	-2.22028	0.0263995	0.0785164
1810058I24Rik	44.4943	-1.81146	0.598872	-3.02479	0.00248806	0.0117722
1810062O18Rik	1.38084	3.11785	1.68097	1.85479	0.0636262	0.15341
1810064F22Rik	21.711	-3.53318	0.682568	-5.17631	2.26321e-07	4.22328e-06
2010012O05Rik	14.7042	-1.15042	0.843953	-1.36314	0.172839	0.319719
2010107E04Rik	64.837	-2.46137	0.418732	-5.87814	4.14899e-09	1.20233e-07
2010107G23Rik	4.54883	-2.21963	1.37245	-1.61727	0.10582	0.224511
2010315B03Rik	6.04222	1.65609	1.22304	1.35408	0.175711	0.323719
2010320M18Rik	6.11166	-0.870984	1.14435	-0.761119	0.446586	0.611196
2200002D01Rik	0.842249	-2.47657	2.18554	-1.13316	0.257148	NA
2200002J24Rik	2.70283	2.88017	1.75293	1.64306	0.100371	0.216037
2210013O21Rik	7.47284	-3.01026	1.01869	-2.95502	0.00312652	0.0141411
2210015D19Rik	9.50889	-1.85424	1.12001	-1.65556	0.097811	0.212309
2210016F16Rik	24.5691	-2.76189	0.766438	-3.60354	0.000313908	0.00209204
2210016L21Rik	26.6986	-0.389321	0.54539	-0.713839	0.475326	0.637565
2210018M11Rik	8.2599	0.885792	0.881884	1.00443	0.315171	0.486361
2210408F21Rik	12.0838	0.985182	1.05365	0.935017	0.34978	0.521407
2210416O15Rik	4.05966	2.41394	0.865056	2.7905	0.00526263	0.0215545
2300009A05Rik	10.4497	-1.1945	0.974835	-1.22533	0.220449	0.38038
2310003H01Rik	16.7046	0.725998	0.955365	0.759917	0.447304	0.611956
2310009A05Rik	4.48438	-4.88936	1.43363	-3.41047	0.000648508	0.00383439
2310009B15Rik	5.4781	-2.16898	1.23237	-1.76	0.0784077	0.179684
2310010J17Rik	5.23167	-2.4743	0.937854	-2.63825	0.00833345	0.0313868
2310011J03Rik	32.2806	-0.883616	0.896156	-0.986007	0.32413	0.49596
2310014L17Rik	14.7648	-4.23554	1.08445	-3.9057	9.3953e-05	0.000758771
2310030G06Rik	7.28401	-1.98703	0.912847	-2.17674	0.0295002	0.0851078
2310033P09Rik	23.7166	-1.53021	0.623788	-2.45309	0.0141634	0.048468
2310035C23Rik	17.0594	0.924995	0.71071	1.30151	0.193085	0.345745
2310036O22Rik	30.6854	-1.16185	0.591056	-1.96571	0.0493321	0.125974
2310039H08Rik	22.5195	-1.24753	0.705654	-1.7679	0.077077	0.177484
2310045N01Rik	10.0529	-0.477386	1.1818	-0.403949	0.68625	0.805552
2310047M10Rik	8.51768	-2.75013	1.07675	-2.55411	0.0106461	0.0383384
2310061I04Rik	5.66101	1.6276	0.995159	1.63552	0.10194	0.218385
2310061J03Rik	4.2963	1.4516	0.910451	1.59438	0.110852	0.232502
2310067B10Rik	20.671	-0.149822	0.581745	-0.257539	0.796763	0.880478
2410002F23Rik	26.4702	-0.740328	0.716137	-1.03378	0.301239	0.471958
2410004B18Rik	4.90038	0.157239	1.27524	0.123301	0.901869	0.944519
2410004N09Rik	11.2377	-2.12124	0.841451	-2.52094	0.0117043	0.0415179
2410006H16Rik	36.2135	-1.83017	0.460924	-3.97065	7.16771e-05	0.000600528
2410015M20Rik	157.613	-1.33595	0.614181	-2.17518	0.0296167	0.0853439
2410016O06Rik	5.11808	1.00773	1.09614	0.919348	0.357914	0.529226
2410089E03Rik	21.6691	1.96728	0.785141	2.50564	0.0122231	0.0430359
2410131K14Rik	7.64105	-4.58314	1.42734	-3.21098	0.00132284	0.00698632
2500004C02Rik	5.53262	2.71914	1.08662	2.50239	0.0123357	0.043358
2510002D24Rik	23.5293	-0.527269	0.575181	-0.916701	0.359299	0.530476
2510009E07Rik	10.8104	-2.95331	1.10268	-2.6783	0.00739964	0.0285866
2510039O18Rik	9.89591	-1.69642	0.946749	-1.79184	0.0731585	0.17068
2610002J02Rik	18.3867	-3.34714	0.88216	-3.79425	0.000148088	0.00111756
2610015P09Rik	33.8065	2.55232	0.549236	4.64703	3.36749e-06	4.3611e-05
2610034B18Rik	2.53037	-1.339	1.16969	-1.14475	0.252314	0.41946
2610301B20Rik	5.06077	-0.327709	0.936272	-0.350015	0.726328	0.83322
2610307P16Rik	3.05083	4.56081	1.43209	3.18473	0.0014489	0.00752621
2610318N02Rik	44.3581	2.91383	1.01406	2.87344	0.00406029	0.0174726
2610507B11Rik	57.3757	0.31971	0.568305	0.562568	0.573729	0.723268
2610524H06Rik	12.5211	-5.91695	1.0009	-5.91165	3.38689e-09	1.01988e-07
2700029M09Rik	12.8844	0.705302	0.797929	0.883916	0.376742	0.546906
2700038G22Rik	1.56552	-1.39069	1.45679	-0.954626	0.339767	0.511498
2700046G09Rik	9.93469	-1.13046	0.792238	-1.42691	0.153605	0.295086
2700060E02Rik	32.0507	-2.20122	0.565631	-3.89163	9.95747e-05	0.000797893
2700062C07Rik	8.62535	0.268107	0.89247	0.30041	0.763865	0.858265
2700070H01Rik	7.32384	2.98981	1.28953	2.31853	0.0204203	0.0645029
2700089E24Rik	14.5729	-0.0849048	0.613196	-0.138463	0.889875	0.938571
2700094K13Rik	14.2027	-3.86786	0.774959	-4.99105	6.00528e-07	9.84833e-06
2810001G20Rik	11.5058	-3.7053	0.873147	-4.24362	2.19945e-05	0.00022041
2810004N23Rik	24.3786	1.23573	0.47172	2.61964	0.00880239	0.0328416
2810008D09Rik	35.7875	0.894416	0.806804	1.10859	0.267607	0.436073
2810013P06Rik	29.5782	0.913638	0.801999	1.1392	0.25462	0.422115
2810025M15Rik	6.29209	-1.9013	1.1542	-1.64729	0.0994987	0.214648
2810403A07Rik	20.5405	0.70925	0.964367	0.735456	0.462062	0.625497
2810408A11Rik	63.5707	2.63199	0.964964	2.72755	0.00638069	0.0253744
2810408I11Rik	3.38772	0.329656	1.43682	0.229434	0.818532	0.894422
2810408M09Rik	3.85975	1.79224	1.2225	1.46604	0.142638	0.280046
2810428I15Rik	53.9332	-3.66847	0.573596	-6.39556	1.59959e-10	6.74676e-09
2810454H06Rik	4.4145	0.927664	1.09139	0.849981	0.395335	0.563797
2810459M11Rik	26.2304	-7.4323	0.982018	-7.5684	3.77854e-14	3.12325e-12
2810474O19Rik	120.245	2.14415	0.373009	5.74826	9.01673e-09	2.47183e-07
2900005J15Rik	7.73436	5.07913	1.27744	3.97604	7.00725e-05	0.000591105
2900026A02Rik	25.6516	-0.151444	0.766256	-0.197642	0.843325	0.910368
2900060B14Rik	349.716	-0.204197	0.566946	-0.36017	0.71872	0.828506
2900076A07Rik	13.1087	1.02187	1.0484	0.974697	0.32971	0.50188
3010026O09Rik	5.56331	-3.87689	1.13139	-3.42666	0.000611061	0.00364447
3110040N11Rik	6.77647	-0.539084	0.917909	-0.587296	0.557005	0.709418
3110056K07Rik	7.04333	1.16863	1.0661	1.09617	0.273003	0.442581
3110082I17Rik	7.18634	-3.93793	0.958945	-4.10652	4.01668e-05	0.000368899
3830406C13Rik	6.66307	-0.0519051	0.860917	-0.0602905	0.951924	0.973503
4430402I18Rik	6.20104	2.80377	1.06153	2.64126	0.00825988	0.0311955
4632415L05Rik	5.15513	1.6808	1.2224	1.37499	0.169134	0.31466
4632428C04Rik	4.37054	-4.83682	1.52638	-3.16883	0.00153053	0.00788375
4732471J01Rik	55.0236	4.14702	0.795795	5.21116	1.87663e-07	3.56675e-06
4831440E17Rik	11.95	1.68559	0.66159	2.54778	0.0108411	0.0388927
4833418N02Rik	6.59728	6.97562	1.43677	4.85506	1.20353e-06	1.78371e-05
4833420G17Rik	13.7491	0.386979	0.714898	0.541306	0.588296	0.733513
4833439L19Rik	31.5868	-1.8529	0.54706	-3.38701	0.00070658	0.00411648
4921509C19Rik	510.797	3.72092	0.599776	6.20386	5.50948e-10	2.01949e-08
4921511H03Rik	6.76853	-3.95497	1.28482	-3.07822	0.0020824	0.0101677
4921524J17Rik	5.54908	-2.0083	0.952691	-2.10803	0.0350287	0.0972966
4921536K21Rik	7.05093	4.92977	1.3648	3.61207	0.000303762	0.00203433
4922502D21Rik	5.12971	3.90067	1.57137	2.48233	0.0130525	0.0453981
4930402F06Rik	4.83417	6.52997	1.59823	4.08576	4.39334e-05	0.000398217
4930402H24Rik	49.128	2.72059	0.764805	3.55723	0.000374785	0.00241849
4930404N11Rik	21.4139	3.29676	0.890171	3.70351	0.000212637	0.00151904
4930407I10Rik	142.053	4.34738	0.693382	6.26982	3.61465e-10	1.4088e-08
4930412O13Rik	27.5573	3.87773	0.597774	6.48695	8.75923e-11	3.85281e-09
4930413G21Rik	12.073	2.30089	0.731522	3.14534	0.00165893	0.00838381
4930415O20Rik	1.03524	3.13017	1.92501	1.62606	0.103937	NA
4930426D05Rik	5.52034	4.19155	1.23163	3.40326	0.000665863	0.00392194
4930430A15Rik	2.99039	5.82788	1.6679	3.49415	0.000475571	0.00295964
4930451I11Rik	10.1193	4.88889	1.34936	3.62311	0.000291084	0.00196811
4930453N24Rik	23.7436	3.622	0.787881	4.59714	4.28323e-06	5.31777e-05
4930470P17Rik	5.58504	4.62682	1.6526	2.79972	0.00511462	0.0210252
4930471G03Rik	18.5373	4.95221	0.973884	5.08501	3.67615e-07	6.46792e-06
4930474H20Rik	10.2698	3.3357	1.05984	3.14737	0.00164746	0.00833269
4930487D11Rik	0.953321	3.71762	2.09253	1.77662	0.075631	NA
4930505A04Rik	2.0522	2.7756	1.50194	1.84801	0.0646008	0.155032
4930509J09Rik	3.59883	3.42285	1.17722	2.90757	0.00364243	0.0159305
4930511M06Rik	10.1797	5.57606	0.973171	5.72979	1.00556e-08	2.69229e-07
4930515L19Rik	1.54274	4.90515	2.1031	2.33234	0.0196827	0.0627253
4930525D18Rik	64.3561	3.00162	0.667717	4.49536	6.94539e-06	8.108e-05
4930526I15Rik	13.2679	-1.50811	0.700239	-2.15371	0.031263	0.0888612
4930529C04Rik	12.3503	3.78489	1.02847	3.68012	0.000233128	0.00163773
4930544D05Rik	30.549	6.79112	1.04949	6.47085	9.7453e-11	4.25614e-09
4930545L23Rik	4.93289	2.46656	1.56422	1.57686	0.114828	0.238906
4930552N02Rik	4.02145	4.78708	1.71856	2.78553	0.0053441	0.0218447
4930553C11Rik	3.90285	6.22009	1.574	3.95178	7.75705e-05	0.000642906
4930553E22Rik	6.45082	6.06236	1.20673	5.02379	5.06606e-07	8.51209e-06
4930556N13Rik	3.77445	6.15794	1.54813	3.97767	6.95939e-05	0.000587873
4930563D23Rik	80.8105	2.12633	0.724581	2.93457	0.00334012	0.0149013
4930563F08Rik	1.20042	1.6326	1.96792	0.82961	0.406759	NA
4930571K23Rik	186.579	4.24836	0.919479	4.6204	3.83004e-06	4.87805e-05
4930581F22Rik	4.82908	5.44904	1.38785	3.92624	8.62846e-05	0.000705632
4930583K01Rik	4.90209	4.00327	1.53384	2.60996	0.00905517	0.0336545
4930592I03Rik	2.58186	4.67495	1.5908	2.93875	0.0032954	0.0147318
4930593A02Rik	10.213	3.8238	1.02007	3.74858	0.00017784	0.00130685
4931403E22Rik	4.12484	3.89553	1.23749	3.14794	0.00164427	0.00831999
4931406C07Rik	10.5364	-0.214066	0.578563	-0.369996	0.711385	0.824294
4931406P16Rik	10.5077	0.717227	0.9198	0.779764	0.43553	0.600805
4931408C20Rik	53.5383	3.71398	0.649121	5.72156	1.05553e-08	2.78967e-07
4931409K22Rik	29.3568	4.32171	0.995739	4.3402	1.42352e-05	0.00015049
4931420L22Rik	11.3259	3.06657	1.4453	2.12176	0.0338579	0.0946639
4931423N10Rik	15.9331	5.58755	1.19918	4.65947	3.17021e-06	4.13605e-05
4931428F04Rik	7.41513	4.54696	1.21032	3.75681	0.000172091	0.00127372
4931429L15Rik	6.95143	1.95963	2.35562	0.831894	0.405469	0.573139
4931440F15Rik	5.25248	5.87126	1.49748	3.92076	8.82719e-05	0.000719494
4932414N04Rik	1061.52	3.56049	0.584687	6.08957	1.13211e-09	3.84108e-08
4932416H05Rik	4.39558	2.01718	1.17934	1.71043	0.0871868	0.194879
4932418E24Rik	5.70966	3.60628	1.14882	3.1391	0.00169466	0.00853288
4932438A13Rik	192.696	2.06226	0.415548	4.96275	6.95017e-07	1.11893e-05
4932438H23Rik	21.6488	0.198436	0.908844	0.218339	0.827165	0.900219
4933400F21Rik	8.69186	3.08559	0.806701	3.82495	0.0001308	0.00100182
4933402J07Rik	18.9952	3.32014	0.815193	4.07283	4.64444e-05	0.00041783
4933402P03Rik	110.002	3.16537	0.805155	3.93139	8.44576e-05	0.000692991
4933407K13Rik	4.0306	3.86138	1.28485	3.00533	0.00265295	0.0124235
4933409G03Rik	54.0893	3.89086	0.693852	5.60763	2.05118e-08	5.09321e-07
4933411K16Rik	224.925	3.79316	0.777031	4.88161	1.05222e-06	1.59595e-05
4933415F23Rik	19.8427	2.51151	0.884391	2.83981	0.00451399	0.0190406
4933421O10Rik	9.4699	1.25106	0.8666	1.44364	0.148839	0.288997
4933422H20Rik	5.74045	6.34699	1.49878	4.23476	2.28794e-05	0.000228164
4933427D14Rik	48.0513	2.79665	0.646168	4.32806	1.5043e-05	0.000158075
4933427G17Rik	14.7788	6.75699	1.23356	5.47762	4.31073e-08	9.86821e-07
4933430N04Rik	9.6671	7.53437	1.48439	5.07573	3.86009e-07	6.74338e-06
4933433C11Rik	6.35426	5.05548	1.29395	3.90702	9.34409e-05	0.000755626
4933433G15Rik	4.09973	2.14703	1.63986	1.30927	0.190442	0.342107
4933434E20Rik	20.1707	-0.918233	0.65066	-1.41123	0.158176	0.300911
4933438K21Rik	28.0879	3.23545	0.631762	5.12132	3.03401e-07	5.4666e-06
4933439C10Rik	7.2487	1.9691	1.23115	1.5994	0.109731	0.230934
5031425E22Rik	6.22204	-1.36898	1.04137	-1.31459	0.188647	0.339576
5031439G07Rik	168.22	1.56413	0.623131	2.51012	0.0120692	0.0425914
5033403H07Rik	6.01541	-5.30381	1.17526	-4.51289	6.39488e-06	7.544e-05
5033406O09Rik	1.84505	2.76434	1.95517	1.41386	0.157402	0.30004
5330417C22Rik	10.1355	1.35134	0.97792	1.38185	0.167018	0.311996
5330426P16Rik	14.4938	0.162609	0.942811	0.172473	0.863066	0.922574
5430405H02Rik	4.56752	-0.0672384	1.08301	-0.0620848	0.950495	0.972847
5430416N02Rik	3.9918	-0.688544	0.94979	-0.724943	0.468487	0.631779
5430435G22Rik	9.50184	-5.9619	1.13263	-5.26375	1.41147e-07	2.77694e-06
5730403I07Rik	4.80925	1.7341	1.76263	0.983812	0.325208	0.496992
5730405O15Rik	3.79059	0.0644378	1.74789	0.036866	0.970592	0.984103
5730408K05Rik	3.08624	1.08158	1.19984	0.901439	0.367355	0.537844
5730409E04Rik	9.33808	-1.75089	0.796875	-2.1972	0.0280061	0.0821255
5730455P16Rik	19.0745	-0.56675	0.71339	-0.794446	0.426936	0.593502
5730559C18Rik	8.04932	3.98368	1.30683	3.04834	0.00230108	0.0110187
5930430L01Rik	15.6218	0.0214966	0.73456	0.0292645	0.976654	0.986523
6030458C11Rik	16.4062	1.75416	0.754649	2.32447	0.0201001	0.0638024
6330407A03Rik	12.8249	-0.0626896	0.83421	-0.0751484	0.940097	0.96664
6330416G13Rik	8.00472	-1.12878	0.912304	-1.23729	0.21598	0.375072
6330418K02Rik	0.6171	-1.13768	2.23126	-0.509884	0.610133	NA
6330419J24Rik	7.75624	0.296279	1.02994	0.287665	0.773603	0.864603
6430548M08Rik	29.9683	0.0554775	0.741122	0.0748561	0.940329	0.96664
6430550D23Rik	8.50368	5.30266	1.41106	3.75793	0.000171325	0.00126923
6430573F11Rik	8.73452	1.56114	1.45751	1.07111	0.284122	0.45433
8430419L09Rik	18.3602	2.95528	0.939849	3.14442	0.00166419	0.00840696
9030624J02Rik	9.29101	1.85153	0.874951	2.11615	0.0343319	0.0957284
9130230L23Rik	27.6081	2.03553	0.55497	3.66782	0.000244624	0.00170347
9130401M01Rik	7.19913	-4.42879	1.59644	-2.77417	0.00553427	0.0224876
9230102O04Rik	6.62674	0.388998	0.734295	0.529757	0.59628	0.739136
9230104L09Rik	559.685	-5.95746	0.525906	-11.328	9.53684e-30	7.34098e-27
9230105E05Rik	11.4281	-6.20794	1.23644	-5.0208	5.14561e-07	8.62222e-06
9230110F15Rik	118.949	-7.16644	0.679286	-10.55	5.0823e-26	2.01915e-23
9230114K14Rik	3.0939	2.39981	1.34477	1.78455	0.0743349	0.172867
9230116N13Rik	4.32484	0.120043	1.71336	0.0700627	0.944144	0.968683
9330020H09Rik	5.45087	1.15754	1.09958	1.05272	0.292471	0.463482
9330162012Rik	3.08325	2.92455	1.31039	2.23182	0.025627	0.076719
9430016H08Rik	2.10279	-2.18774	1.48905	-1.46922	0.141774	0.279061
9430038I01Rik	5.23687	-2.20809	1.23082	-1.79399	0.072814	0.170005
9430083A17Rik	5.57826	0.644145	0.949154	0.678652	0.497358	0.6573
9530068E07Rik	14.6579	-1.58978	0.626226	-2.53866	0.0111278	0.0397706
9530077C05Rik	4.97412	3.0375	1.53725	1.97593	0.0481627	0.123758
9530082P21Rik	9.88542	0.28399	1.10663	0.256627	0.797467	0.880703
9930021J03Rik	15.1327	1.30557	0.596881	2.18732	0.0287192	0.0834803
9930104L06Rik	4.5747	1.25253	1.39713	0.8965	0.369986	0.540155
A230046K03Rik	16.499	0.485035	0.461677	1.05059	0.293445	0.464029
A330023F24Rik	17.021	1.77521	0.723437	2.45386	0.0141333	0.0484188
A330069E16Rik	6.76947	-3.07309	1.08804	-2.82443	0.00473649	0.0197744
A430005L14Rik	10.7186	-1.07607	0.876837	-1.22722	0.219741	0.379736
A630023A22Rik	2.87489	3.77071	1.71936	2.19308	0.0283014	0.082695
A630089N07Rik	9.15722	7.10613	1.17471	6.04928	1.45492e-09	4.74003e-08
A830080D01Rik	11.2446	0.808631	0.602273	1.34263	0.179391	0.328001
A930005H10Rik	3.17005	0.545461	1.1515	0.473695	0.635717	0.768519
A930013F10Rik	8.04781	1.71579	0.921494	1.86196	0.0626082	0.15149
A930015D03Rik	2.69429	-3.67122	1.37784	-2.66446	0.0077111	0.0295213
A930019D19Rik	3.83412	2.70419	1.29362	2.0904	0.0365816	0.10045
AA414768	9.1514	-0.820743	0.661822	-1.24013	0.214929	0.37351
Aaas	5.4382	-0.84343	1.2501	-0.674689	0.499873	0.659571
Aacs	11.3633	-1.76543	1.0516	-1.6788	0.0931905	0.204806
Aaed1	3.14623	0.185008	1.0736	0.172325	0.863182	0.922579
Aagab	13.4644	-1.11571	0.726541	-1.53565	0.124625	0.254078
Aamdc	10.7459	-3.25279	0.984924	-3.30258	0.000958009	0.00531001
Aamp	76.834	-0.940123	0.596925	-1.57494	0.11527	0.239686
Aar2	39.4061	-1.38307	0.750434	-1.84303	0.0653249	0.156252
Aars	43.7624	0.240796	0.652017	0.36931	0.711897	0.824367
Aars2	6.31834	4.01086	0.987415	4.06198	4.86582e-05	0.000433002
Aarsd1	23.6666	-1.33672	0.678758	-1.96936	0.0489117	0.125108
Aasdh	5.02588	2.85098	0.986563	2.88982	0.00385468	0.0167036
Aasdhppt	6.34807	-0.738271	0.889537	-0.82995	0.406567	0.574164
Aatf	21.2699	2.92339	0.806367	3.62538	0.000288537	0.00195792
AB124611	4.61969	0.653891	1.03359	0.632641	0.526968	0.683453
Abca1	25.278	-2.56068	0.573702	-4.46343	8.06587e-06	9.1726e-05
Abca14	10.5981	6.00577	1.03483	5.80361	6.49028e-09	1.82083e-07
Abca16	13.2946	0.498586	1.25461	0.397403	0.69107	0.808522
Abca2	51.796	-0.345118	0.765613	-0.450773	0.652153	0.780449
Abca3	30.2359	1.19032	0.93083	1.27878	0.200976	0.356352
Abca5	27.5943	1.36354	0.616106	2.21316	0.0268867	0.0796
Abca9	13.5654	3.41565	1.11391	3.06635	0.00216687	0.0104944
Abcb10	11.19	-0.460149	0.908335	-0.506585	0.612446	0.751733
Abcb5	274.891	7.51256	0.723037	10.3903	2.74506e-25	1.02449e-22
Abcb8	16.5488	-0.280003	1.08945	-0.257012	0.797169	0.880594
Abcb9	8.94162	-0.695082	1.10755	-0.627583	0.530277	0.686049
Abcc1	22.8867	-1.96285	0.694634	-2.82573	0.00471735	0.0197079
Abcc12	6.71619	3.13277	1.17524	2.66564	0.00768426	0.029446
Abcc3	10.7337	1.21485	0.759102	1.60038	0.109514	0.23056
Abcc4	13.6332	-3.71904	0.949365	-3.9174	8.95106e-05	0.000728466
Abcc5	21.7886	1.3252	0.711472	1.86262	0.0625153	0.151295
Abcd3	27.064	-1.50692	0.689069	-2.18689	0.0287507	0.0835323
Abcd4	3.39692	2.34255	1.47302	1.59031	0.111765	0.234058
Abce1	28.9348	1.87881	0.596343	3.15056	0.00162961	0.00825343
Abcf1	539.966	3.28481	0.431225	7.61738	2.58866e-14	2.22951e-12
Abcf2	29.2365	0.804894	0.564502	1.42585	0.153913	0.295425
Abcf3	32.2534	-1.30799	0.870648	-1.50231	0.133017	0.265904
Abcg2	9.74342	0.510018	1.03148	0.494454	0.620986	0.757759
Abhd11	33.6766	-0.00302951	0.664475	-0.00455925	0.996362	0.997315
Abhd11os	3.37576	2.3	1.40984	1.63139	0.102807	0.219741
Abhd12	48.3684	-1.28401	0.696785	-1.84276	0.0653646	0.156286
Abhd14b	13.9665	0.630355	0.890415	0.707934	0.478986	0.640729
Abhd16a	29.4661	-2.80126	0.920232	-3.04408	0.00233393	0.0111391
Abhd17a	37.454	-1.55913	0.742314	-2.10037	0.0356967	0.0987251
Abhd17b	7.59029	1.07575	0.742454	1.44891	0.147363	0.286854
Abhd17c	8.59637	-2.03797	1.10628	-1.84218	0.0654493	0.156458
Abhd2	89.618	-2.42773	0.472319	-5.14003	2.74694e-07	5.01691e-06
Abhd4	13.4571	0.690061	1.16754	0.591037	0.554496	0.707173
Abhd5	8.3029	-0.443558	0.82638	-0.536749	0.591441	0.736
Abhd8	13.211	1.15832	1.02787	1.12691	0.259779	0.427847
Abi1	12.1505	-1.98842	0.706766	-2.81341	0.00490195	0.0203206
Abi2	14.7981	0.360232	0.828752	0.434668	0.663804	0.789486
Abl1	35.9557	0.986965	0.623416	1.58316	0.113386	0.236608
Ablim1	36.6119	-1.215	0.511341	-2.3761	0.0174966	0.0572499
Abracl	25.0568	-3.98311	0.63229	-6.2995	2.98612e-10	1.18254e-08
Abtb1	7.13761	0.475457	0.989895	0.480311	0.631006	0.765382
Acaa1a	26.4067	-2.00472	0.76463	-2.62182	0.0087461	0.032691
Acaa2	18.5584	-2.21071	0.940418	-2.35078	0.0187342	0.0603375
Acaca	15.5894	2.33707	0.85231	2.74204	0.00610581	0.0243757
Acacb	11.1174	2.41952	0.680466	3.55569	0.000376991	0.00242963
Acad11	7.94284	1.04854	0.980146	1.06978	0.28472	0.454991
Acad8	57.1573	-3.88255	0.678107	-5.72557	1.03086e-08	2.74808e-07
Acadl	5.40131	-0.856208	1.14787	-0.745914	0.45572	0.620013
Acadm	10.5054	-2.36295	0.738681	-3.19887	0.00137966	0.00724912
Acads	5.89633	-4.43751	1.22481	-3.62303	0.000291177	0.00196811
Acadsb	18.04	0.762927	0.739363	1.03187	0.302133	0.472833
Acadvl	28.948	-3.62933	0.690728	-5.25435	1.48545e-07	2.91318e-06
Acap1	16.0338	-1.5152	0.767609	-1.97392	0.0483907	0.124162
Acap2	27.1305	-0.80424	0.600788	-1.33864	0.180688	0.329584
Acat1	18.1051	-1.31711	0.672722	-1.95789	0.0502434	0.127645
Acat2	38.2574	-0.0937772	0.591274	-0.158602	0.873983	0.930058
Acbd3	47.6507	-0.908302	0.425234	-2.136	0.032679	0.0920644
Acbd4	10.2759	-0.0235839	0.737112	-0.031995	0.974476	0.985681
Acbd5	21.7157	-0.529747	0.550252	-0.962736	0.33568	0.507642
Acbd6	49.1161	-0.65025	0.731256	-0.889224	0.373883	0.544055
Acbd7	8.27511	2.72097	1.0775	2.52525	0.0115616	0.0410709
Acd	8.44089	-3.92703	1.4011	-2.80282	0.00506585	0.0208805
Ace	40.0495	-1.004	0.507416	-1.97865	0.0478557	0.123149
Acer2	6.0137	2.49351	0.922656	2.70254	0.00688119	0.0270073
Acer3	22.6956	1.88669	0.750816	2.51285	0.0119759	0.042323
Acin1	63.0377	0.441289	0.405915	1.08715	0.276972	0.446943
Acly	109.377	-1.16072	0.470697	-2.46596	0.0136647	0.0470957
Aco1	39.1853	0.177055	0.580955	0.304765	0.760545	0.855625
Aco2	54.1077	0.132192	0.474078	0.278841	0.780367	0.86883
Acot1	3.12498	1.29629	1.28572	1.00821	0.313352	0.484525
Acot13	7.54584	-2.54148	1.14147	-2.22651	0.0259803	0.0775506
Acot7	7.02413	-1.06893	0.746905	-1.43115	0.152387	0.293618
Acot8	3.91384	0.554798	1.49703	0.370599	0.710937	0.823852
Acot9	30.2513	1.39922	0.607141	2.30461	0.0211886	0.0663173
Acox1	47.1189	-1.08831	0.594637	-1.8302	0.0672193	0.159561
Acox3	62.6776	-0.866971	0.606796	-1.42877	0.153071	0.294658
Acp1	5.60831	-5.19103	1.13954	-4.55538	5.2292e-06	6.3264e-05
Acp2	12.233	-1.00686	0.756326	-1.33125	0.183106	0.333027
Acp5	9.24041	-2.6025	1.12171	-2.32012	0.0203346	0.0643641
Acp6	11.9043	0.247985	1.07067	0.231618	0.816835	0.893116
Acpp	11.3271	-1.34399	0.671957	-2.00011	0.0454882	0.118442
Acr	21.5166	3.47051	0.856666	4.05119	5.09588e-05	0.000450544
Acrbp	10.8574	1.89796	0.955608	1.98613	0.0470186	0.121426
Acsbg1	7.42625	-0.957876	1.13368	-0.844924	0.398153	0.566615
Acsbg2	14.124	3.20811	1.10107	2.91363	0.00357256	0.0157023
Acsf3	9.24066	-0.225777	1.01191	-0.223119	0.823443	0.898115
Acsl1	197.298	1.50405	0.428324	3.51147	0.000445635	0.00280309
Acsl3	18.6403	-0.138269	0.69081	-0.200155	0.841359	0.909203
Acsl4	40.868	-0.0982289	0.488924	-0.200909	0.84077	0.908646
Acsl5	24.2089	2.67372	0.661806	4.04004	5.34427e-05	0.000468137
Acsm3	4.97245	5.67035	1.14724	4.94259	7.709e-07	1.22985e-05
Acss1	9.368	-1.20147	1.03992	-1.15536	0.247945	0.414621
Acss2	21.2375	3.11761	0.612598	5.08916	3.59646e-07	6.35496e-06
Acss2os	4.32002	6.36657	1.52123	4.18514	2.84987e-05	0.000275502
Acta2	25.5581	-1.08335	0.936019	-1.1574	0.247109	0.41349
Actb	1077.88	-2.14526	0.31779	-6.75054	1.47294e-11	7.55866e-10
Actg1	47.698	-2.11555	0.708375	-2.98649	0.00282202	0.013027
Actg2	239.032	-5.20186	0.616921	-8.43196	3.39918e-17	4.50154e-15
Actl11	30.3836	3.32948	0.835486	3.98508	6.74584e-05	0.000573373
Actl6a	4.77329	2.91085	0.99794	2.91685	0.00353582	0.0155902
Actl7a	15.8423	2.03487	1.8981	1.07205	0.283696	0.454002
Actl9	18.6902	8.4838	1.28588	6.59767	4.1767e-11	1.9485e-09
Actn4	77.4376	0.520791	0.567696	0.917377	0.358945	0.530253
Actr1a	22.3593	-1.38489	0.64281	-2.15443	0.0312063	0.0887452
Actr1b	9.31796	0.325812	0.943708	0.345247	0.729909	0.835538
Actr2	14.8511	-1.61353	0.613308	-2.63087	0.00851665	0.0320278
Actr3	19.9276	-2.45945	0.592122	-4.15363	3.27243e-05	0.000308838
Actr6	10.6496	0.777972	1.00313	0.775544	0.438018	0.603022
Actr8	7.05174	-0.104695	0.908071	-0.115294	0.908212	0.947526
Actrt2	4.92602	2.89055	1.16096	2.48979	0.012782	0.0446209
Acvr2a	10.8955	0.657758	0.78697	0.835811	0.403261	0.571001
Acvr2b	25.5951	2.11931	1.89431	1.11878	0.263235	0.431405
Acy1	11.9211	-0.805466	0.88284	-0.912357	0.361581	0.532555
Acy3	4.73622	-3.05682	1.35233	-2.2604	0.0237966	0.0725622
Acyp1	10.2939	1.91175	0.847938	2.25459	0.0241593	0.07335
Adam10	26.647	-2.86249	0.612426	-4.67401	2.95373e-06	3.91583e-05
Adam11	6.58184	3.90935	1.29132	3.02741	0.00246657	0.0116884
Adam15	8.24843	1.19801	0.894128	1.33987	0.180288	0.329147
Adam17	14.3511	1.29824	0.7511	1.72846	0.0839062	0.189473
Adam1a	5.67597	2.49152	1.21314	2.05378	0.0399974	0.107369
Adam22	24.4552	1.7779	0.673265	2.64072	0.00827313	0.0312239
Adam23	7.65172	2.24574	1.03588	2.16795	0.0301626	0.0865119
Adam28	273.881	-6.61283	0.624774	-10.5843	3.52221e-26	1.49584e-23
Adam32	4.21361	4.40441	1.43068	3.07855	0.00208013	0.0101622
Adam7	2004.07	-4.56802	0.410396	-11.1308	8.88621e-29	4.75837e-26
Adamts1	13.0115	-3.01688	1.05045	-2.87197	0.00407917	0.0175416
Adar	18.0202	-0.9383	0.837258	-1.12068	0.262424	0.430475
Adat1	5.79803	1.84579	1.09246	1.68957	0.0911107	0.201494
Adat2	8.06433	-3.81885	0.99948	-3.82083	0.000133002	0.00101679
Adck2	6.9914	1.65621	1.44296	1.14779	0.251056	0.418121
Adck4	12.4148	0.414866	0.907555	0.457125	0.647581	0.77735
Adck5	18.8597	2.22827	0.967299	2.30359	0.0212454	0.0664614
Adcy6	13.3904	0.567826	0.828561	0.685317	0.493144	0.653718
Add1	45.6407	0.198857	0.631302	0.314995	0.752765	0.850625
Add3	37.7332	0.272493	0.472071	0.57723	0.563784	0.715353
Adh1	39.0191	-0.318962	0.732476	-0.435458	0.66323	0.789059
Adh5	27.8379	-0.458358	0.638627	-0.717725	0.472927	0.635453
Adi1	18.8887	-2.88955	0.718314	-4.02269	5.75373e-05	0.000498843
Adig	32.9489	-0.0105399	0.716975	-0.0147005	0.988271	0.992785
Adipor1	123.166	0.520108	0.462415	1.12477	0.260689	0.428771
Adipor2	51.4029	0.137527	0.488846	0.281329	0.778458	0.867489
Adk	7.24768	0.98606	0.926054	1.0648	0.286967	0.457258
Adnp	32.4826	0.0190541	0.503778	0.0378223	0.969829	0.983808
Ado	19.4764	-3.02447	0.819828	-3.68915	0.000225007	0.00159081
Adora1	27.1497	4.30318	0.881495	4.88168	1.05187e-06	1.59595e-05
Adprh	3.22473	0.330729	1.38037	0.239594	0.810645	0.888964
Adprhl2	7.35244	-0.707354	1.29854	-0.544729	0.58594	0.732004
Adra1d	11.9561	6.03871	1.22398	4.93368	8.06947e-07	1.27578e-05
Adra2c	6.72956	-3.97323	1.15064	-3.45307	0.000554244	0.00336591
Adrbk1	29.5003	-0.543176	0.658468	-0.824908	0.409424	0.577073
Adrm1	25.0055	-0.638998	0.764627	-0.835699	0.403324	0.571024
Adss	12.4472	0.797064	0.490617	1.62462	0.104244	0.221873
Aebp1	20.2898	0.516534	0.482129	1.07136	0.284007	0.454304
Aebp2	19.4536	-0.796638	0.660498	-1.20612	0.227772	0.389136
Aes	16.9833	0.32885	0.570287	0.57664	0.564183	0.715452
Afap1	53.3941	2.83235	0.554644	5.1066	3.28009e-07	5.87174e-06
Aff1	27.5867	-1.0073	0.414398	-2.43075	0.0150675	0.0508833
Aff4	58.74	0.114417	0.405798	0.281956	0.777977	0.867346
Afg3l1	24.4736	1.1443	0.545094	2.09926	0.0357938	0.0988935
Afg3l2	17.551	0.717106	0.76362	0.939087	0.347686	0.519168
Afmid	6.53833	1.77163	0.952876	1.85924	0.0629928	0.152211
Aftph	41.4493	-1.18273	0.487137	-2.42791	0.0151859	0.051185
Aga	3.42779	-0.130642	1.08985	-0.119872	0.904585	0.945503
Agap1	74.1907	-0.0414581	0.345143	-0.120119	0.904389	0.945379
Agap3	19.019	-0.246915	1.00894	-0.244727	0.806668	0.886916
Agbl4	11.0602	4.18138	1.2057	3.46801	0.00052432	0.0032033
Agbl5	30.8676	1.68452	0.601184	2.80201	0.00507851	0.0209187
Ager	2.16679	2.51106	1.49176	1.68328	0.0923211	0.203476
Agfg1	10.1409	0.440909	0.754654	0.584253	0.55905	0.71116
Agfg2	25.0581	-0.126378	0.67361	-0.187613	0.85118	0.915478
Aggf1	21.4571	-1.28032	0.643658	-1.98913	0.0466867	0.120759
Ago1	16.066	0.429188	0.607516	0.706463	0.4799	0.641325
Agpat1	30.3107	1.07721	0.636682	1.69191	0.0906638	0.200722
Agpat2	17.8323	0.428513	0.887291	0.482945	0.629135	0.764295
Agpat3	94.6724	-0.950273	0.339361	-2.80019	0.00510733	0.0210023
Agpat5	6.20748	-2.86755	0.952077	-3.01189	0.00259626	0.0121997
Agpat6	344.487	2.93644	0.495169	5.93018	3.02598e-09	9.24764e-08
Agpat9	16.5362	3.41575	1.10914	3.07965	0.00207244	0.010135
Agr2	11.947	-6.28934	1.28102	-4.90961	9.12554e-07	1.42266e-05
Agrn	18.7993	-0.503477	0.985518	-0.510876	0.609438	0.749727
Agt	8.65675	-4.76148	1.3144	-3.62255	0.000291711	0.00196811
Agtrap	15.6458	0.22251	0.62652	0.355153	0.722475	0.830823
Ahctf1	125.059	2.90032	0.470757	6.16098	7.22967e-10	2.56601e-08
Ahcyl1	43.1533	-0.643272	0.532334	-1.2084	0.226893	0.388546
Ahi1	269.926	3.4709	0.538459	6.44598	1.14856e-10	4.92882e-09
Ahnak	132.755	-0.436265	0.313573	-1.39127	0.164143	0.308027
Ahsa1	8.8656	-2.60963	1.12782	-2.31387	0.0206749	0.0650886
Ahsa2	4.8421	2.45482	0.970513	2.5294	0.0114257	0.0406349
AI314180	63.1156	0.14603	0.412851	0.35371	0.723556	0.831667
AI413582	22.613	-1.29653	0.860301	-1.50706	0.131795	0.264147
AI507597	26.8065	7.23296	1.63365	4.42747	9.53427e-06	0.000105883
AI661453	8.73613	3.68747	1.03727	3.55498	0.000378002	0.00243233
AI662270	2.47864	-1.65749	1.29659	-1.27835	0.201126	0.356361
AI837181	10.2223	-1.45519	0.89674	-1.62275	0.104642	0.222471
AI846148	18.2538	3.3401	1.03293	3.23361	0.00122236	0.00652277
AI987944	5.95162	1.23502	1.14282	1.08068	0.279841	0.450231
Aida	3.67016	-2.48054	1.39334	-1.78028	0.0750299	0.173959
Aif1	24.9018	2.56402	0.783837	3.27112	0.00107124	0.00580182
Aifm1	12.8086	-0.0807552	0.764274	-0.105663	0.91585	0.951946
Aig1	7.47992	-1.46551	1.05001	-1.39571	0.162803	0.30612
Aim1	18.508	1.39256	0.626805	2.22169	0.0263044	0.0782903
Aimp1	30.3331	-1.01874	0.453078	-2.24849	0.0245452	0.0741836
Aimp2	10.9181	0.91105	1.0511	0.866759	0.386074	0.55461
Aip	10.0442	-1.58583	1.26105	-1.25755	0.208555	0.365736
Airn	8.4985	4.15447	1.02761	4.04283	5.28095e-05	0.00046391
Ak1	34.2038	2.03903	0.758217	2.68924	0.00716144	0.0278586
Ak2	12.4344	0.289271	0.914586	0.316286	0.751785	0.85015
Ak3	21.894	-1.31679	0.655923	-2.00754	0.0446923	0.116839
Ak4	9.56821	1.5803	0.800637	1.97381	0.0484037	0.12417
Ak6	4.14869	-0.624098	1.14178	-0.546601	0.584653	0.731246
Ak7	8.27711	1.33564	1.37056	0.974521	0.329798	0.501951
Ak8	4.55808	3.05113	1.35962	2.24411	0.0248255	0.0748471
Akap1	98.2957	2.11092	0.876837	2.40743	0.0160655	0.0535921
Akap10	7.06	1.98364	1.10077	1.80205	0.0715382	0.167744
Akap12	495.299	2.5479	0.521797	4.88293	1.04521e-06	1.59263e-05
Akap13	85.299	0.21772	0.406296	0.535866	0.592051	0.736387
Akap17b	13.3784	1.98201	0.766715	2.58507	0.00973584	0.0356547
Akap4	39.5239	4.75249	0.950681	4.99903	5.76181e-07	9.49965e-06
Akap7	8.28881	-0.403019	0.641745	-0.628005	0.530001	0.685877
Akap8	18.7006	0.489245	0.639522	0.765018	0.444261	0.608882
Akap8l	62.6624	0.344921	0.419706	0.821816	0.411182	0.578484
Akap9	71.059	0.367855	0.505276	0.728027	0.466597	0.629903
Akip1	6.03405	-1.64833	1.19875	-1.37505	0.169116	0.31466
Akirin1	25.5094	-0.795934	0.681177	-1.16847	0.242618	0.408487
Akirin2	9.27814	-1.37042	0.741109	-1.84915	0.0644357	0.154756
Akna	19.4431	0.515955	0.750839	0.687171	0.491975	0.652575
Akr1a1	344.877	-3.93468	0.421978	-9.32439	1.11626e-20	2.36052e-18
Akr1b10	21.0473	1.09169	0.780978	1.39785	0.162158	0.305279
Akr1b3	4.52411	-2.14573	1.16619	-1.83995	0.0657751	0.156993
Akr1b7	60.9752	9.08431	1.04241	8.71469	2.91566e-18	4.43324e-16
Akr1c13	16.4142	1.34333	1.15935	1.1587	0.24658	0.413125
Akr1c19	76.0934	4.81689	0.779422	6.18008	6.40683e-10	2.30721e-08
Akr1e1	5.78561	0.121482	1.09254	0.111192	0.911464	0.949468
Akr7a5	179.375	-3.41617	0.542074	-6.30203	2.9377e-10	1.1709e-08
Akt1	11.6456	-0.778689	0.957174	-0.813529	0.415915	0.583019
Akt1s1	10.9138	0.255826	0.660052	0.387584	0.698324	0.814215
Akt2	10.0413	-0.654719	0.871192	-0.751521	0.452339	0.617268
Akt3	10.8274	1.5447	1.03679	1.48989	0.136254	0.270574
Aktip	26.1721	-0.617739	0.44191	-1.39788	0.162148	0.305279
Alad	305.281	-1.10981	0.421895	-2.63053	0.00852523	0.0320503
Alas1	12.198	-0.969297	1.02591	-0.944816	0.344753	0.516291
Alas2	166.166	0.780692	0.539987	1.44576	0.148244	0.288114
Alcam	20.5686	-2.41906	0.490137	-4.93546	7.99604e-07	1.26671e-05
Aldh16a1	2.96013	-0.458733	1.13011	-0.405918	0.684803	0.804847
Aldh1a1	189.024	-1.65443	0.51808	-3.19338	0.00140618	0.00735706
Aldh1a7	51.3579	-3.77325	0.801438	-4.70811	2.50028e-06	3.37278e-05
Aldh1l1	11.4931	4.75563	1.22419	3.88471	0.000102452	0.000815119
Aldh2	32.7063	-2.14017	0.630745	-3.39308	0.000691106	0.00403779
Aldh3a2	9.76515	-1.63606	0.683466	-2.39377	0.016676	0.055136
Aldh4a1	15.8126	-0.454458	0.646263	-0.703209	0.481925	0.642985
Aldh6a1	23.782	0.53102	0.64362	0.825052	0.409342	0.577024
Aldh7a1	9.87882	-0.799371	0.878054	-0.910389	0.362617	0.533635
Aldh9a1	7.79046	-0.879468	0.933012	-0.942611	0.34588	0.517538
Aldoa	206.514	-1.93304	0.381277	-5.0699	3.98017e-07	6.90331e-06
Aldoart1	8.83132	4.08145	1.24739	3.272	0.0010679	0.00579141
Aldoc	10.9484	-1.0012	0.796505	-1.25699	0.208758	0.365988
Alg1	2.06669	3.84611	1.8689	2.05796	0.0395943	0.106616
Alg3	3.04931	-0.594321	1.41102	-0.4212	0.673609	0.795835
Alg5	8.1709	-1.11979	1.20456	-0.929625	0.352565	0.523904
Alkbh1	7.82036	0.138108	0.945746	0.146031	0.883897	0.93539
Alkbh2	6.2882	-1.37147	1.07282	-1.27838	0.201115	0.356361
Alkbh3	8.47324	-0.191406	1.03624	-0.184712	0.853455	0.916884
Alkbh5	30.4125	-1.25009	0.637896	-1.95971	0.0500297	0.127333
Alkbh6	12.6147	-1.73982	0.907415	-1.91734	0.0551948	0.137579
Alkbh7	18.8201	-1.35019	1.03265	-1.30749	0.191045	0.342789
Alms1	22.0599	3.05088	0.673129	4.53239	5.83211e-06	6.97621e-05
Alox12	13.4913	-1.96078	0.832717	-2.35468	0.0185385	0.0598166
Alpl	20.8048	-4.26661	0.794027	-5.37338	7.72762e-08	1.63587e-06
Als2cr12	5.9858	6.08965	1.06539	5.71587	1.09144e-08	2.87226e-07
Amd1	12.11	-1.18124	0.817841	-1.44434	0.148645	0.288719
Amdhd2	13.5328	2.09996	0.941189	2.23118	0.025669	0.0768262
Amer1	19.5875	2.92121	0.508949	5.73969	9.48498e-09	2.56206e-07
Amfr	15.8507	-1.02451	0.596283	-1.71816	0.0857676	0.192512
Ammecr1l	26.1042	0.531501	0.513736	1.03458	0.300865	0.471551
Amn1	5.40355	2.14965	0.948508	2.26635	0.0234302	0.0716401
Amot	33.9598	-2.5099	0.614521	-4.08431	4.42071e-05	0.00040004
Amotl1	45.6904	0.795335	0.648265	1.22687	0.219873	0.37985
Amotl2	7.1081	-2.22164	1.2104	-1.83547	0.0664365	0.158174
Amt	3.18894	4.46885	1.34506	3.32242	0.000892405	0.00498994
Amz2	35.0519	0.116777	0.873345	0.133713	0.89363	0.940277
Anapc1	34.9816	2.08436	0.420738	4.95405	7.26857e-07	1.16562e-05
Anapc11	11.2537	-3.79653	0.842436	-4.5066	6.58735e-06	7.71195e-05
Anapc13	22.6868	-3.11792	0.733333	-4.25172	2.12136e-05	0.000213279
Anapc15	2.84557	-0.915555	1.34631	-0.680046	0.496475	0.656549
Anapc16	13.4168	-1.59602	0.672936	-2.37173	0.0177052	0.0577567
Anapc2	16.777	0.0120274	0.781332	0.0153935	0.987718	0.992705
Anapc4	16.7066	0.730065	0.672693	1.08529	0.277794	0.447967
Anapc5	48.4606	-0.759265	0.547346	-1.38718	0.165388	0.309839
Anapc7	25.115	-0.970391	0.848675	-1.14342	0.252865	0.420054
Angel2	27.8603	0.882489	0.572054	1.54267	0.122911	0.251625
Ank	16.1387	1.74534	0.667778	2.61366	0.00895783	0.0333345
Ank3	75.437	2.41553	0.491817	4.91145	9.04053e-07	1.4144e-05
Ankef1	27.7081	3.70453	0.912405	4.06018	4.90352e-05	0.000436042
Ankfy1	23.6332	0.699216	0.66195	1.0563	0.290833	0.461823
Ankhd1	68.9841	0.607857	0.536285	1.13346	0.257022	0.424783
Ankib1	21.4011	1.28397	0.668799	1.91981	0.0548815	0.136993
Ankle2	19.1644	0.673402	0.76756	0.877328	0.380308	0.550009
Ankmy1	33.4384	3.7179	0.737488	5.04131	4.62365e-07	7.83285e-06
Ankmy2	6.01849	-4.14386	1.12694	-3.67709	0.000235914	0.00165274
Ankra2	28.9525	0.990068	0.47138	2.10036	0.0356971	0.0987251
Ankrd10	12.4739	0.775933	0.670099	1.15794	0.246889	0.413306
Ankrd11	79.0542	0.570827	0.490605	1.16352	0.24462	0.410976
Ankrd12	54.7312	0.897366	0.381316	2.35334	0.0186056	0.0599859
Ankrd13a	12.061	-0.30125	0.640216	-0.470543	0.637967	0.770079
Ankrd13c	9.57364	0.216645	0.887876	0.244004	0.807228	0.887041
Ankrd16	6.65983	2.77505	1.3224	2.09849	0.0358617	0.0990521
Ankrd17	46.7286	0.0930408	0.488971	0.190279	0.849091	0.914379
Ankrd23	3.82944	2.99819	1.23607	2.42558	0.0152837	0.0514162
Ankrd24	7.27485	0.313886	0.914512	0.343228	0.731427	0.836421
Ankrd26	15.6512	1.90455	0.677088	2.81285	0.00491043	0.0203477
Ankrd32	6.41262	1.88428	0.76802	2.45343	0.01415	0.0484544
Ankrd36	15.529	4.79276	0.895163	5.35407	8.59993e-08	1.79825e-06
Ankrd37	26.9848	4.28946	0.872495	4.91631	8.81907e-07	1.38364e-05
Ankrd39	10.3216	-2.22963	1.18877	-1.87557	0.0607148	0.147867
Ankrd40	13.6434	-1.02635	0.667222	-1.53824	0.123989	0.253268
Ankrd49	7.71775	0.521	0.722125	0.721481	0.470613	0.63352
Ankrd54	39.1359	-1.43192	0.576259	-2.48485	0.0129605	0.045142
Ankrd60	22.2291	3.04185	0.872809	3.48513	0.000491894	0.0030443
Ankrd9	3.52544	3.45757	1.48058	2.33528	0.0195288	0.0623422
Anks3	12.2522	-0.188907	0.723425	-0.261129	0.793993	0.878521
Anks6	7.21255	2.67275	1.23062	2.17188	0.0298644	0.0859169
Ankzf1	16.5237	1.48813	0.792931	1.87674	0.0605538	0.147533
Ano1	39.9049	2.0247	0.658758	3.07352	0.00211552	0.0103024
Ano10	17.4536	-0.830345	0.65021	-1.27704	0.201588	0.35694
Ano6	31.6117	0.47495	0.445	1.0673	0.285835	0.456207
Anp32a	19.2005	-1.83715	0.52605	-3.49234	0.00047881	0.00297829
Anp32b	163.139	-2.42952	0.516717	-4.70185	2.5782e-06	3.47028e-05
Anp32e	13.9651	-1.29352	0.796219	-1.62458	0.104252	0.221873
Antxrl	32.4938	4.60218	0.837611	5.49441	3.92013e-08	9.05823e-07
Anxa1	13.576	-0.488239	0.749116	-0.651753	0.51456	0.672752
Anxa13	8.54745	6.70007	1.00374	6.67513	2.47019e-11	1.20726e-09
Anxa2	126.366	-2.09114	0.453223	-4.61393	3.95124e-06	5.0065e-05
Anxa3	3.94095	-1.30379	1.20458	-1.08236	0.27909	0.449259
Anxa4	8.46518	-0.254704	0.875867	-0.290802	0.771203	0.862761
Anxa5	32.9508	-1.24454	0.520492	-2.39109	0.0167985	0.0554812
Anxa6	13.549	0.735341	1.02068	0.720441	0.471254	0.633897
Anxa7	8.43158	-2.398	1.0306	-2.3268	0.0199759	0.0634572
Anxa9	9.82422	3.86176	0.960229	4.0217	5.77784e-05	0.000500421
Ap1b1	24.0778	-0.0550783	0.595957	-0.0924198	0.926365	0.958104
Ap1g1	31.306	0.448298	0.4234	1.0588	0.289689	0.460351
Ap1m1	8.54412	0.929463	0.994988	0.934145	0.350229	0.521738
Ap1m2	20.179	-2.93467	0.980658	-2.99256	0.00276651	0.0128429
Ap1s1	18.2641	-2.06387	0.879823	-2.34578	0.0189873	0.0610084
Ap1s2	770.057	-7.44011	0.515814	-14.424	3.65416e-47	2.25023e-43
Ap1s3	6.77643	1.63991	0.924753	1.77335	0.0761707	0.176121
Ap2a1	22.3062	0.679776	0.764637	0.889019	0.373993	0.544135
Ap2a2	61.4612	-1.1041	0.507085	-2.17734	0.0294552	0.0850295
Ap2b1	61.0618	1.8768	0.50194	3.73909	0.000184687	0.00135474
Ap2m1	15.4914	-2.15279	0.670148	-3.21242	0.00131623	0.00695519
Ap2s1	57.3329	-1.25728	0.449894	-2.79461	0.00519617	0.0213107
Ap3b1	44.8087	0.773269	0.430323	1.79695	0.0723434	0.169195
Ap3d1	96.0245	-0.0619998	0.410002	-0.151218	0.879804	0.933867
Ap3m1	7.41489	-1.76577	0.774444	-2.28004	0.0226052	0.0697512
Ap3m2	9.87471	-1.29897	0.874618	-1.48519	0.137494	0.272642
Ap3s1	5.07724	-0.160206	1.02051	-0.156987	0.875255	0.930965
Ap4b1	3.67102	2.68113	1.38371	1.93764	0.0526667	0.132562
Ap4s1	5.13449	-1.59218	0.983047	-1.61964	0.10531	0.223774
Ap5b1	7.84198	1.12744	1.32194	0.852871	0.393731	0.562355
Ap5s1	4.60289	0.0149801	1.42944	0.0104797	0.991639	0.994951
Ap5z1	5.18921	0.784147	0.940633	0.833638	0.404485	0.572175
Apba3	4.51181	0.809656	1.31228	0.616986	0.537244	0.692196
Apbb1ip	4.67973	0.105662	0.902745	0.117045	0.906825	0.946783
Apbb3	4.37296	2.13298	1.36318	1.56471	0.117651	0.243476
Apc	23.6332	0.898063	0.434888	2.06505	0.0389186	0.105287
Apeh	31.4852	-1.10704	0.841214	-1.316	0.188174	0.339199
Apex1	4.04974	-4.73995	1.37869	-3.43801	0.000586015	0.00352321
Apex2	6.75926	0.846972	0.830354	1.02001	0.307722	0.478886
Aph1a	10.9787	-1.83153	0.720367	-2.5425	0.0110063	0.0393822
Api5	13.3794	-2.46765	0.666658	-3.70152	0.000214311	0.00152923
Apip	4.72072	-0.417459	1.05636	-0.395187	0.692705	0.809495
Aplp2	77.255	-1.12371	0.461757	-2.43356	0.0149512	0.0505382
Apmap	5.86562	-0.312426	1.29787	-0.240722	0.809771	0.888713
Apoa1bp	22.5623	-2.44661	0.735281	-3.32744	0.000876473	0.00491783
Apobec3	6.01091	1.13777	1.16618	0.975633	0.329246	0.50136
Apoc1	8.08458	-5.71052	1.10479	-5.16886	2.35521e-07	4.37507e-06
Apoc4	4.67757	-4.93614	1.45772	-3.3862	0.000708672	0.00412477
Apod	83.3444	-2.55895	0.73698	-3.47221	0.000516201	0.00316452
Apoe	834.638	-2.62259	0.573701	-4.57136	4.84575e-06	5.93243e-05
Apopt1	17.4355	-0.199237	0.77988	-0.255471	0.798359	0.881293
App	69.1253	-2.47618	0.599261	-4.13205	3.59535e-05	0.000336477
Appbp2	21.9755	-0.376024	0.65342	-0.575471	0.564973	0.715938
Appl2	8.8584	0.383611	0.816806	0.469647	0.638607	0.770558
Aprt	11.7778	0.500378	1.21285	0.412565	0.679926	0.80126
Aptx	15.8558	0.824203	0.912903	0.902838	0.366612	0.53744
Aqp11	64.3497	2.55398	0.977086	2.61388	0.00895214	0.0333345
Aqp2	8.89754	7.03388	1.45795	4.82449	1.40359e-06	2.03852e-05
Aqp9	14.8282	0.95443	0.812333	1.17493	0.240025	0.405229
Aqr	11.6744	0.210197	0.587494	0.357786	0.720503	0.829759
Ar	16.7942	-2.16108	0.808982	-2.67136	0.0075544	0.0290206
Araf	71.7581	-1.12062	0.46262	-2.42234	0.015421	0.0518354
Arap1	24.2307	-0.896315	0.809152	-1.10772	0.267982	0.436352
Arap2	96.9034	1.77753	0.490766	3.62194	0.000292399	0.00197109
Arcn1	21.1223	-0.459012	0.512801	-0.895108	0.370729	0.54092
Arel1	23.372	1.78591	0.861962	2.07191	0.0382741	0.104012
Arf1	51.1958	-1.44218	0.633365	-2.277	0.022786	0.0702108
Arf2	6.76348	-0.325525	1.18747	-0.274134	0.783982	0.87073
Arf3	37.2116	-1.05326	0.679469	-1.55013	0.121111	0.24889
Arf4	43.1927	-2.02157	0.5142	-3.93148	8.44232e-05	0.000692991
Arf5	42.8064	-0.691417	0.466498	-1.48214	0.138302	0.273714
Arf6	7.66153	-2.12949	0.836753	-2.54494	0.0109296	0.0391594
Arfgap1	67.8614	1.88901	0.511256	3.69484	0.000220025	0.00156096
Arfgap2	20.3374	-0.329762	0.719584	-0.458268	0.64676	0.776848
Arfgap3	21.7139	-0.135918	0.818737	-0.166009	0.86815	0.926194
Arfgef1	57.8668	-0.1899	0.372082	-0.510373	0.60979	0.749727
Arfgef2	48.3335	1.78301	0.592803	3.00775	0.00263186	0.0123388
Arfip1	17.0271	-0.535218	0.585786	-0.913674	0.360888	0.532049
Arfip2	16.9376	0.189225	0.630284	0.300223	0.764007	0.858297
Arfrp1	9.50298	1.36023	1.00607	1.35202	0.176369	0.324426
Arg2	3.03738	0.692028	1.24045	0.557886	0.576922	0.725402
Arglu1	184.226	1.28082	0.373474	3.42949	0.000604725	0.00361368
Arhgap1	13.8453	-1.27614	0.568023	-2.24663	0.0246636	0.0744501
Arhgap11a	9.40898	-2.255	1.35428	-1.66509	0.0958956	0.209222
Arhgap12	32.7876	1.877	0.776151	2.41834	0.0155915	0.0522803
Arhgap17	24.1875	0.115456	0.657718	0.17554	0.860655	0.921324
Arhgap18	24.2372	1.01638	0.574882	1.76798	0.0770642	0.177484
Arhgap21	14.4404	0.287034	0.567903	0.505429	0.613258	0.752279
Arhgap23	59.7363	1.74088	0.732826	2.37558	0.0175215	0.0573161
Arhgap27	5.3542	1.98537	1.25286	1.58467	0.113042	0.23609
Arhgap28	11.4179	3.05882	0.855303	3.5763	0.000348491	0.00229016
Arhgap30	12.1927	-0.394376	0.775303	-0.508674	0.610981	0.750682
Arhgap35	18.3552	0.444367	0.648149	0.685594	0.492969	0.653613
Arhgap42	26.4271	2.1402	0.744136	2.87609	0.00402636	0.0173508
Arhgap44	11.4009	2.80751	0.823955	3.40736	0.000655956	0.00387285
Arhgap5	44.0098	0.346469	0.414393	0.836088	0.403105	0.570863
Arhgap8	4.24252	-0.418833	1.19371	-0.350867	0.725688	0.832965
Arhgdia	133.481	-0.669907	0.437772	-1.53027	0.125951	0.25631
Arhgdib	6.7523	0.659053	0.7265	0.907162	0.364321	0.535503
Arhgef1	7.6017	0.0569696	0.901784	0.0631743	0.949628	0.97244
Arhgef11	11.4517	1.4292	1.1049	1.29351	0.195836	0.349429
Arhgef12	175.622	2.01907	0.416167	4.85158	1.2248e-06	1.80654e-05
Arhgef16	9.43174	-0.500887	1.08601	-0.461216	0.644644	0.775108
Arhgef18	16.6342	-0.483212	0.978748	-0.493705	0.621515	0.758123
Arhgef2	34.632	1.82188	0.645335	2.82316	0.00475532	0.0198195
Arhgef28	61.8662	1.29521	0.540578	2.39598	0.0165758	0.0548343
Arhgef38	5.80579	2.76392	1.27866	2.16158	0.0306506	0.0875446
Arhgef40	14.8331	-3.87107	0.803138	-4.81993	1.43607e-06	2.07589e-05
Arhgef5	17.155	0.147864	0.735916	0.200925	0.840757	0.908646
Arhgef7	21.9504	1.00627	0.638161	1.57682	0.114836	0.238906
Arid1a	35.666	-0.870075	0.676035	-1.28703	0.198085	0.352494
Arid2	25.0305	1.40065	0.480608	2.91433	0.00356457	0.0156734
Arid4a	51.1861	-0.233217	0.48358	-0.482271	0.629613	0.764575
Arid4b	383.263	2.27821	0.456394	4.99176	5.98316e-07	9.82515e-06
Arid5a	13.3373	-2.03336	0.992273	-2.04919	0.0404434	0.108255
Arid5b	54.3374	0.0922829	0.463588	0.199062	0.842214	0.909807
Arih1	24.1614	0.656299	0.594259	1.1044	0.26942	0.438217
Arih2	21.4172	0.380659	0.539589	0.70546	0.480524	0.641671
Arl1	1.64104	-2.29417	1.50003	-1.52941	0.126162	0.256541
Arl13b	19.0716	1.04219	0.532089	1.95867	0.0501513	0.127533
Arl16	12.7633	0.0384588	0.879759	0.0437152	0.965131	0.980811
Arl2	22.6831	-1.93486	0.63625	-3.04104	0.00235759	0.0112412
Arl2bp	14.1352	3.05097	0.766413	3.98085	6.86687e-05	0.000582454
Arl3	9.26419	-1.77077	0.742215	-2.3858	0.0170421	0.0561055
Arl4a	19.4754	3.10488	0.826772	3.75542	0.000173051	0.00127929
Arl4c	69.8367	-1.18742	0.465259	-2.55216	0.0107056	0.0385076
Arl4d	14.7775	0.559786	1.09359	0.511881	0.608734	0.749342
Arl5b	8.96302	-2.88816	1.07673	-2.68235	0.00731078	0.0282877
Arl6ip1	67.6749	-0.78602	0.334137	-2.35239	0.0186533	0.0601082
Arl6ip4	41.1338	-1.95365	0.683634	-2.85774	0.00426674	0.018202
Arl6ip5	9.25703	-3.43134	1.17978	-2.90845	0.00363221	0.0158914
Arl8a	3.61077	-0.175624	1.19751	-0.146657	0.883403	0.935073
Arl8b	20.6057	-2.32126	0.692952	-3.34981	0.000808674	0.00458969
Armc10	9.19462	0.356675	1.08692	0.328151	0.742797	0.844172
Armc12	7.73894	6.85501	1.26536	5.41744	6.04594e-08	1.32731e-06
Armc5	18.5884	-2.19215	1.1369	-1.92818	0.0538326	0.134976
Armc9	9.70691	1.08036	0.825988	1.30796	0.190887	0.342656
Armcx1	14.9867	-6.17395	0.972001	-6.35179	2.12824e-10	8.67926e-09
Armcx2	21.1431	-4.53803	0.861982	-5.26465	1.40459e-07	2.76784e-06
Armcx3	5.92803	-4.56279	0.962493	-4.7406	2.13087e-06	2.93883e-05
Armcx6	23.707	-4.76021	0.836456	-5.69093	1.26349e-08	3.24868e-07
Arnt	16.4113	0.108507	0.61626	0.176073	0.860236	0.921133
Arpc1a	50.4591	-2.22916	0.553241	-4.02927	5.59502e-05	0.000486591
Arpc1b	64.9559	-1.8882	0.627976	-3.0068	0.00264014	0.0123729
Arpc2	241.141	-2.70619	0.371856	-7.27751	3.40044e-13	2.43488e-11
Arpc3	27.6464	-3.35137	0.677083	-4.94971	7.43237e-07	1.18725e-05
Arpc4	30.9534	0.0853116	0.718076	0.118806	0.905429	0.945904
Arpc5	48.0389	-2.56986	0.552741	-4.6493	3.33059e-06	4.3224e-05
Arpc5l	41.061	-2.08424	0.486301	-4.28591	1.81991e-05	0.000186008
Arpp19	23.6787	-1.5899	0.595015	-2.67204	0.00753917	0.0289927
Arrb2	6.53666	-0.190829	1.03568	-0.184254	0.853814	0.917029
Arrdc1	23.7087	-1.00128	0.938524	-1.06686	0.286034	0.45638
Arrdc2	30.1549	1.04519	0.852221	1.22643	0.220035	0.379939
Arrdc3	11.3485	0.0520641	0.898564	0.0579414	0.953795	0.97485
Arsg	4.37819	1.54862	1.91649	0.808048	0.419063	0.585765
Art5	11.4748	2.59748	1.95911	1.32585	0.184889	0.335133
Arvcf	25.38	1.9815	0.64741	3.06065	0.00220856	0.0106336
As3mt	9.36295	-3.23793	1.35158	-2.39566	0.0165903	0.0548674
Asah1	7.96808	-0.578558	0.67912	-0.851923	0.394257	0.56265
Asap2	11.2371	-0.742646	0.798997	-0.929472	0.352644	0.523904
Asap3	32.4519	3.64163	0.714024	5.10015	3.39391e-07	6.04911e-06
Asb11	27.3135	0.144367	1.10521	0.130624	0.896073	0.941641
Asb13	7.87022	0.495564	1.1389	0.435125	0.663471	0.78927
Asb17	2.32276	4.9903	1.81696	2.74652	0.0060232	0.0241163
Asb18	4.50932	-4.87418	1.65533	-2.94453	0.00323445	0.0145226
Asb3	6.51715	1.50776	1.3899	1.0848	0.278012	0.448167
Asb6	4.22513	-0.693236	1.01294	-0.684382	0.493734	0.654143
Asb7	11.8093	1.22745	0.717416	1.71094	0.0870922	0.19474
Asb8	11.4194	-1.3296	1.08638	-1.22389	0.220995	0.380954
Ascc1	31.7912	1.61334	0.603894	2.67157	0.00754979	0.0290119
Ascc2	8.84029	2.72226	0.919867	2.9594	0.00308237	0.0139722
Ascc3	231.797	2.45303	0.465002	5.27532	1.32524e-07	2.65393e-06
Ascl4	8.25698	-4.81582	1.06646	-4.5157	6.31069e-06	7.48772e-05
Ash1l	84.6661	0.295863	0.349186	0.847292	0.396832	0.565212
Ash2l	14.0026	0.604014	0.76005	0.794703	0.426787	0.593463
Asl	35.8813	-2.26573	0.616861	-3.67299	0.000239727	0.00167564
Asna1	3.19757	0.505009	1.25509	0.402368	0.687413	0.806049
Asns	6.68157	-1.22271	1.00629	-1.21507	0.224339	0.385404
Asnsd1	19.3182	-0.0805967	0.539391	-0.149422	0.881221	0.934325
Aspscr1	26.9102	-1.08705	0.842229	-1.29068	0.196816	0.350642
Asrgl1	24.8269	0.579862	0.734273	0.789709	0.429698	0.595695
Asun	9.08535	0.459659	0.780038	0.589278	0.555675	0.708384
Asxl1	14.9517	0.922187	0.58479	1.57695	0.114806	0.238906
Asxl2	54.5163	1.30643	0.529798	2.4659	0.0136668	0.0470957
Asz1	4.5183	5.09904	1.30202	3.91626	8.99336e-05	0.000731103
Atad1	5.89858	-0.98179	0.934727	-1.05035	0.293557	0.464041
Atad2b	23.0658	1.25751	0.608283	2.06731	0.0387047	0.104836
Atad3a	16.7341	1.40532	0.747377	1.88034	0.0600623	0.146698
Atat1	18.0343	2.69446	0.84343	3.19465	0.00140003	0.00733734
Ate1	27.3895	-0.288614	0.620076	-0.46545	0.641609	0.772667
Atf1	9.04926	0.0369255	0.712867	0.0517985	0.958689	0.977166
Atf2	14.9675	-1.21531	0.735517	-1.65232	0.0984698	0.213288
Atf3	47.3688	-2.30745	0.5982	-3.85732	0.000114637	0.000898138
Atf4	48.8621	-1.11599	0.375536	-2.97173	0.00296128	0.0135279
Atf5	11.5278	-0.0361078	0.861493	-0.0419131	0.966568	0.981568
Atf6	32.8169	-0.135194	0.431868	-0.313046	0.754246	0.85098
Atf6b	8.32674	0.445129	0.99041	0.449439	0.653115	0.780942
Atf7ip	20.3048	2.55206	0.594718	4.29122	1.77698e-05	0.000182074
Atg10	6.7836	2.10381	1.16879	1.79999	0.0718623	0.168282
Atg101	18.3614	-3.5439	0.880993	-4.02261	5.75556e-05	0.000498843
Atg12	22.2723	-0.697078	0.56953	-1.22395	0.22097	0.380954
Atg13	13.8015	0.523839	0.75039	0.698089	0.485122	0.646269
Atg16l1	7.71997	0.954661	0.935723	1.02024	0.307615	0.478838
Atg2a	13.5197	-0.865597	0.810963	-1.06737	0.285805	0.456207
Atg2b	88.6337	2.87808	0.607716	4.7359	2.18089e-06	2.99441e-05
Atg3	11.4269	-0.977253	0.652524	-1.49765	0.134224	0.267709
Atg4a	10.9707	0.778046	0.846357	0.919288	0.357945	0.529226
Atg4d	6.66542	-1.6277	1.257	-1.29491	0.195351	0.348921
Atg5	38.7547	-0.765789	0.686957	-1.11476	0.264955	0.433647
Atg7	18.7383	-1.95051	0.969909	-2.01103	0.0443228	0.115997
Atg9a	227.082	3.93093	0.547266	7.18285	6.82718e-13	4.56976e-11
Atic	7.32254	-3.12805	1.05791	-2.95683	0.00310816	0.0140684
Atl1	6.49099	3.18524	1.23479	2.57958	0.00989214	0.0361197
Atl2	8.7728	2.58479	0.861407	3.00066	0.00269398	0.012578
Atl3	177.425	3.7372	0.716196	5.21813	1.8074e-07	3.46643e-06
Atmin	7.65553	-1.0855	0.784725	-1.38329	0.166577	0.311457
Atoh8	4.34629	3.43657	1.64926	2.0837	0.0371873	0.101664
Atox1	88.0789	-2.24577	0.600954	-3.73701	0.000186224	0.00136115
Atp10b	26.3394	-1.90662	0.630672	-3.02316	0.00250151	0.0118222
Atp10d	25.0974	3.80885	1.86179	2.0458	0.0407761	0.108866
Atp11a	75.2483	2.50901	0.526159	4.76854	1.85566e-06	2.61192e-05
Atp11b	15.6998	1.21004	0.711137	1.70155	0.0888389	0.197729
Atp13a1	27.4305	0.0705308	0.950006	0.0742425	0.940817	0.96664
Atp13a3	14.0058	0.448401	0.593388	0.755661	0.449852	0.61471
Atp13a4	63.15	3.7021	0.771357	4.79946	1.59093e-06	2.27571e-05
Atp1a1	38.0118	-2.32424	0.634227	-3.66468	0.00024765	0.00172028
Atp1a4	91.9132	3.9756	0.661124	6.0134	1.81677e-09	5.81179e-08
Atp1b1	17.0326	-1.50758	0.804887	-1.87303	0.0610645	0.148471
Atp1b3	152.629	2.05079	0.589725	3.47753	0.000506049	0.00311469
Atp2a2	38.577	-0.960701	0.455125	-2.11085	0.0347849	0.0967067
Atp2a3	9.90651	3.11716	0.851924	3.65896	0.00025324	0.00174924
Atp2b1	163.017	-1.53099	0.368795	-4.15132	3.30567e-05	0.000311187
Atp2b3	50.1199	3.76222	0.811992	4.63331	3.59859e-06	4.61189e-05
Atp2b4	175.175	-0.103139	0.418844	-0.246248	0.805491	0.885989
Atp2c1	9.64716	1.8482	0.928544	1.99043	0.0465433	0.120497
Atp4a	34.0669	-4.34411	0.778255	-5.58186	2.37962e-08	5.79198e-07
Atp5a1	106.716	-2.79277	0.502321	-5.55974	2.70183e-08	6.4865e-07
Atp5b	155.201	-3.10812	0.471307	-6.59468	4.26183e-11	1.98071e-09
Atp5c1	47.8651	-2.69631	0.648471	-4.15794	3.21127e-05	0.000304231
Atp5d	106.917	-2.44145	0.437954	-5.57467	2.48002e-08	6.0126e-07
Atp5e	128.958	-1.72375	0.49422	-3.48783	0.000486963	0.00301833
Atp5f1	23.3625	-2.32559	0.605773	-3.83905	0.000123511	0.000955502
Atp5g1	137.474	-3.76212	0.428106	-8.78781	1.52498e-18	2.4079e-16
Atp5g2	6.15626	-3.04028	0.928926	-3.2729	0.0010645	0.00578131
Atp5g3	85.1662	-3.3132	0.618609	-5.35589	8.51386e-08	1.78632e-06
Atp5h	68.5369	-1.5405	0.735786	-2.09368	0.0362888	0.0999626
Atp5j	51.1247	-3.64227	0.552012	-6.59817	4.16253e-11	1.9485e-09
Atp5j2	111.706	-2.32734	0.459953	-5.05996	4.19354e-07	7.21335e-06
Atp5k	90.4482	-2.15406	0.561238	-3.83805	0.000124013	0.000958181
Atp5l	15.9698	-2.42198	0.712382	-3.39983	0.000674274	0.00396389
Atp5o	83.4566	-2.39341	0.567651	-4.21634	2.48297e-05	0.000245427
Atp5sl	37.7553	1.80993	0.626333	2.88972	0.00385582	0.0167036
Atp6ap1	37.5187	-1.91497	0.672967	-2.84556	0.00443335	0.0187953
Atp6ap2	13.6949	-2.51948	0.705262	-3.5724	0.000353728	0.00231115
Atp6v0a1	35.6633	1.4263	0.528906	2.69671	0.00700284	0.0273748
Atp6v0a2	6.36246	-0.582575	0.821894	-0.708819	0.478437	0.640453
Atp6v0b	72.2591	-1.57422	0.48659	-3.2352	0.00121557	0.00649501
Atp6v0c	8.79725	-3.77051	0.921215	-4.09297	4.25881e-05	0.000388818
Atp6v0d1	46.0103	-2.68059	0.599502	-4.47135	7.77266e-06	8.89111e-05
Atp6v0d2	4.82706	-2.00127	1.11752	-1.79082	0.0733228	0.170935
Atp6v0e	80.7515	-2.18036	0.59042	-3.69289	0.00022172	0.00157083
Atp6v0e2	10.1889	-0.880764	0.838022	-1.051	0.293257	0.463818
Atp6v1a	50.6112	-2.66629	0.681707	-3.9112	9.18389e-05	0.000745117
Atp6v1b2	20.0363	-2.51455	0.662822	-3.79371	0.000148415	0.00111866
Atp6v1c1	23.1749	-1.72253	0.812897	-2.119	0.0340907	0.0951849
Atp6v1c2	19.5696	2.54406	0.975851	2.60702	0.0091335	0.0338922
Atp6v1d	47.6921	-2.0627	0.399978	-5.15702	2.5091e-07	4.62839e-06
Atp6v1e1	71.3627	-2.27791	0.525398	-4.33558	1.45374e-05	0.000153215
Atp6v1f	76.2365	-3.16481	0.599549	-5.27865	1.30137e-07	2.61037e-06
Atp6v1g1	137.381	-1.70308	0.378962	-4.49407	6.98758e-06	8.13413e-05
Atp6v1g3	21.8056	-1.46353	0.624634	-2.34302	0.0191284	0.0613504
Atp6v1h	15.0541	-0.690966	0.781322	-0.884355	0.376505	0.546627
Atp7a	23.1897	-0.197021	0.623724	-0.315879	0.752094	0.850188
Atp8a1	27.2371	2.43292	0.580058	4.19427	2.73746e-05	0.000265887
Atp8b3	26.0991	1.45601	1.14824	1.26804	0.204784	0.361076
Atp8b5	23.2268	6.3301	0.921375	6.87028	6.40766e-12	3.52307e-10
Atp9a	87.572	-0.706566	0.522031	-1.3535	0.175897	0.32382
Atp9b	143.028	4.48936	0.451289	9.94786	2.57672e-23	7.55591e-21
Atpaf2	10.8677	3.02366	0.954057	3.16927	0.00152824	0.00787521
Atpif1	99.5601	-2.51972	0.348538	-7.22941	4.85088e-13	3.33762e-11
Atraid	27.2374	-1.67221	0.725245	-2.30571	0.0211266	0.0661907
Atrip	13.7881	-0.203383	0.9637	-0.211044	0.832853	0.903661
Atrx	179.44	0.722828	0.309224	2.33756	0.0194103	0.0620605
Atxn10	35.8807	0.43363	0.669028	0.64815	0.516888	0.674507
Atxn2	27.4402	0.150597	0.409111	0.368108	0.712793	0.824594
Atxn2l	133.825	2.45115	0.579558	4.22934	2.34378e-05	0.000233167
Atxn3	16.0229	0.968617	0.707382	1.3693	0.170906	0.317096
Atxn7	22.2984	0.992269	0.542886	1.82777	0.0675846	0.160226
Atxn7l3	16.3601	-0.111504	0.694203	-0.160621	0.872392	0.929203
Atxn7l3b	96.9572	-0.974292	0.335923	-2.90034	0.00372758	0.0162331
AU015791	2.24506	-1.82436	1.81506	-1.00512	0.314839	0.486032
AU019823	7.41002	-1.74646	0.931837	-1.87421	0.0609013	0.14822
AU040320	17.6946	0.812013	0.78651	1.03242	0.301873	0.472591
AU041133	6.6529	0.634501	0.899182	0.705643	0.48041	0.641589
Auh	4.70534	-0.841986	1.04798	-0.803438	0.421722	0.58848
Aup1	18.0434	-0.708694	0.796904	-0.88931	0.373837	0.544055
Aurkaip1	23.8134	-3.369	0.630627	-5.34231	9.17711e-08	1.91244e-06
Auts2	20.1842	1.44567	0.621743	2.3252	0.0200615	0.0636962
Aven	42.0206	5.41788	1.48244	3.65471	0.00025747	0.00177647
Avl9	16.3292	0.664888	0.616758	1.07804	0.281017	0.451593
Avpi1	30.4892	-1.45283	0.91145	-1.59397	0.110942	0.232651
AW112010	1.28976	-3.06079	2.07398	-1.4758	0.139997	0.276314
AW146154	6.88849	1.2639	0.94699	1.33465	0.18199	0.331518
AW209491	2.24709	-0.409494	1.19952	-0.34138	0.732817	0.837234
AW549542	5.603	2.22192	1.14969	1.93263	0.0532821	0.133705
AW549877	15.7581	1.22346	0.584398	2.09354	0.0363008	0.0999732
AW554918	7.62507	2.74542	0.803331	3.41755	0.000631877	0.00375407
Axin1	8.49871	-0.462208	0.853257	-0.541699	0.588026	0.733454
Axin2	16.9714	-1.53089	0.745937	-2.0523	0.0401405	0.107699
Axl	16.8405	-2.43863	0.805212	-3.02856	0.00245726	0.0116567
AY761185	108.579	-5.79791	0.716112	-8.09637	5.66256e-16	6.11755e-14
Azi2	30.0858	-0.0663261	0.612669	-0.108258	0.913791	0.950528
Azin1	42.8225	0.162938	0.45347	0.359313	0.719361	0.828934
Azin2	758.881	3.63483	0.440833	8.24535	1.64674e-16	1.95012e-14
B020014A21Rik	3.36004	6.05555	1.72411	3.51229	0.000444268	0.00279734
B130034C11Rik	4.52238	0.985179	1.10503	0.891543	0.372638	0.542676
B230118H07Rik	7.08395	-1.48078	0.967592	-1.53038	0.125923	0.25631
B230219D22Rik	39.9205	-0.491828	0.634061	-0.77568	0.437938	0.602979
B2m	141.367	-1.30872	0.462572	-2.82923	0.00466605	0.0195533
B330016D10Rik	8.38225	3.30212	1.03503	3.19036	0.00142097	0.00739985
B3galt2	7.73408	3.55454	1.0607	3.35112	0.000804844	0.00457217
B3gat3	25.3909	-1.15189	0.804161	-1.43242	0.152025	0.293103
B3gnt2	3.43599	-0.319368	1.02408	-0.311858	0.755149	0.851608
B3gnt7	9.75933	1.52246	0.885275	1.71976	0.0854758	0.192102
B4galnt1	30.7812	-0.0519209	0.63929	-0.0812164	0.93527	0.963673
B4galnt2	18.3364	-5.95687	1.00065	-5.953	2.63274e-09	8.14693e-08
B4galnt3	11.3289	4.31542	0.874395	4.93532	8.00182e-07	1.26671e-05
B4galnt4	111.088	2.41136	0.608382	3.96356	7.38396e-05	0.000616548
B4galt1	52.6318	-2.16044	0.77931	-2.77225	0.00556698	0.0226056
B4galt2	39.5813	3.41452	0.975399	3.50063	0.000464152	0.00289883
B4galt3	17.3056	1.73168	0.725554	2.38669	0.0170006	0.0560138
B4galt4	10.1073	-3.39604	0.918014	-3.69934	0.000216164	0.00153889
B930041F14Rik	9.53819	-1.20565	0.812294	-1.48425	0.137742	0.272989
B9d1	12.1408	-1.90204	1.39334	-1.36509	0.172226	0.318956
B9d2	16.9142	-3.54561	0.926147	-3.82834	0.000129009	0.000990574
Babam1	20.0008	-1.81488	0.75604	-2.4005	0.0163725	0.0544138
Bace1	17.7677	1.01134	0.685663	1.47498	0.140219	0.276619
Bach1	18.2572	0.181698	0.693831	0.261877	0.793416	0.87812
Bad	13.0154	-1.3764	0.884581	-1.55599	0.11971	0.246836
Bag1	122.973	0.948997	0.493824	1.92173	0.0546396	0.136582
Bag2	3.91223	-0.378607	0.939408	-0.403028	0.686928	0.805811
Bag3	9.36404	-2.29491	0.784581	-2.92501	0.00344447	0.0152597
Bag4	12.7459	-0.619614	0.800762	-0.77378	0.439061	0.603917
Bag5	15.1896	2.21338	1.07568	2.05766	0.0396223	0.106664
Bag6	29.4922	-0.967569	0.540339	-1.79067	0.0733461	0.170935
Baiap2	46.441	0.407151	0.419103	0.971482	0.331308	0.503671
Baiap2l1	14.2324	1.73643	0.636211	2.72933	0.00634628	0.025262
Banf1	22.1268	-3.18248	0.664167	-4.79168	1.65393e-06	2.34676e-05
Bank1	4.63723	3.90446	1.32822	2.93963	0.00328606	0.0146971
Banp	14.7176	0.722435	0.773682	0.933762	0.350427	0.521932
Bap1	14.6945	0.516825	0.776993	0.665161	0.505948	0.665803
Basp1	82.9684	-1.79958	0.41681	-4.3175	1.57809e-05	0.000164292
Bax	16.01	-1.03028	0.949425	-1.08516	0.277852	0.447967
Baz1a	456.734	3.04748	0.515554	5.91108	3.39871e-09	1.02094e-07
Baz1b	99.1192	1.2324	0.480846	2.56297	0.010378	0.0375691
Baz2a	368.536	3.02563	0.476121	6.35476	2.0875e-10	8.5699e-09
Baz2b	84.3912	1.43972	0.401156	3.58893	0.000332037	0.00219427
BB014433	38.118	2.30117	1.04544	2.20115	0.0277254	0.081503
Bbc3	1.75154	-0.179981	1.64415	-0.109467	0.912832	0.949937
Bbip1	16.6897	-1.60976	0.527953	-3.04905	0.00229565	0.0110055
Bbs2	9.72064	1.76767	1.16957	1.51139	0.13069	0.262746
Bbs4	8.43166	1.56581	1.01129	1.54833	0.121544	0.249405
Bbs9	41.2184	3.29182	0.715488	4.6008	4.20878e-06	5.24118e-05
Bbx	116.225	0.97241	0.352772	2.75648	0.00584265	0.0235465
BC002163	9.43453	-3.14801	0.962103	-3.27201	0.00106785	0.00579141
BC003331	16.9297	0.705262	0.490935	1.43657	0.150841	0.291642
BC003965	8.70632	0.923187	0.994844	0.927971	0.353422	0.524744
BC004004	26.949	-1.88318	0.698406	-2.6964	0.00700944	0.0273797
BC005537	108.424	1.63746	0.533777	3.06768	0.00215724	0.0104578
BC005561	55.0881	2.18936	0.372821	5.87242	4.29475e-09	1.24165e-07
BC005624	5.59004	-2.145	0.828104	-2.59025	0.0095905	0.0352692
BC017158	2.54735	-0.972795	1.50085	-0.648162	0.51688	0.674507
BC017643	4.21411	0.301199	1.2326	0.244361	0.806951	0.887041
BC022687	9.65247	-1.8088	0.765533	-2.3628	0.0181373	0.0588458
BC026585	6.20989	-2.40892	1.29285	-1.86327	0.0624243	0.151104
BC029214	31.355	-1.31638	0.663698	-1.9834	0.0473225	0.121955
BC031181	29.0243	-1.33983	0.59679	-2.24507	0.0247636	0.0746788
BC048671	2.8897	0.341967	1.53615	0.222612	0.823837	0.898284
BC048679	8.71411	-5.83785	1.35705	-4.30187	1.6936e-05	0.00017411
BC051142	26.421	4.40042	0.747853	5.88407	4.00293e-09	1.16825e-07
BC051226	1.43458	-2.6044	1.82367	-1.42812	0.153259	0.294835
BC055111	2.67123	5.66474	1.70125	3.32976	0.000869217	0.00488379
BC061195	4.92165	6.55059	1.51748	4.31675	1.58344e-05	0.00016471
BC065397	6.8266	0.746875	0.797896	0.936056	0.349244	0.520801
BC089491	5.55303	6.36803	1.39164	4.5759	4.74168e-06	5.82239e-05
Bcam	7.88511	0.0593024	0.851888	0.0696128	0.944502	0.968809
Bcap29	19.5194	2.69229	0.819425	3.28559	0.00101771	0.00555835
Bcap31	20.708	-0.777227	0.557308	-1.39461	0.163133	0.306553
Bcar1	16.4805	-1.69857	1.12103	-1.51518	0.129726	0.261404
Bcas2	5.54659	-0.583797	0.882814	-0.661291	0.508426	0.667851
Bcas3	24.6891	0.134762	0.576564	0.233732	0.815193	0.892358
Bcat2	11.011	-1.51306	1.07694	-1.40496	0.160032	0.303037
Bccip	3.90456	-2.3435	1.07082	-2.1885	0.0286329	0.0832686
Bckdha	26.3324	-1.03833	0.801195	-1.29597	0.194985	0.348461
Bckdhb	5.68618	0.622871	1.01993	0.610697	0.5414	0.695949
Bckdk	25.1734	-1.08944	0.793545	-1.37288	0.16979	0.315643
Bcl10	8.76323	-0.987337	0.794051	-1.24342	0.213714	0.371923
Bcl2	23.3179	-0.674207	0.822496	-0.819709	0.412382	0.579687
Bcl2l1	50.1232	2.03159	0.674205	3.01331	0.00258412	0.0121566
Bcl2l12	3.68497	1.00139	1.12188	0.892598	0.372073	0.542217
Bcl2l14	93.073	3.18615	0.777865	4.09602	4.20321e-05	0.000384027
Bcl2l15	127.036	-2.94819	0.375797	-7.84517	4.32361e-15	4.09612e-13
Bcl3	5.14059	0.950525	1.28153	0.741711	0.458262	0.622816
Bcl7a	13.1908	0.881742	0.792599	1.11247	0.265936	0.434444
Bcl7b	15.79	-0.915247	0.782406	-1.16979	0.242087	0.407705
Bcl7c	4.12518	-0.0149084	1.26278	-0.011806	0.99058	0.994132
Bcl9l	40.08	2.18701	0.496238	4.40719	1.04721e-05	0.000114542
Bclaf1	128.644	0.8619	0.282057	3.05576	0.0022449	0.0107978
Bcr	22.2208	1.73603	0.550891	3.15132	0.00162535	0.00823776
Bdp1	43.9845	-0.302165	0.557756	-0.541751	0.58799	0.733454
Becn1	14.5332	-1.46339	0.782825	-1.86938	0.0615705	0.149508
Bend5	8.90508	0.973513	0.924127	1.05344	0.292139	0.46324
Bend7	8.97137	-0.50236	0.899307	-0.558608	0.576429	0.725059
Bet1	4.65458	-2.32854	1.22754	-1.89692	0.0578381	0.14266
Bet1l	38.7257	-0.652416	0.651687	-1.00112	0.31677	0.488277
Bex2	32.8644	-6.67712	0.83397	-8.00643	1.18082e-15	1.2221e-13
Bex4	9.6362	-4.07399	0.938816	-4.3395	1.42807e-05	0.000150842
Bfar	17.8802	-0.283709	0.849943	-0.333798	0.738532	0.84111
Bglap3	23.63	1.5298	0.79338	1.92821	0.0538291	0.134976
Bgn	6.55003	-1.17828	0.762967	-1.54435	0.122504	0.250959
Bhlhe40	21.1213	-2.905	0.78299	-3.71014	0.000207143	0.00148843
Bhlhe41	21.8197	-0.725726	0.47079	-1.54151	0.123193	0.252035
Bicc1	7.46859	-1.16963	0.781391	-1.49686	0.134431	0.268034
Bicd2	11.4961	0.885058	0.925733	0.956062	0.339041	0.511018
Bin1	9.19456	-0.250201	0.910125	-0.274909	0.783386	0.870596
Bin3	8.1336	-1.91127	1.24102	-1.54008	0.12354	0.252576
Birc2	24.4855	-0.293317	0.547607	-0.535635	0.592211	0.736437
Birc3	15.0818	2.80945	0.900976	3.11823	0.00181943	0.00907577
Birc6	119.265	1.15711	0.387168	2.98866	0.00280205	0.0129591
Blcap	9.49452	-0.227609	0.881254	-0.258279	0.796192	0.88023
Blmh	7.68182	-0.335562	0.979948	-0.342428	0.732029	0.836799
Blnk	21.6918	-1.75831	0.642095	-2.73839	0.00617401	0.0246321
Bloc1s1	52.7345	-0.986956	0.747825	-1.31977	0.186912	0.337538
Bloc1s2	3.76232	-0.511149	1.37439	-0.371911	0.709959	0.823163
Bloc1s4	3.05462	-4.33138	1.61821	-2.67665	0.00743629	0.0287011
Bloc1s6	6.51574	0.909881	1.00109	0.908889	0.363409	0.534672
Blvra	3.38105	-1.97993	1.38711	-1.42737	0.153473	0.294971
Blvrb	11.1976	-1.82023	1.22712	-1.48333	0.137987	0.273266
Bmi1	8.34349	1.20915	0.955338	1.26568	0.205627	0.362304
Bmp2k	15.573	-2.93085	0.772638	-3.79331	0.000148653	0.00111976
Bmp4	5.27033	0.398454	1.00784	0.395355	0.692581	0.809495
Bmpr1a	14.0429	0.417373	0.737414	0.565995	0.571397	0.721703
Bmpr1b	10.5829	2.85288	0.935803	3.04859	0.00229916	0.0110138
Bmpr2	22.3048	-1.72773	0.466105	-3.70674	0.000209944	0.00150351
Bms1	10.245	-0.836982	0.876715	-0.954679	0.33974	0.511498
Bmyc	77.5781	-6.97567	0.785904	-8.87597	6.93242e-19	1.10883e-16
Bnip1	4.05666	-0.607724	1.20044	-0.506249	0.612682	0.751948
Bnip2	17.2113	0.438412	0.556754	0.787443	0.431023	0.596994
Bnip3	12.1154	-1.59364	0.913254	-1.74501	0.0809829	0.184155
Bnip3l	46.8523	0.0994824	0.473918	0.209915	0.833734	0.903787
Bod1	9.78228	-0.0254927	0.740943	-0.0344057	0.972554	0.984877
Bod1l	59.8606	0.795803	0.382166	2.08235	0.0373108	0.101889
Bola1	17.054	-2.95271	0.98607	-2.99442	0.00274967	0.0127889
Bola2	58.6639	-1.42345	0.421146	-3.37994	0.00072502	0.00421394
Bola3	17.0246	-0.76936	0.791565	-0.971948	0.331076	0.503524
Bop1	11.6568	-0.34866	1.11125	-0.313754	0.753708	0.850771
Bpgm	26.7289	1.26299	0.725193	1.7416	0.081579	0.185237
Bphl	8.73339	-1.78518	1.00206	-1.78151	0.0748291	0.173722
Bpi	55.1776	-5.0463	0.64259	-7.85306	4.06008e-15	3.87628e-13
Bptf	115.273	0.31379	0.320047	0.980449	0.326864	0.498843
Brat1	12.552	-0.821985	1.15052	-0.714448	0.47495	0.637269
Brca1	73.9221	3.09727	0.717058	4.31941	1.56446e-05	0.000163011
Brd1	54.3763	-0.0827659	0.564335	-0.146661	0.8834	0.935073
Brd2	149.628	-1.74925	0.468047	-3.73733	0.000185982	0.00136099
Brd3	91.187	1.80827	0.424452	4.26024	2.04207e-05	0.00020598
Brd4	228.553	2.16853	0.512996	4.22719	2.36628e-05	0.000235214
Brd7	24.8407	-1.76612	0.701074	-2.51916	0.0117634	0.0416917
Brd8	44.4962	1.30793	0.456105	2.86762	0.00413571	0.0177599
Brd9	46.0856	0.706107	0.416742	1.69435	0.0901983	0.199966
Bre	28.0814	1.04416	0.804649	1.29765	0.194406	0.347706
Brf1	22.3934	0.405869	0.680279	0.596621	0.55076	0.703721
Bri3	8.86356	-1.87862	0.941909	-1.99449	0.0460991	0.119603
Bri3bp	49.9862	0.170817	0.517422	0.330132	0.741301	0.843249
Brinp3	4.32087	4.22841	1.06258	3.97938	6.90966e-05	0.000584898
Brk1	34.9144	-2.06828	0.510961	-4.04783	5.16944e-05	0.00045574
Brms1	16.2907	0.498925	0.87965	0.567186	0.570588	0.721241
Brms1l	8.2164	0.93727	0.932097	1.00555	0.314632	0.485895
Brox	7.72164	-0.99185	0.865518	-1.14596	0.251811	0.418983
Brpf1	32.867	0.650161	0.606971	1.07116	0.284099	0.45433
Brpf3	23.7282	2.24741	0.756993	2.96886	0.00298906	0.0136345
Brsk1	8.07998	2.51545	0.941045	2.67304	0.00751671	0.028939
Brwd1	376.811	2.83246	0.466273	6.07468	1.24233e-09	4.1691e-08
Bscl2	21.2919	-0.136057	0.760268	-0.178959	0.85797	0.919808
Bsdc1	38.8504	-0.0859592	0.74878	-0.114799	0.908604	0.947694
Bsg	92.1675	-2.76925	0.482246	-5.74239	9.33505e-09	2.53798e-07
Bsph1	15.215	-6.64186	0.999137	-6.6476	2.97907e-11	1.43321e-09
Bspry	35.6831	0.31538	0.528057	0.597247	0.550343	0.703328
Btaf1	21.1907	-0.334176	0.666557	-0.501346	0.616127	0.754747
Btbd1	11.3994	-1.63875	0.843098	-1.94372	0.0519293	0.131138
Btbd10	6.9365	-0.0922887	0.802335	-0.115025	0.908425	0.947587
Btbd17	4.47593	-2.18765	1.71868	-1.27286	0.203066	0.358664
Btbd2	33.9417	-1.9273	0.564755	-3.41263	0.000643385	0.00380958
Btbd3	10.559	-1.99248	0.887098	-2.24607	0.0246998	0.0745332
Btbd7	30.4036	1.77172	0.597794	2.96377	0.00303897	0.0138081
Btbd8	1.49868	4.85111	1.67633	2.89389	0.003805	0.0165188
Btbd9	32.6591	0.681106	0.59767	1.1396	0.254452	0.422065
Btf3	17.5829	-2.80799	0.867929	-3.23528	0.00121525	0.00649501
Btg1	35.5129	0.148922	0.73227	0.20337	0.838846	0.907521
Btg2	68.2879	-2.34726	0.631259	-3.71837	0.000200513	0.0014501
Btg3	10.2825	-0.487019	0.729626	-0.667491	0.504459	0.66434
Bub3	10.91	-1.58195	0.827678	-1.91132	0.0559641	0.138882
Bud31	12.0935	-1.71295	0.782595	-2.1888	0.028611	0.0832247
Bzw1	51.4206	-0.625146	0.598363	-1.04476	0.296134	0.46669
Bzw2	17.5959	-1.1637	0.795496	-1.46286	0.143506	0.281168
C030034I22Rik	12.5518	2.88019	0.967865	2.97581	0.00292213	0.0133788
C1galt1c1	6.52338	2.48504	1.50657	1.64947	0.0990521	0.214017
C1qa	23.8234	-2.26556	0.989023	-2.29071	0.0219802	0.0683433
C1qb	29.1729	-0.996787	1.10436	-0.902593	0.366742	0.537471
C1qbp	9.16854	-0.911071	1.02457	-0.889223	0.373883	0.544055
C1qc	14.1783	-1.50672	1.06818	-1.41055	0.158377	0.301154
C1qtnf4	171.899	3.19452	0.579022	5.51709	3.44658e-08	8.02421e-07
C1qtnf9	5.9475	-4.82207	1.20671	-3.99605	6.4408e-05	0.000550103
C230037L18Rik	2.46153	3.29817	1.75921	1.8748	0.0608198	0.148064
C2cd3	41.717	3.5082	0.777854	4.5101	6.47978e-06	7.60772e-05
C2cd5	10.0218	0.565409	0.605301	0.934096	0.350254	0.521738
C3	29.9682	0.368301	0.743793	0.495166	0.620483	0.757446
C330006A16Rik	78.0073	-1.06216	0.641451	-1.65586	0.0977492	0.212212
C330007P06Rik	9.92947	-0.804815	0.831514	-0.967891	0.333099	0.505405
C330013E15Rik	4.20251	-2.81349	1.03108	-2.72869	0.00635858	0.0252947
C3ar1	10.9009	-3.34955	1.05276	-3.1817	0.00146415	0.00758943
C4b	18.338	2.61605	0.847055	3.08841	0.00201231	0.00987393
C4bp	51.519	-6.78517	0.852871	-7.95568	1.7815e-15	1.76943e-13
C530044C16Rik	2.13523	3.84783	1.52851	2.51738	0.0118233	0.0418676
C7	8.77009	-2.44545	0.946682	-2.58317	0.00978957	0.0358301
C77080	13.2642	-0.395947	0.908951	-0.435608	0.663121	0.789059
C77370	28.2088	-0.143322	0.521643	-0.27475	0.783508	0.870596
C78339	4.44809	1.01553	1.06236	0.955914	0.339115	0.511018
C87436	12.8353	1.44218	0.674174	2.13918	0.0324212	0.0914984
C920021L13Rik	5.04009	-1.66472	1.033	-1.61154	0.107063	0.2266
C920025E04Rik	0.946227	-0.805646	1.48495	-0.54254	0.587446	NA
Cab39	40.2112	-1.96569	0.484657	-4.05584	4.99555e-05	0.000443265
Cab39l	17.3583	-0.563651	0.645425	-0.873302	0.382498	0.551793
Cabin1	27.1197	0.911608	0.589757	1.54574	0.122169	0.250354
Cabs1	48.437	2.88746	0.76078	3.79539	0.000147411	0.0011145
Cabyr	5.7966	4.06214	1.13613	3.57542	0.000349667	0.00229026
Cacfd1	30.7753	-1.1547	0.507866	-2.27363	0.0229881	0.0706566
Cacna1a	22.7021	1.6554	0.936237	1.76814	0.0770367	0.177476
Cacna1b	9.76128	3.14992	1.29433	2.43364	0.0149478	0.0505382
Cacna1d	291.038	3.90785	0.561788	6.95609	3.49858e-12	2.00412e-10
Cacna2d2	16.7034	2.74427	1.27671	2.14949	0.0315956	0.0895997
Cacna2d3	9.8851	1.08039	1.0106	1.06905	0.285047	0.455395
Cacnb1	13.7096	2.06962	0.707152	2.9267	0.00342582	0.0151935
Cactin	10.4462	-1.36065	0.990441	-1.37378	0.169509	0.315167
Cacybp	7.22599	-1.83502	0.831244	-2.20756	0.0272748	0.0804011
Cad	299.649	-2.42794	0.517332	-4.69318	2.68985e-06	3.60089e-05
Cadm1	14.9807	-0.772149	0.620753	-1.24389	0.21354	0.371725
Calcoco1	23.2759	-1.13831	0.675125	-1.68608	0.0917813	0.202649
Cald1	15.2583	-0.439912	0.632023	-0.696038	0.486405	0.647069
Calm1	196.771	-3.53004	0.327583	-10.776	4.46838e-27	2.03824e-24
Calm2	80.7074	-2.29682	0.438557	-5.23723	1.63007e-07	3.16656e-06
Calm3	24.1406	-0.388469	0.482842	-0.804546	0.421082	0.587787
Calml3	14.9412	-3.11228	0.875144	-3.5563	0.000376111	0.00242523
Calml4	7.31361	0.260924	1.36216	0.191552	0.848094	0.913834
Calr	741.406	-3.01119	0.424975	-7.08559	1.38457e-12	8.48378e-11
Calr3	8.83005	3.48922	0.974719	3.57972	0.000343969	0.00226541
Calu	40.2701	-1.08238	0.74877	-1.44554	0.148305	0.288187
Camk1	11.2654	-2.03156	1.14256	-1.77807	0.0753927	0.174631
Camk2b	8.81629	2.88328	1.4396	2.00283	0.045196	0.117856
Camk2d	27.69	-0.704085	0.631192	-1.11549	0.264643	0.43325
Camk2g	22.3204	3.08639	0.676466	4.56253	5.05418e-06	6.1267e-05
Camk2n1	13.8323	1.7653	0.689119	2.56167	0.0104171	0.0376866
Camkk2	10.9711	2.26851	0.819725	2.76741	0.00565037	0.0228614
Caml	4.29474	0.207245	0.928206	0.223274	0.823322	0.898063
Camsap1	38.3673	2.98432	0.663999	4.49446	6.97465e-06	8.12675e-05
Camsap2	34.5875	0.327438	0.69633	0.470234	0.638188	0.770203
Camsap3	17.4886	-0.00558997	0.642118	-0.00870552	0.993054	0.995571
Cant1	12.1151	-1.61779	0.852919	-1.89677	0.0578587	0.14266
Canx	207.02	-0.721459	0.35622	-2.02532	0.0428346	0.11316
Cap1	23.9148	-0.99422	0.718399	-1.38394	0.166377	0.311271
Cap2	7.81694	4.65061	1.33256	3.48999	0.000483043	0.00300008
Capg	106.961	-3.23694	0.680401	-4.7574	1.96101e-06	2.7383e-05
Capn1	9.59299	1.05655	0.743695	1.42068	0.15541	0.297516
Capn10	9.10766	-0.305868	1.08616	-0.281605	0.778246	0.867489
Capn15	12.1946	0.245923	0.866707	0.283744	0.776606	0.866366
Capn5	47.3717	-1.14536	0.506099	-2.26312	0.0236284	0.0721387
Capn7	8.54228	0.712021	0.942453	0.755498	0.44995	0.614775
Capns1	95.9248	-0.438977	0.487278	-0.900877	0.367654	0.53809
Caprin1	51.3313	0.92488	0.610118	1.5159	0.129544	0.261165
Capza1	4.81606	1.00693	0.985685	1.02156	0.306991	0.478292
Capza2	18.609	-1.83156	0.544952	-3.36097	0.000776702	0.0044451
Capzb	36.2483	-0.697177	0.578087	-1.20601	0.227814	0.389136
Car2	102.381	1.99706	0.768786	2.59768	0.0093856	0.0346398
Car3	1.99597	-0.999367	1.54588	-0.64647	0.517975	0.675364
Car7	13.7058	-5.54307	1.23965	-4.47149	7.76769e-06	8.89111e-05
Carhsp1	35.9178	2.35931	0.804986	2.93087	0.00338014	0.0150288
Carkd	44.9738	-2.24823	0.825188	-2.72451	0.0064397	0.0255843
Carm1	7.69005	3.11624	1.01478	3.07084	0.00213459	0.0103695
Cars	12.0213	-0.414648	0.607414	-0.682644	0.494832	0.65488
Cars2	6.05383	2.38063	1.29315	1.84096	0.0656281	0.156764
Casc3	12.7364	1.5044	0.630731	2.38518	0.017071	0.0561405
Casc4	11.2399	-1.65096	0.784837	-2.10357	0.0354156	0.0981106
Casc5	40.7179	3.02112	0.969995	3.11457	0.00184215	0.00917055
Casp1	1.02068	3.1342	1.92745	1.62609	0.103931	NA
Casp4	3.88859	-3.1519	1.29707	-2.43002	0.015098	0.0509442
Casp8	10.4601	0.578522	0.765227	0.756014	0.449641	0.614558
Casp9	12.2273	-2.84213	1.16513	-2.43933	0.0147147	0.0498422
Cast	21.5519	0.739441	0.625723	1.18174	0.237309	0.402042
Cat	7.49889	1.05294	1.10896	0.949487	0.342373	0.513859
Catip	3.33736	1.3445	1.39428	0.964296	0.334898	0.507268
Catsper2	16.589	2.64657	0.562959	4.70118	2.58667e-06	3.47789e-05
Catsperb	16.8658	4.76969	1.20649	3.95337	7.70572e-05	0.000640376
Catsperd	6.06046	1.84463	1.44846	1.27351	0.202836	0.358464
Catsperg1	26.143	5.35665	0.861812	6.21556	5.11415e-10	1.9029e-08
Catsperg2	4.99444	3.10805	1.39397	2.22964	0.0257713	0.0770604
Cav3	12.0811	-6.30417	1.09741	-5.74457	9.21543e-09	2.511e-07
Cblc	9.6454	-4.30215	1.32917	-3.23673	0.00120907	0.00646587
Cbll1	7.11795	1.26087	1.08867	1.15818	0.246792	0.413302
Cbr1	13.7681	-1.95734	0.822127	-2.38082	0.0172741	0.0566571
Cbr2	6.57075	-3.20733	1.22174	-2.62521	0.00865953	0.0324462
Cbr3	7.77589	-0.992088	1.14316	-0.867846	0.385479	0.554038
Cbr4	4.59425	-0.544585	1.28956	-0.422303	0.672804	0.795378
Cbs	15.6345	7.88087	1.08639	7.25419	4.04079e-13	2.8438e-11
Cbx1	25.7179	-1.1067	0.554193	-1.99696	0.0458294	0.119029
Cbx3	6.33887	-1.57484	0.819414	-1.92191	0.0546169	0.136581
Cbx4	13.1327	-2.09437	0.650514	-3.21957	0.00128385	0.00681407
Cbx5	51.7756	0.629787	0.448924	1.40288	0.160652	0.303766
Cby1	10.0963	0.853672	1.08567	0.786307	0.431688	0.597389
Cc2d1a	23.4033	2.71398	0.614627	4.41565	1.00706e-05	0.000111052
Cc2d1b	66.414	1.40195	0.64518	2.17296	0.0297834	0.0857438
Cc2d2a	11.0076	1.02549	0.778779	1.3168	0.187907	0.338887
Ccar1	42.8771	0.756381	0.467579	1.61765	0.105737	0.224372
Ccar2	4.22301	2.64756	1.32949	1.99142	0.0464352	0.120298
Ccbl1	20.5109	-1.16393	0.89722	-1.29726	0.194542	0.347899
Ccbl2	3.66575	-2.75688	1.39832	-1.97157	0.0486588	0.124657
Ccdc101	8.54416	0.79238	0.884979	0.895367	0.370591	0.540872
Ccdc107	12.449	-1.5468	0.895908	-1.72652	0.0842536	0.189979
Ccdc112	9.83779	1.72177	0.74107	2.32336	0.0201599	0.0638934
Ccdc117	9.43666	3.03261	1.11456	2.72089	0.00651056	0.0257993
Ccdc12	9.55538	-2.78905	1.2121	-2.30101	0.0213909	0.0668147
Ccdc122	4.24698	0.675248	0.950321	0.710547	0.477365	0.639394
Ccdc124	24.8253	-2.92552	0.639602	-4.57397	4.78566e-06	5.8647e-05
Ccdc132	8.57653	0.957262	1.00827	0.949412	0.342411	0.513859
Ccdc136	229.547	3.97974	0.611544	6.50769	7.63141e-11	3.38088e-09
Ccdc137	6.83681	0.516163	0.932911	0.553282	0.58007	0.727584
Ccdc138	25.2625	3.7613	0.881132	4.26871	1.96606e-05	0.000198965
Ccdc14	6.28881	2.47425	0.879191	2.81423	0.00488935	0.020282
Ccdc141	9.49079	2.82557	1.00103	2.82267	0.00476258	0.0198363
Ccdc148	30.2574	3.28663	0.721945	4.55246	5.30229e-06	6.40854e-05
Ccdc15	64.3311	3.01736	0.762495	3.95721	7.58288e-05	0.000631873
Ccdc150	8.51691	3.98292	0.95349	4.1772	2.95115e-05	0.000283292
Ccdc158	6.39287	2.84361	1.33146	2.1357	0.0327039	0.0920644
Ccdc159	29.3563	4.91579	1.08814	4.51761	6.25414e-06	7.43494e-05
Ccdc163	6.77849	6.08491	1.4645	4.15495	3.25358e-05	0.000307294
Ccdc169	19.4801	3.14831	0.846983	3.71709	0.000201529	0.00145488
Ccdc17	2.18005	2.89113	1.59484	1.8128	0.0698623	0.164769
Ccdc171	19.8064	2.18336	0.695097	3.14108	0.00168327	0.00848595
Ccdc173	7.74463	0.127162	0.833274	0.152605	0.87871	0.93304
Ccdc174	6.14338	-0.977467	0.731231	-1.33674	0.181307	0.330468
Ccdc176	8.94098	4.61486	0.935928	4.93079	8.18993e-07	1.29317e-05
Ccdc178	6.54499	1.6321	1.35137	1.20774	0.227148	0.388683
Ccdc181	5.91046	0.894123	0.887303	1.00769	0.313605	0.484674
Ccdc183	2.90927	1.41269	1.25095	1.12929	0.258775	0.427164
Ccdc186	28.0723	0.275708	0.445151	0.619359	0.53568	0.690903
Ccdc23	12.4951	0.0110112	0.724391	0.0152006	0.987872	0.992705
Ccdc25	47.9686	0.694656	0.565327	1.22877	0.219159	0.378989
Ccdc28a	17.3044	0.32475	0.67608	0.480343	0.630984	0.765382
Ccdc28b	4.80138	-1.75996	1.11495	-1.5785	0.11445	0.238424
Ccdc30	130.557	3.65743	0.714589	5.11822	3.08428e-07	5.53731e-06
Ccdc32	7.89003	-0.572295	0.961002	-0.595519	0.551497	0.704223
Ccdc34	9.65582	-0.581544	1.00899	-0.576364	0.564369	0.715533
Ccdc37	106.457	3.57531	0.586718	6.09375	1.10295e-09	3.76159e-08
Ccdc38	19.7519	5.99234	1.15054	5.20828	1.90601e-07	3.61701e-06
Ccdc47	22.7911	-0.408628	0.63615	-0.642346	0.520649	0.677834
Ccdc50	59.6992	0.813392	0.427536	1.90251	0.0571043	0.141196
Ccdc53	11.7846	-3.20006	0.801178	-3.99419	6.49147e-05	0.000554046
Ccdc55	19.0188	-0.0492894	0.585605	-0.0841683	0.932923	0.96214
Ccdc58	2.74947	-3.07003	1.69833	-1.80767	0.0706573	0.16623
Ccdc59	16.7481	-2.47052	0.681287	-3.62625	0.000287564	0.00195347
Ccdc6	21.5674	0.162023	0.69951	0.231623	0.81683	0.893116
Ccdc61	6.25194	-0.644531	1.28857	-0.500189	0.616942	0.755294
Ccdc62	14.5621	1.92414	0.833034	2.3098	0.0208991	0.0656113
Ccdc65	3.4066	4.54727	1.5819	2.87457	0.00404577	0.0174284
Ccdc66	10.6182	1.28388	0.748711	1.71478	0.0863853	0.193511
Ccdc67	18.3553	3.38886	0.912287	3.71469	0.000203456	0.00146707
Ccdc7	85.3171	2.85001	0.63782	4.46837	7.88195e-06	8.99667e-05
Ccdc74a	5.77036	5.7947	1.59892	3.62414	0.000289928	0.00196519
Ccdc77	22.1852	1.19556	0.734785	1.62709	0.103719	0.221093
Ccdc78	6.06248	0.130256	1.62635	0.0800911	0.936165	0.964204
Ccdc80	12.8897	-0.300513	0.813251	-0.36952	0.71174	0.824367
Ccdc81	5.66165	4.13026	1.22289	3.37746	0.000731599	0.00423689
Ccdc83	3.96142	6.23772	1.76311	3.53791	0.000403305	0.00257018
Ccdc84	14.9803	1.88625	0.804137	2.34569	0.0189921	0.0610084
Ccdc85b	21.1562	-2.93911	0.706778	-4.15847	3.20393e-05	0.000303769
Ccdc86	8.80316	-0.915882	1.04478	-0.876624	0.380691	0.55011
Ccdc88a	22.6223	-0.575356	0.560205	-1.02704	0.3044	0.475217
Ccdc88c	157.222	3.20098	0.598082	5.35207	8.69524e-08	1.81509e-06
Ccdc9	28.2899	1.60765	0.517892	3.10422	0.00190781	0.00945536
Ccdc90b	6.295	-2.575	0.787399	-3.27026	0.00107447	0.0058168
Ccdc91	76.9058	1.81894	0.500322	3.63554	0.000277395	0.00189906
Ccdc92	16.5772	2.08183	1.09478	1.9016	0.0572231	0.141404
Ccdc97	6.42222	-1.82426	1.14077	-1.59914	0.109789	0.230934
Ccer1	2.45936	4.62355	1.74225	2.65379	0.00795935	0.030274
Ccl25	3.02829	3.08263	1.50537	2.04775	0.0405846	0.108553
Ccl27a	10.2523	-0.551211	0.748608	-0.736315	0.461539	0.625199
Ccl3	5.02633	-5.03309	1.49196	-3.37348	0.000742243	0.00427971
Ccl4	23.3953	-6.80657	1.22702	-5.54724	2.9022e-08	6.87376e-07
Ccl5	1.99427	0.245898	1.60016	0.15367	0.87787	0.932743
Ccl7	8.79973	-5.83718	1.6628	-3.51046	0.000447328	0.00281086
Ccm2	7.97891	-0.381447	1.15939	-0.329007	0.74215	0.84406
Ccnd1	72.2941	-0.912268	0.441173	-2.06782	0.0386567	0.104798
Ccnd2	27.7399	0.699143	0.603778	1.15795	0.246885	0.413306
Ccnd3	9.0039	0.792388	0.934422	0.847998	0.396439	0.564898
Ccndbp1	15.5811	0.328942	0.920412	0.357385	0.720804	0.829916
Ccne1	3.22967	2.32288	1.42624	1.62867	0.103383	0.220703
Ccng1	13.4598	-0.539701	0.65908	-0.81887	0.41286	0.579992
Ccng2	6.42599	-0.851694	0.928847	-0.916937	0.359175	0.530408
Ccnh	5.29483	-1.39239	0.909243	-1.53137	0.125679	0.256014
Ccni	123.894	-0.553257	0.455973	-1.21336	0.224994	0.386152
Ccnk	5.97357	0.363682	0.872705	0.41673	0.676876	0.798582
Ccnl1	115.5	0.209122	0.390088	0.536088	0.591898	0.736387
Ccnl2	50.3695	1.03933	0.488152	2.12912	0.0332444	0.0933513
Ccno	27.5037	-3.78817	0.721219	-5.25245	1.50087e-07	2.93874e-06
Ccnt1	10.3356	-0.423094	1.09126	-0.38771	0.698231	0.814184
Ccnt2	5.23645	0.558606	1.14494	0.487891	0.625627	0.761219
Ccny	14.4788	-0.424085	0.894483	-0.474112	0.63542	0.768479
Ccpg1	19.8088	-1.41144	0.670392	-2.10539	0.0352571	0.0977989
Ccpg1os	3.955	-4.21391	1.52504	-2.76314	0.00572481	0.0231246
Ccrn4l	5.61907	-5.21081	1.20847	-4.31189	1.61862e-05	0.000167258
Ccs	20.0252	-3.12176	0.632263	-4.93744	7.91534e-07	1.25788e-05
Ccsap	5.8162	3.09931	1.41057	2.1972	0.0280064	0.0821255
Ccser2	28.8589	-0.495229	0.576834	-0.858529	0.3906	0.559329
Cct2	57.8817	-1.73125	0.371349	-4.66206	3.13057e-06	4.09736e-05
Cct3	17.033	-1.4397	0.723455	-1.99004	0.0465864	0.120563
Cct4	21.1671	-1.55496	0.723171	-2.1502	0.0315393	0.0894813
Cct5	48.7031	-0.878689	0.567908	-1.54724	0.121805	0.249818
Cct6a	24.1231	-1.87187	0.49554	-3.77744	0.000158447	0.00118478
Cct6b	13.9571	5.66799	0.914129	6.20043	5.63108e-10	2.04579e-08
Cct7	61.1868	-3.69644	0.632998	-5.83958	5.23334e-09	1.48854e-07
Cct8	30.5285	-1.212	0.454983	-2.66384	0.00772533	0.0295666
Ccz1	5.70792	-0.453654	0.755831	-0.600206	0.548369	0.701757
Cd109	45.408	3.05984	0.886356	3.45216	0.000556128	0.00337497
Cd14	11.4775	-3.21017	1.01693	-3.15673	0.00159548	0.0081198
Cd151	44.4914	-2.04026	0.796079	-2.56289	0.0103806	0.0375691
Cd164	16.7047	-0.763558	0.534923	-1.42742	0.15346	0.294971
Cd248	4.95821	-1.72983	1.25126	-1.38247	0.166828	0.311735
Cd24a	55.0014	-1.03371	0.629927	-1.64101	0.100796	0.216718
Cd2ap	58.2365	0.265392	0.381688	0.695311	0.486861	0.647535
Cd2bp2	10.7206	0.144308	0.934129	0.154484	0.877228	0.932655
Cd302	4.63924	-0.428974	0.993926	-0.431596	0.666035	0.790779
Cd320	20.0801	-0.57047	0.968327	-0.589129	0.555775	0.708437
Cd34	28.2763	-2.50142	0.70247	-3.5609	0.000369592	0.00239196
Cd36	12.9413	-3.43644	0.776341	-4.42645	9.57956e-06	0.00010629
Cd37	5.86031	1.07672	1.3677	0.787248	0.431137	0.597015
Cd3d	8.9941	4.37579	1.17697	3.71785	0.000200929	0.00145226
Cd3eap	8.1235	-2.49168	0.844276	-2.95126	0.00316481	0.0142804
Cd44	10.8165	-2.82598	0.881424	-3.20616	0.00134521	0.00708625
Cd46	7.11063	3.0363	0.897836	3.38179	0.00072015	0.00418761
Cd47	35.8723	-2.4684	0.671932	-3.67358	0.000239174	0.00167272
Cd52	335.424	3.279	0.579748	5.6559	1.5503e-08	3.92062e-07
Cd53	5.20549	-1.66284	1.1018	-1.5092	0.131247	0.263435
Cd59a	16.3991	0.64034	0.629097	1.01787	0.308739	0.479742
Cd59b	1.29025	-2.14346	1.74667	-1.22717	0.21976	0.379736
Cd63	199.664	-3.58621	0.43614	-8.22261	1.99129e-16	2.31366e-14
Cd68	6.51495	-4.40763	1.35995	-3.24103	0.00119098	0.00637744
Cd74	96.5323	-3.73706	0.683867	-5.4646	4.63963e-08	1.05427e-06
Cd79b	13.8249	3.56528	1.11713	3.19146	0.00141557	0.00739343
Cd81	75.604	-1.87943	0.495398	-3.79377	0.000148377	0.00111866
Cd82	39.1653	-0.409768	0.579459	-0.707157	0.479469	0.641027
Cd83	13.0757	-5.98028	1.03786	-5.76214	8.3052e-09	2.29858e-07
Cd86	5.96342	-4.61382	1.3235	-3.48608	0.000490147	0.00303502
Cd8b1	3.28569	5.50182	1.48769	3.69824	0.000217103	0.00154392
Cd9	22.4824	-3.17952	0.788477	-4.03248	5.51903e-05	0.000480832
Cd97	46.8911	1.46857	0.63206	2.32347	0.0201541	0.0638934
Cd99l2	15.0925	-0.509042	0.766068	-0.664487	0.506378	0.666156
Cdadc1	8.33175	-1.1122	0.831859	-1.33701	0.181221	0.33036
Cdc123	31.2748	-0.793886	0.632894	-1.25437	0.209706	0.367232
Cdc14a	8.17549	2.66177	1.33124	1.99947	0.0455573	0.118597
Cdc16	10.3401	-0.26798	0.932614	-0.287343	0.77385	0.864622
Cdc25a	7.79903	0.401903	0.907374	0.442929	0.657817	0.784841
Cdc26	4.10077	-2.02141	1.36196	-1.48419	0.137758	0.272989
Cdc27	16.6468	-1.94674	0.920339	-2.11524	0.0344094	0.0959009
Cdc34	27.8945	0.953365	0.530469	1.79721	0.0723019	0.169142
Cdc37	36.0874	-1.31211	0.491556	-2.66931	0.00760076	0.0291805
Cdc37l1	117.756	1.24016	0.387667	3.19905	0.00137883	0.00724784
Cdc40	15.7761	-0.178897	0.594194	-0.301076	0.763357	0.857903
Cdc42	73.2093	-2.53499	0.442671	-5.72658	1.02474e-08	2.73767e-07
Cdc42bpa	39.5406	-1.19457	0.504375	-2.36841	0.0178648	0.0581918
Cdc42bpb	19.7299	0.46027	0.531018	0.866769	0.386068	0.55461
Cdc42ep1	5.85241	-2.11486	1.52302	-1.38859	0.164957	0.309319
Cdc42ep4	9.46929	-1.01749	0.573744	-1.77343	0.0761583	0.176121
Cdc42ep5	1.4324	3.04207	2.05037	1.48367	0.137897	0.273176
Cdc42se1	23.971	-1.18533	0.697555	-1.69926	0.0892706	0.198386
Cdc42se2	28.9815	-2.81632	0.671084	-4.19667	2.7087e-05	0.00026351
Cdc5l	43.9786	-0.764249	0.458628	-1.66638	0.0956378	0.208806
Cdc73	14.12	1.28907	0.675613	1.908	0.0563909	0.139797
Cdca3	3.14334	3.1687	1.72254	1.83955	0.065834	0.157104
Cdca5	3.06458	2.34293	1.56096	1.50096	0.133367	0.266416
Cdh1	40.707	-1.04438	0.563582	-1.8531	0.0638674	0.153788
Cdh16	37.5032	-6.37276	0.842369	-7.56528	3.8703e-14	3.17778e-12
Cdip1	14.0932	-0.248828	0.673473	-0.36947	0.711777	0.824367
Cdipt	28.7574	-0.615571	0.708685	-0.86861	0.385061	0.55388
Cdk10	11.0145	-0.669383	0.910668	-0.735045	0.462312	0.625765
Cdk11b	70.7445	-0.316915	0.439795	-0.720597	0.471157	0.633897
Cdk12	27.4074	0.126229	0.453016	0.278641	0.78052	0.868883
Cdk13	26.9077	-1.02484	0.630571	-1.62525	0.104108	0.221719
Cdk14	15.0608	-0.350177	0.686007	-0.510457	0.609731	0.749727
Cdk16	58.1129	0.829668	0.514676	1.61202	0.106957	0.226427
Cdk2ap1	2.31664	-2.25678	1.21931	-1.85086	0.0641894	0.15438
Cdk2ap2	48.1494	-2.17459	0.675654	-3.21849	0.00128868	0.00682051
Cdk4	42.6085	-2.28695	0.68716	-3.32811	0.000874363	0.00490823
Cdk5	10.2331	-2.14663	1.08984	-1.96968	0.0488752	0.125041
Cdk5rap2	29.1043	0.0655653	0.561208	0.116829	0.906996	0.946818
Cdk5rap3	24.0599	-1.52609	0.634218	-2.40625	0.016117	0.0536914
Cdk7	20.5615	-0.313655	0.548377	-0.571971	0.567342	0.718275
Cdk8	10.3077	-0.128089	0.714394	-0.179298	0.857704	0.919683
Cdk9	6.79573	-1.99528	1.02156	-1.95317	0.0507999	0.128629
Cdkal1	7.82196	3.87556	1.05842	3.66166	0.000250585	0.00173577
Cdkl2	24.5885	0.640476	0.757464	0.845552	0.397802	0.566266
Cdkl3	18.3007	1.00544	0.797996	1.25995	0.207687	0.364837
Cdkl5	17.8963	3.93262	1.16021	3.38958	0.000700003	0.00408396
Cdkn1a	51.0114	-2.70678	0.674158	-4.01505	5.94339e-05	0.000512597
Cdkn1b	8.83156	0.791492	0.959861	0.82459	0.409604	0.577236
Cdkn1c	16.7516	1.7595	1.00525	1.75032	0.0800631	0.182719
Cdkn2aip	10.7396	0.913718	0.990993	0.922023	0.356516	0.528064
Cdkn2aipnl	21.4811	-3.2566	0.657189	-4.95534	7.22025e-07	1.1609e-05
Cdkn2b	4.8831	-3.55541	1.35265	-2.62847	0.00857701	0.0322118
Cdkn2d	1.70251	0.471657	1.3592	0.34701	0.728584	0.834798
Cdkn3	3.27517	4.42504	1.6493	2.68298	0.00729686	0.0282604
Cdo1	108.501	-3.62643	0.388976	-9.32301	1.13081e-20	2.36052e-18
Cdr2	15.6089	-1.52294	0.887636	-1.71573	0.0862121	0.193228
Cds1	43.9576	0.809131	0.563938	1.43479	0.151348	0.292301
Cdv3	28.2887	-0.5229	0.612025	-0.854377	0.392896	0.561423
Cdyl	27.3511	0.341899	0.610547	0.559989	0.575487	0.724407
Ceacam10	44.3619	-3.17796	0.555492	-5.72098	1.05913e-08	2.7932e-07
Cebpb	9.52503	-4.18858	1.05067	-3.98659	6.70294e-05	0.000570909
Cebpd	4.66403	-3.3987	1.21324	-2.80134	0.00508912	0.0209414
Cebpg	16.8189	0.0385728	0.747897	0.051575	0.958867	0.977166
Cebpz	16.9538	-0.0557762	0.59655	-0.093498	0.925508	0.957781
Cebpzos	4.93207	-3.4084	1.18911	-2.86634	0.0041525	0.0178134
Cela1	5.84646	-2.83924	1.28274	-2.21341	0.0268692	0.0795674
Celf1	54.2664	-0.814059	0.432121	-1.88387	0.0595828	0.145889
Celf2	23.6658	-1.87172	0.586057	-3.19374	0.00140441	0.00735404
Celf3	10.189	1.46873	1.11755	1.31424	0.188764	0.339687
Celf5	10.8905	3.09841	0.987371	3.13803	0.00170085	0.00856054
Cenpb	30.8305	-1.61852	0.650489	-2.48816	0.0128407	0.0447752
Cenpc1	7.53495	1.71653	0.750171	2.28819	0.0221264	0.0687245
Cenpf	22.4509	2.75638	0.974081	2.82972	0.00465883	0.0195518
Cenpm	13.235	3.81857	1.23137	3.10107	0.00192826	0.00954134
Cenpp	2.84362	-0.0809388	1.36979	-0.0590887	0.952881	0.974159
Cenpv	5.79675	1.29286	1.6484	0.78431	0.432858	0.59846
Cep104	23.8811	0.181098	0.683436	0.264982	0.791024	0.87618
Cep112	14.0906	2.8382	0.690781	4.10869	3.97916e-05	0.000367303
Cep120	13.4026	0.43139	0.979006	0.44064	0.659473	0.786109
Cep128	26.9614	2.57256	0.869722	2.95791	0.00309732	0.0140297
Cep135	65.3485	3.98802	0.659227	6.04954	1.45263e-09	4.74003e-08
Cep162	10.844	2.09262	0.72807	2.8742	0.00405046	0.0174425
Cep164	50.7995	1.84171	0.549761	3.35002	0.000808043	0.00458823
Cep19	4.1725	-0.782597	1.45106	-0.53933	0.58966	0.734599
Cep192	79.9314	3.05899	0.658985	4.64197	3.45098e-06	4.4412e-05
Cep290	21.3225	0.17455	0.544694	0.320455	0.748623	0.847976
Cep295	194.311	3.65583	0.503063	7.26714	3.67171e-13	2.5989e-11
Cep350	35.0374	0.63993	0.490659	1.30423	0.192156	0.344283
Cep44	10.8604	2.18261	0.8936	2.44249	0.0145862	0.0495405
Cep57	33.341	1.8813	0.495319	3.79816	0.000145773	0.00110279
Cep63	19.6676	-0.881435	0.589983	-1.494	0.135175	0.268953
Cep70	172.073	2.90262	0.6423	4.5191	6.21036e-06	7.39718e-05
Cep78	9.80412	3.24798	0.990207	3.2801	0.00103771	0.00565505
Cep83	26.3979	1.59709	0.504857	3.16345	0.00155909	0.00799075
Cep85	19.5845	2.13999	0.827442	2.58627	0.00970204	0.0355933
Cep85l	13.4065	3.63063	0.818038	4.43821	9.07092e-06	0.000101654
Cep89	5.71572	0.416486	0.906079	0.459657	0.645763	0.776123
Cep95	61.083	3.76137	0.587441	6.40299	1.52366e-10	6.47084e-09
Cept1	4.57425	0.387782	1.46963	0.263864	0.791885	0.876818
Cers2	8.93935	0.792131	0.739343	1.0714	0.283991	0.454304
Cers4	13.5654	2.82984	0.796151	3.5544	0.000378842	0.00243646
Cers5	9.57354	1.32277	0.810209	1.63263	0.102547	0.219305
Cers6	13.5263	-1.26769	0.897673	-1.4122	0.157893	0.30085
Ces1d	7.15331	5.90598	1.24805	4.73217	2.22136e-06	3.04319e-05
Ces1e	3.19086	5.97448	1.59404	3.748	0.000178247	0.00130906
Ces5a	371.696	1.27189	0.659747	1.92785	0.0538737	0.135024
Cetn1	8.385	3.064	1.02172	2.99888	0.00270974	0.0126318
Cetn2	25.331	-1.46978	0.470375	-3.1247	0.00177986	0.00890728
Cetn3	5.86025	-2.24271	0.914378	-2.45271	0.0141784	0.0484791
Cetn4	3.20608	-0.947286	1.38312	-0.684892	0.493412	0.653989
Cfap126	8.26595	1.5539	1.35362	1.14796	0.250985	0.418115
Cfap20	9.89932	-0.380202	0.80119	-0.474547	0.63511	0.768479
Cfap221	4.18704	6.31483	1.83741	3.43681	0.000588608	0.0035328
Cfap36	24.6526	-0.425606	0.496735	-0.856806	0.391552	0.560283
Cfap44	28.0865	3.22138	0.730187	4.41171	1.02556e-05	0.000112545
Cfap45	5.76969	2.55317	1.13033	2.25877	0.0238975	0.072758
Cfap46	258.06	4.07516	0.589795	6.90945	4.86519e-12	2.69909e-10
Cfap53	14.7887	0.175996	0.541813	0.324829	0.745311	0.846131
Cfap70	9.05618	4.86978	1.18206	4.11975	3.79286e-05	0.000352816
Cfap97	19.1801	1.04833	0.687199	1.52551	0.127132	0.257696
Cfdp1	35.1293	-1.56204	0.465863	-3.353	0.000799414	0.00454971
Cfh	9.41029	-1.21452	1.04361	-1.16377	0.244517	0.410976
Cfl1	72.6588	-2.1588	0.395372	-5.46018	4.75656e-08	1.07687e-06
Cfl2	16.3869	1.32623	0.672897	1.97093	0.048732	0.124752
Cflar	19.5554	-0.704139	0.647526	-1.08743	0.276847	0.446815
Cfp	18.2215	0.311203	0.968675	0.321266	0.748008	0.847638
Cftr	53.17	2.31486	0.642194	3.60461	0.000312621	0.00208459
Cggbp1	15.9217	-1.07826	0.548982	-1.96411	0.0495176	0.12632
Cgn	8.92462	1.49034	0.912556	1.63315	0.102438	0.219109
Cgnl1	23.7834	1.79087	0.712551	2.51332	0.01196	0.0422789
Cgrrf1	15.5412	0.557212	0.769233	0.724373	0.468837	0.631966
Ch25h	11.4074	6.6143	1.21369	5.44974	5.04426e-08	1.13367e-06
Chac1	5.56739	-5.19765	1.35151	-3.84581	0.000120155	0.000934233
Chaf1a	8.88895	0.569568	0.875159	0.650817	0.515165	0.672971
Chchd1	12.331	-1.90838	0.707718	-2.69653	0.00700659	0.0273773
Chchd10	50.5729	-0.300489	0.881474	-0.340894	0.733184	0.837426
Chchd2	231.796	-2.37663	0.366003	-6.49348	8.38758e-11	3.70256e-09
Chchd3	11.3955	0.551329	0.919787	0.59941	0.5489	0.702218
Chchd4	4.47366	-4.42231	1.41077	-3.13469	0.00172039	0.00864827
Chchd5	13.6698	-3.64172	0.801084	-4.546	5.46754e-06	6.5844e-05
Chchd6	55.5722	0.497051	0.818541	0.60724	0.543691	0.698269
Chchd7	27.5185	-3.92654	0.640518	-6.13025	8.7741e-10	3.06124e-08
Chd1	32.2786	-0.0401598	0.457065	-0.0878645	0.929984	0.960557
Chd1l	11.791	0.830869	0.682401	1.21757	0.223388	0.384199
Chd2	255.842	2.17335	0.465829	4.66555	3.078e-06	4.04158e-05
Chd3	107.409	1.76907	0.452992	3.9053	9.41094e-05	0.000759536
Chd4	801.216	2.18493	0.442578	4.93682	7.94087e-07	1.26031e-05
Chd5	636.33	4.38737	0.590859	7.42542	1.12425e-13	8.87579e-12
Chd6	72.9654	1.05756	0.350045	3.02122	0.00251757	0.0118929
Chd7	244.998	2.93345	0.550918	5.32466	1.0114e-07	2.08633e-06
Chd8	62.0562	2.08151	0.464543	4.48077	7.43755e-06	8.5849e-05
Chd9	29.9995	0.434732	0.503376	0.863631	0.38779	0.556322
Chdh	14.9777	4.38396	0.959833	4.56742	4.93769e-06	6.00385e-05
Chfr	19.7896	-0.671817	0.802612	-0.837038	0.402571	0.570623
Chga	4.04693	6.26686	1.76643	3.54776	0.000388518	0.00249008
Chic2	5.71254	-0.988484	1.02795	-0.961603	0.336249	0.508066
Chid1	35.3238	-0.991219	0.660966	-1.49965	0.133704	0.266888
Chka	69.7056	-1.08653	0.703134	-1.54527	0.122282	0.250544
Chl1	25.2689	1.70036	0.672007	2.53026	0.0113977	0.0405705
Chmp1a	34.9363	-0.908127	0.549308	-1.65322	0.0982863	0.213003
Chmp1b	16.2611	0.846131	0.908737	0.931107	0.351798	0.523152
Chmp2a	56.1186	-2.49358	0.437714	-5.69684	1.22051e-08	3.15133e-07
Chmp2b	10.3002	-0.893586	0.880435	-1.01494	0.310136	0.481183
Chmp3	43.0079	-1.07303	0.620031	-1.73061	0.0835217	0.188709
Chmp4b	24.3099	-1.88987	0.680498	-2.77718	0.00548321	0.0223138
Chmp4c	14.005	-3.62656	0.93302	-3.8869	0.00010153	0.000808306
Chmp5	27.9567	-2.10062	0.46534	-4.51417	6.35663e-06	7.51327e-05
Chmp6	8.68466	-0.810689	1.09668	-0.739221	0.459773	0.623862
Chn2	9.83521	-0.932322	0.952422	-0.978896	0.327631	0.499589
Chordc1	13.2556	-0.0467811	0.550951	-0.0849099	0.932333	0.961935
Chp1	10.1255	-1.52632	0.780728	-1.95499	0.0505841	0.128294
Chpf	8.52072	-0.847003	0.943649	-0.897583	0.369408	0.539759
Chpf2	15.7155	-0.819649	0.854316	-0.959422	0.337346	0.509162
Chpt1	9.78504	1.19816	0.97846	1.22454	0.22075	0.380672
Chrac1	14.3261	-0.22419	0.906309	-0.247365	0.804625	0.885381
Chrdl1	11.6666	-4.25189	0.848162	-5.01307	5.35695e-07	8.90366e-06
Chrm3	17.0872	8.35605	1.01308	8.2482	1.60794e-16	1.92266e-14
Chtf8	8.66848	-2.26732	1.10205	-2.05737	0.0396505	0.106697
Chtop	11.8397	0.873279	0.900374	0.969907	0.332093	0.504634
Chuk	16.4823	0.375916	0.756485	0.496924	0.619243	0.756757
Churc1	21.9725	-2.24486	0.558381	-4.02031	5.81227e-05	0.000502033
Ciao1	8.55333	-2.11148	1.14333	-1.84677	0.06478	0.15533
Ciapin1	10.585	-0.495792	0.935706	-0.529859	0.596209	0.739136
Ciart	2.21543	-1.95901	1.66656	-1.17548	0.239803	0.404966
Cib1	123.001	2.86498	0.56357	5.08363	3.70282e-07	6.50555e-06
Cib2	4.89196	-2.24207	1.35791	-1.65113	0.0987128	0.21357
Cic	17.4556	-1.36124	0.653816	-2.08199	0.0373433	0.101955
Cinp	10.5161	-0.24743	1.11673	-0.221566	0.824652	0.898621
Cipc	11.3188	0.0924994	0.749969	0.123338	0.90184	0.944519
Cir1	10.2227	0.308716	0.583168	0.529378	0.596543	0.739136
Cirbp	35.4114	-1.6642	0.693913	-2.39829	0.0164718	0.0546075
Cirh1a	4.32905	-1.45268	1.11835	-1.29895	0.193961	0.347061
Cisd1	37.1512	-2.18597	0.597042	-3.66133	0.000250912	0.00173706
Cisd2	11.7184	-1.21761	0.730629	-1.66652	0.0956091	0.208806
Cish	15.9977	1.40928	0.994515	1.41705	0.156468	0.298908
Cited1	18.5691	-0.899572	0.783196	-1.14859	0.250725	0.417965
Cited2	4.21241	-2.18896	1.22682	-1.78426	0.0743819	0.172879
Cited4	30.9654	-5.12067	0.801688	-6.38736	1.68776e-10	7.07021e-09
Ciz1	24.5819	0.548323	0.585301	0.936822	0.34885	0.520528
Ckap4	27.0883	-1.17347	0.675179	-1.73801	0.0822094	0.18617
Ckap5	14.5546	0.890245	0.549959	1.61875	0.105502	0.224104
Ckb	15.8127	-2.6771	0.807398	-3.31571	0.0009141	0.00510107
Cklf	5.66891	2.95009	1.23474	2.38925	0.0168828	0.0556703
Cks1b	4.73988	-2.67548	1.05639	-2.53267	0.0113197	0.0403746
Cks2	6.58005	0.11509	1.22464	0.0939787	0.925126	0.957467
Clasp1	324.888	3.79228	0.485664	7.80843	5.79025e-15	5.36186e-13
Clasp2	20.4552	1.88407	0.778593	2.41984	0.0155274	0.0520936
Clasrp	63.3558	3.92157	0.641833	6.10996	9.9658e-10	3.43806e-08
Clca1	9.12885	2.96467	0.971139	3.05277	0.00226738	0.0108954
Clca2	48.2129	2.1683	0.602976	3.596	0.000323148	0.00214088
Clcc1	8.72342	-1.12528	0.801194	-1.4045	0.160169	0.303204
Clcn3	35.4303	0.100892	0.48181	0.209401	0.834135	0.903787
Clcn4-2	30.8447	-0.235889	0.523747	-0.450387	0.652431	0.780509
Clcn5	13.9357	-1.59371	0.698523	-2.28154	0.0225167	0.0695551
Clcn7	14.5568	0.266853	0.966495	0.276104	0.782468	0.870191
Clcnkb	23.6922	-2.9643	0.902185	-3.28569	0.00101734	0.00555835
Cldn10	15.2061	-5.18325	1.19554	-4.3355	1.45428e-05	0.000153215
Cldn14	23.9915	-3.99483	0.811747	-4.92128	8.59795e-07	1.35239e-05
Cldn2	55.6828	-7.70104	0.850179	-9.05814	1.32691e-19	2.30173e-17
Cldn3	164.552	0.30792	0.417301	0.737884	0.460585	0.624456
Cldn4	92.0917	-2.86185	0.583595	-4.90383	9.39877e-07	1.45787e-05
Cldn7	59.8316	-2.4218	0.722214	-3.3533	0.000798536	0.00454892
Cldnd1	16.7978	-2.99633	0.946942	-3.16422	0.00155499	0.00797967
Clec11a	6.1988	-0.875241	1.12425	-0.778514	0.436266	0.601359
Clec2d	4.48086	5.2834	1.41622	3.73063	0.000191003	0.00139278
Clec2l	15.5842	-5.35907	0.938788	-5.7085	1.13977e-08	2.98668e-07
Clec3b	2.38326	0.627182	1.03849	0.603934	0.545887	0.699599
Clec7a	8.3921	-3.77304	1.3038	-2.89388	0.00380513	0.0165188
Clgn	3.95156	2.41656	1.51189	1.59837	0.109961	0.231067
Clic1	41.7491	-3.03865	0.623262	-4.87539	1.08592e-06	1.64101e-05
Clic3	24.9515	0.58872	0.82056	0.717461	0.473089	0.635483
Clic4	8.51831	-1.80149	1.01265	-1.77899	0.0752407	0.174349
Clint1	116.608	-0.0935309	0.383339	-0.24399	0.807239	0.887041
Clip1	35.3549	0.772858	0.459861	1.68064	0.0928336	0.204314
Clk1	48.5152	0.672114	0.462934	1.45186	0.146541	0.285615
Clk2	20.8361	1.27343	0.599741	2.1233	0.0337284	0.0944303
Clk3	30.025	0.551348	0.695135	0.793153	0.427689	0.594047
Clk4	33.3168	1.85494	0.740731	2.50421	0.0122727	0.0431982
Clmn	81.7179	0.966277	0.564804	1.71082	0.0871144	0.194754
Cln3	8.0803	-1.42092	0.68218	-2.08291	0.0372596	0.101772
Cln5	5.48937	-1.02129	1.23084	-0.829748	0.406681	0.574259
Cln6	8.32948	-0.994883	0.750161	-1.32623	0.184765	0.335036
Clns1a	17.028	-2.49827	0.930484	-2.68492	0.00725471	0.0281411
Clp1	4.49351	1.33831	1.20419	1.11138	0.266404	0.434804
Clpb	230.663	2.46281	0.670657	3.67223	0.000240441	0.00167873
Clpp	51.2064	-1.13651	0.609116	-1.86583	0.0620647	0.150382
Clpsl2	538.209	-6.47885	0.669738	-9.6737	3.90018e-22	9.41855e-20
Clptm1	30.2825	-1.25239	0.976944	-1.28194	0.199863	0.354889
Clptm1l	29.7058	-1.7388	0.733066	-2.37196	0.0176941	0.0577567
Clpx	12.8847	1.43006	0.551069	2.59508	0.009457	0.034872
Clstn1	9.28876	-2.10954	0.923903	-2.28329	0.0224134	0.0693403
Clta	45.6839	-1.77076	0.581059	-3.04748	0.00230771	0.0110419
Cltb	9.65749	-3.24481	0.867851	-3.73891	0.000184822	0.00135492
Cltc	61.7357	-1.32891	0.416097	-3.19376	0.00140431	0.00735404
Clu	1153.3	-2.18557	0.459668	-4.75466	1.98779e-06	2.77255e-05
Cluap1	18.9393	1.13849	0.792121	1.43727	0.150641	0.291346
Cluh	18.7714	-0.220838	0.9571	-0.230737	0.817519	0.893475
Clybl	5.04891	1.12641	1.06208	1.06057	0.288885	0.459381
Cma1	32.764	2.13528	0.85459	2.4986	0.0124684	0.0437372
Cmas	20.7379	1.8968	0.712553	2.66197	0.0077684	0.029676
Cmc1	4.56154	-1.96826	0.94093	-2.09182	0.0364544	0.100195
Cmc2	10.4994	-0.693508	0.786076	-0.882241	0.377647	0.547761
Cmip	33.8441	-0.634902	0.538994	-1.17794	0.238821	0.403783
Cml1	4.27366	0.464052	1.36871	0.339043	0.734577	0.838466
Cmpk1	4.0551	-3.03824	1.11298	-2.72983	0.00633665	0.0252319
Cmss1	3.13683	-1.31718	1.13641	-1.15908	0.246424	0.412976
Cmtm2a	3.78883	4.12345	1.45636	2.83134	0.00463537	0.0194844
Cmtm2b	5.92818	2.12673	1.52823	1.39162	0.164036	0.307951
Cmtm6	11.1356	-1.81906	0.853827	-2.13048	0.0331323	0.0931214
Cmtm8	16.0112	-0.157514	0.875654	-0.179881	0.857246	0.919272
Cmtr1	13.1788	0.645864	0.721464	0.895213	0.370673	0.540902
Cnbd2	56.9219	4.3272	0.806742	5.3638	8.14904e-08	1.71856e-06
Cnbp	49.2163	-1.72595	0.528718	-3.2644	0.00109694	0.00592801
Cndp2	96.8931	-3.56607	0.529362	-6.73654	1.622e-11	8.22078e-10
Cnep1r1	3.58167	-0.379214	1.10842	-0.342123	0.732259	0.836835
Cnih1	6.1193	-1.16764	0.913159	-1.27868	0.201009	0.356358
Cnih4	28.3188	-2.05521	0.707539	-2.90473	0.00367567	0.016053
Cnksr1	7.93763	1.69773	1.16344	1.45923	0.144501	0.282847
Cnksr2	70.6913	-5.01983	0.662777	-7.57395	3.62053e-14	3.01287e-12
Cnn1	4.37323	0.291022	1.08434	0.268386	0.788403	0.874281
Cnn2	19.4986	-0.317157	0.797572	-0.397653	0.690886	0.808522
Cnot1	37.2498	0.719677	0.534261	1.34705	0.177964	0.326501
Cnot10	22.9563	0.869657	0.862508	1.00829	0.313316	0.484525
Cnot2	10.8449	0.937185	0.752775	1.24497	0.213141	0.371241
Cnot3	16.3206	1.08313	0.593112	1.82618	0.0678231	0.160711
Cnot4	30.7504	1.07173	0.525785	2.03834	0.0415162	0.110459
Cnot6	39.6108	0.228038	0.64134	0.355566	0.722166	0.830767
Cnot6l	42.2307	-0.266261	0.466907	-0.570267	0.568497	0.71959
Cnot7	13.0491	-1.13809	0.568582	-2.00163	0.045325	0.118077
Cnot8	4.77321	-1.47373	0.818767	-1.79993	0.0718712	0.168282
Cnppd1	21.9246	-1.54348	0.583462	-2.64538	0.0081599	0.0309127
Cnpy2	28.3768	-3.37894	0.677887	-4.98452	6.21159e-07	1.01327e-05
Cnpy3	7.77839	-0.86986	1.27355	-0.68302	0.494594	0.654781
Cntln	83.7124	3.1415	0.701665	4.4772	7.56287e-06	8.71322e-05
Cntnap5b	1.44973	4.86025	2.05329	2.36705	0.0179305	0.0583038
Cntrl	24.7686	0.729209	0.629179	1.15898	0.246463	0.412985
Coa3	48.3185	-3.30932	0.704306	-4.6987	2.6182e-06	3.51644e-05
Coa4	2.77997	-0.653997	1.31162	-0.498619	0.618048	0.756181
Coa5	14.6078	-2.24802	0.635611	-3.53678	0.00040503	0.00257929
Coa6	11.932	-2.98492	0.867251	-3.44182	0.000577812	0.00348157
Coasy	9.19614	0.546394	0.77238	0.707417	0.479308	0.640963
Cobl	13.325	-0.558959	1.11722	-0.500312	0.616855	0.755294
Cog1	11.2015	-2.50084	1.15791	-2.15978	0.0307896	0.0877991
Cog2	8.75377	0.708579	1.01585	0.697522	0.485476	0.646484
Cog4	11.3253	0.113131	0.892355	0.126778	0.899116	0.943308
Cog6	7.11944	-0.83209	1.06425	-0.78186	0.434297	0.599776
Cog7	27.6117	-1.94592	0.634672	-3.06603	0.00216923	0.0104994
Cog8	4.10508	0.688819	0.957875	0.719111	0.472072	0.634652
Coil	7.92395	3.34557	0.885087	3.77993	0.000156871	0.0011752
Col15a1	51.3573	3.04023	0.579906	5.24262	1.5831e-07	3.08993e-06
Col16a1	14.2177	1.59615	0.837305	1.9063	0.0566114	0.14023
Col1a1	23.5698	-2.07267	0.669397	-3.09632	0.00195941	0.00966687
Col1a2	48.353	-0.977732	0.368124	-2.65598	0.00790773	0.0301242
Col20a1	6.54013	1.58466	0.97279	1.62899	0.103315	0.220602
Col26a1	7.68412	1.50755	1.41253	1.06727	0.285852	0.456207
Col28a1	34.7315	5.44382	1.03376	5.26606	1.39386e-07	2.7534e-06
Col3a1	34.6555	-1.21668	0.431139	-2.822	0.00477247	0.019864
Col4a1	15.5359	-4.42192	0.906836	-4.8762	1.08149e-06	1.63631e-05
Col4a3bp	21.4616	1.25217	0.577688	2.16754	0.0301933	0.08658
Col6a1	11.8358	-0.644846	0.786422	-0.819974	0.412231	0.579687
Col6a2	9.20906	-4.35993	1.02029	-4.27322	1.92671e-05	0.000195626
Col6a3	27.56	0.602749	0.552855	1.09025	0.275603	0.445509
Col6a5	18.3738	1.16062	0.684207	1.6963	0.0898286	0.199339
Commd1	12.3779	-1.59735	0.894427	-1.78589	0.0741172	0.172524
Commd10	6.65684	-1.29659	0.728623	-1.77951	0.075157	0.174221
Commd3	14.3256	-1.31526	0.643007	-2.04549	0.040807	0.108901
Commd4	52.3281	-3.96835	0.850045	-4.66839	3.03565e-06	4.00547e-05
Commd5	11.8833	-3.85978	1.06102	-3.6378	0.000274981	0.00188567
Commd6	10.6207	-4.72217	1.06525	-4.43293	9.29612e-06	0.000103518
Commd7	20.3906	-1.25857	0.662207	-1.90057	0.0573588	0.141626
Commd9	9.08311	-1.81423	0.934158	-1.9421	0.0521247	0.131578
Comp	16.6871	-0.0142842	1.01774	-0.0140352	0.988802	0.993075
Comt	106.004	0.107977	0.650741	0.165929	0.868213	0.926194
Comtd1	19.5171	-3.56054	0.898216	-3.96401	7.37011e-05	0.000615809
Copa	43.5527	1.457	0.688561	2.11601	0.0343441	0.0957405
Copb1	64.1255	-1.25447	0.47278	-2.65338	0.00796894	0.0303012
Copb2	50.9754	-1.70191	0.55545	-3.06402	0.00218384	0.0105558
Cope	97.0404	-2.36829	0.623272	-3.79978	0.000144827	0.00109631
Copg1	22.2969	-1.64458	0.616263	-2.66863	0.00761618	0.0292123
Coprs	15.9612	-2.14582	0.966183	-2.22092	0.0263564	0.078407
Cops3	14.1888	-1.92403	0.97449	-1.9744	0.048336	0.124074
Cops4	16.3681	-3.87308	0.998632	-3.87839	0.000105151	0.000833469
Cops5	10.1634	0.239915	0.640851	0.374369	0.70813	0.82161
Cops6	44.3157	-2.43102	0.499718	-4.86478	1.14586e-06	1.71893e-05
Cops7a	16.1437	-3.80432	0.765493	-4.96977	6.70337e-07	1.08203e-05
Cops8	8.39481	-0.839831	0.930907	-0.902164	0.36697	0.537471
Copz1	61.0207	-1.67244	0.475478	-3.51739	0.000435819	0.00275259
Copz2	4.02386	0.363601	1.30884	0.277804	0.781163	0.86931
Coq10a	5.30937	0.184243	1.04159	0.176887	0.859597	0.920598
Coq10b	9.73049	-0.322192	0.87248	-0.369283	0.711917	0.824367
Coq2	9.41637	-1.97236	0.894261	-2.20557	0.027414	0.0807149
Coq4	7.89432	-0.333966	1.17809	-0.283482	0.776808	0.866434
Coq5	17.7311	0.573087	0.736219	0.778418	0.436322	0.601359
Coq7	10.4167	0.294773	1.08403	0.271924	0.785681	0.87238
Coq9	11.7194	0.701515	1.1099	0.632051	0.527354	0.683672
Coro1a	13.573	-1.5045	1.40174	-1.07331	0.283132	0.453337
Coro1b	19.7803	-2.08824	0.942887	-2.21473	0.0267787	0.0793948
Coro2a	92.0609	0.852931	0.369086	2.31093	0.0208367	0.0654656
Cotl1	6.31648	0.312588	0.966024	0.323582	0.746255	0.846695
Cox10	9.9946	-0.116425	0.943528	-0.123394	0.901795	0.944519
Cox14	63.1256	-2.65537	0.630124	-4.21405	2.50833e-05	0.000247536
Cox16	18.1101	-0.738433	0.550548	-1.34127	0.179833	0.328657
Cox17	45.1989	-4.00566	0.562136	-7.12579	1.03488e-12	6.53617e-11
Cox19	4.99804	-1.32199	1.0257	-1.28886	0.197446	0.351662
Cox20	19.058	-2.99323	0.625834	-4.78279	1.72877e-06	2.4445e-05
Cox4i1	338.832	-2.64027	0.358454	-7.36573	1.76177e-13	1.30711e-11
Cox5a	50.8411	-2.95952	0.615556	-4.80789	1.52533e-06	2.19205e-05
Cox5b	40.641	-3.12317	0.649031	-4.81206	1.49385e-06	2.1514e-05
Cox6a1	86.3878	-2.95095	0.565546	-5.21789	1.80977e-07	3.46643e-06
Cox6b1	87.3237	-3.1626	0.536089	-5.89941	3.64812e-09	1.07746e-07
Cox6b2	11.9026	4.78711	1.1313	4.2315	2.32136e-05	0.000231123
Cox6c	147.287	-1.98424	0.499695	-3.9709	7.16009e-05	0.000600528
Cox7a2	88.4962	-2.09736	0.407748	-5.14377	2.69284e-07	4.92794e-06
Cox7a2l	102.894	-1.8678	0.42465	-4.39844	1.09033e-05	0.000118836
Cox7b	63.9339	-3.45795	0.716859	-4.82375	1.40884e-06	2.04252e-05
Cox7c	34.0293	-2.67472	0.50982	-5.24641	1.55092e-07	3.03193e-06
Cox8a	199.606	-2.67689	0.575142	-4.65431	3.25072e-06	4.22765e-05
Cox8c	6.00129	6.41695	1.24217	5.16593	2.39242e-07	4.43083e-06
Cp	106.391	1.36194	0.557896	2.4412	0.0146385	0.0496522
Cpa3	9.78893	3.11756	1.2732	2.4486	0.0143413	0.0489137
Cpe	6.79603	-2.62032	0.88901	-2.94746	0.00320397	0.0144154
Cpeb1	11.6019	-1.13487	0.825152	-1.37535	0.169024	0.31455
Cpeb2	15.722	-0.796019	0.690558	-1.15272	0.249026	0.416033
Cpeb3	43.3006	3.40673	0.607634	5.60655	2.06401e-08	5.11475e-07
Cpeb4	31.6756	0.326812	0.460417	0.709817	0.477817	0.63993
Cpm	10.5782	2.55929	0.901918	2.83761	0.0045453	0.0191515
Cpne1	12.986	-1.52139	0.962453	-1.58075	0.113936	0.237515
Cpne3	25.0914	-1.11372	0.584928	-1.90403	0.0569058	0.140762
Cpne5	66.9893	2.54957	0.64889	3.92913	8.52542e-05	0.000698597
Cpox	6.58133	-1.09782	1.13552	-0.966802	0.333643	0.505803
Cpq	16.5018	-1.15079	0.556845	-2.06663	0.0387694	0.104941
Cpsf1	15.9619	0.45013	0.87764	0.512887	0.608031	0.748851
Cpsf2	10.2255	-1.35647	0.787867	-1.7217	0.0851248	0.191488
Cpsf3	13.2657	-0.809956	0.717595	-1.12871	0.259021	0.427384
Cpsf3l	6.80851	-0.659093	1.18371	-0.556802	0.577663	0.72582
Cpsf4	4.2758	1.22136	0.98083	1.24523	0.213048	0.371131
Cpsf4l	24.0183	3.59138	1.14281	3.14258	0.00167469	0.00844612
Cpsf6	19.0738	0.632362	0.727117	0.869684	0.384473	0.553308
Cpsf7	16.294	1.4603	0.680963	2.14446	0.0319958	0.0905054
Cpt1a	28.2274	-3.71002	0.753075	-4.92649	8.37193e-07	1.32021e-05
Cpt1c	4.65876	-2.20617	1.33169	-1.65667	0.0975854	0.211931
Cptp	5.96544	0.160041	1.13771	0.14067	0.888131	0.937696
Cpxm1	18.212	-0.807989	0.802713	-1.00657	0.31414	0.485378
Cr1l	21.1216	-1.94474	0.796748	-2.44085	0.0146528	0.0496782
Crabp2	1.17266	4.51802	1.94676	2.32078	0.0202985	NA
Cracr2a	3.42659	6.04774	1.77131	3.41427	0.000639536	0.00379043
Cracr2b	10.0362	-2.09919	1.1323	-1.85392	0.0637512	0.153652
Crat	62.1437	2.21417	0.752379	2.94289	0.00325167	0.0145787
Crb3	15.111	-2.68118	0.738839	-3.6289	0.000284627	0.00193854
Crcp	16.5127	2.9787	0.840477	3.54406	0.000394021	0.00251699
Creb1	20.1051	0.1759	0.698534	0.251814	0.801185	0.883384
Creb3	21.3719	-1.96591	0.598081	-3.28704	0.00101248	0.00553961
Creb3l2	25.9065	-1.3901	0.769418	-1.80668	0.0708116	0.166549
Creb3l4	6.33402	6.9188	1.71193	4.04151	5.31078e-05	0.000466198
Crebbp	118.146	0.509928	0.395989	1.28773	0.197839	0.35221
Crebl2	12.2847	-2.02944	1.10738	-1.83264	0.0668561	0.158957
Crebrf	78.0401	0.507977	0.380505	1.33501	0.181875	0.331356
Crebzf	30.6543	2.48828	0.795441	3.12817	0.00175898	0.00881348
Creg1	109.583	-3.37377	0.597695	-5.64464	1.65527e-08	4.152e-07
Creld2	158.767	-2.60978	0.388049	-6.72538	1.75133e-11	8.76804e-10
Crem	33.7779	2.66506	0.715456	3.72498	0.000195331	0.00141678
Crim1	22.7268	0.212532	0.470147	0.452054	0.65123	0.77983
Crip1	6148.73	-5.41413	0.44121	-12.2711	1.29485e-34	2.6579e-31
Crip2	94.9076	-1.67679	0.603674	-2.77765	0.00547536	0.0222998
Cript	14.9941	-0.894781	0.668405	-1.33868	0.180675	0.329584
Crisp1	287.125	7.64846	0.681435	11.224	3.10711e-29	2.12595e-26
Crisp2	93.1111	2.43517	0.76592	3.1794	0.00147578	0.0076465
Crisp4	21.7162	-7.15289	0.921637	-7.76107	8.42149e-15	7.57073e-13
Crk	20.9224	-1.13172	0.548417	-2.06362	0.0390542	0.105504
Crlf2	5.2751	-0.750065	1.4422	-0.520083	0.603005	0.74512
Crls1	4.56817	-0.941349	0.874198	-1.07681	0.281563	0.452073
Crnkl1	18.4564	0.569046	0.587701	0.968257	0.332916	0.505323
Crot	18.6284	0.922705	0.64852	1.42279	0.154798	0.296731
Crtc2	9.03211	0.512797	0.955115	0.536895	0.59134	0.736
Crtc3	9.97507	1.57171	0.666507	2.35813	0.0183673	0.0594355
Cry2	11.1355	0.0715396	0.960452	0.0744854	0.940624	0.96664
Cryab	3.07396	-2.57039	1.5709	-1.63625	0.101787	0.218132
Cryba4	317.01	-7.07109	0.584087	-12.1062	9.78909e-34	1.72232e-30
Crybb1	4.24748	-4.2969	1.46581	-2.93142	0.00337413	0.0150075
Cryl1	20.8026	-3.53543	1.02649	-3.4442	0.000572751	0.00345615
Cryzl1	7.11487	0.947979	0.839987	1.12856	0.259082	0.427384
Cs	27.0397	0.632585	0.705121	0.897129	0.36965	0.539912
Csad	62.8072	0.763402	0.59724	1.27822	0.201173	0.356394
Csde1	113.888	-1.0142	0.447979	-2.26396	0.0235768	0.0720167
Cse1l	23.2023	0.169891	0.621852	0.273202	0.784698	0.871368
Csf1r	11.745	-2.11257	0.831462	-2.54078	0.0110604	0.0395413
Csk	16.9016	0.308576	0.780666	0.395272	0.692642	0.809495
Csnk1a1	87.9813	-0.030715	0.376615	-0.0815553	0.935	0.963673
Csnk1d	36.5665	-0.403994	0.540188	-0.747876	0.454535	0.61907
Csnk1e	27.7424	-2.84811	0.69506	-4.09765	4.17374e-05	0.000382184
Csnk1g1	23.8377	1.22113	0.614119	1.98843	0.0467644	0.120896
Csnk1g2	311.311	2.28467	0.556098	4.1084	3.98418e-05	0.000367303
Csnk1g3	21.6627	-0.38629	0.460016	-0.839731	0.401059	0.569586
Csnk2a1	21.2107	-0.495293	0.498396	-0.993773	0.320333	0.49223
Csnk2b	55.2395	-1.95127	0.484947	-4.02367	5.72976e-05	0.000497306
Cspp1	208.047	3.19462	0.467219	6.83752	8.05752e-12	4.35247e-10
Csrnp1	13.2088	-1.59585	0.870053	-1.8342	0.0666243	0.158538
Csrp1	7.84024	-0.687571	0.887603	-0.774638	0.438553	0.603421
Csrp2	5.44962	-1.89607	1.28597	-1.47443	0.140365	0.276818
Csrp2bp	17.9646	0.114293	0.786982	0.14523	0.884529	0.935497
Cst11	1246.57	-6.75723	0.677318	-9.97644	1.93271e-23	5.95083e-21
Cst12	162.395	-6.21503	0.608851	-10.2078	1.82965e-24	6.43828e-22
Cst13	5.87497	4.58004	1.57205	2.91342	0.00357497	0.0157023
Cst3	389.797	-1.98929	0.589177	-3.37639	0.000734431	0.00424462
Cst8	207.187	-5.84155	0.488878	-11.9489	6.57956e-33	9.00376e-30
Cstb	40.1551	-3.81265	0.655279	-5.81835	5.94303e-09	1.67877e-07
Cstf1	6.41522	0.629337	1.13822	0.552912	0.580324	0.727753
Cstf2	14.6022	-0.440034	0.643294	-0.684033	0.493954	0.654214
Cstl1	5.7179	1.29318	1.54155	0.838885	0.401534	0.570167
Ctage5	51.7253	1.43324	0.579304	2.47408	0.013358	0.0462518
Ctbp1	25.7753	-1.90162	0.568335	-3.34595	0.000820015	0.00464763
Ctbp2	9.97347	-0.570777	0.841813	-0.678034	0.49775	0.657475
Ctcf	58.4163	0.972566	0.480777	2.0229	0.0430832	0.113622
Ctdnep1	10.1713	0.220761	0.85634	0.257796	0.796565	0.880478
Ctdsp1	13.9272	0.180464	0.777687	0.232052	0.816497	0.893112
Ctdsp2	21.0809	0.874143	0.753716	1.15978	0.24614	0.412667
Ctdspl	25.743	0.876432	0.618732	1.4165	0.15663	0.299042
Ctdspl2	27.2906	1.88286	0.41004	4.5919	4.39236e-06	5.44776e-05
Ctgf	6.02257	-1.70757	1.28626	-1.32755	0.184328	0.334539
Ctla2a	28.2003	1.00039	0.811593	1.23262	0.217717	0.377025
Ctnna1	45.9644	-1.45549	0.467512	-3.11327	0.00185028	0.00920276
Ctnna3	91.2147	3.09921	0.703441	4.40579	1.05401e-05	0.000115184
Ctnnal1	6.20082	1.44499	0.85724	1.68563	0.091867	0.202693
Ctnnb1	23.6851	-1.71125	0.583056	-2.93496	0.00333591	0.0148913
Ctnnbip1	27.6175	-4.53786	0.811206	-5.59397	2.21941e-08	5.47782e-07
Ctnnd1	35.042	-1.43501	0.56423	-2.5433	0.010981	0.0393147
Ctns	33.4795	1.73491	0.497349	3.48833	0.000486052	0.00301421
Ctps	16.7017	1.13977	0.741514	1.53709	0.124272	0.253609
Ctps2	11.5029	0.861733	0.64111	1.34413	0.178908	0.327377
Ctr9	86.8004	1.83703	0.469666	3.91136	9.17762e-05	0.000745099
Ctsa	39.2385	-4.38241	0.57694	-7.59596	3.05528e-14	2.59509e-12
Ctsb	78.6683	-2.43402	0.587733	-4.14137	3.4523e-05	0.000324074
Ctsc	5.24288	-2.93328	1.29075	-2.27254	0.0230541	0.0707813
Ctsd	226.569	-1.93202	0.550882	-3.50714	0.000452951	0.00283751
Ctsf	13.6426	0.0608465	1.38031	0.0440818	0.964839	0.98076
Ctsh	11.111	-1.41132	1.00338	-1.40656	0.159557	0.302603
Ctsl	42.3096	-2.63613	0.662179	-3.98099	6.86293e-05	0.000582454
Ctss	35.6473	-2.66865	0.693319	-3.84909	0.000118555	0.000922963
Ctsz	19.2998	-3.01426	0.76939	-3.91773	8.93879e-05	0.000728109
Cttn	16.4408	-0.447016	1.10588	-0.404216	0.686054	0.805476
Cttnbp2	10.8216	-3.29269	1.04344	-3.15561	0.00160165	0.00814785
Cuedc1	65.72	0.860472	0.582625	1.47689	0.139706	0.275828
Cuedc2	24.8806	-1.14656	0.582335	-1.9689	0.0489649	0.125218
Cul1	91.073	1.29808	0.50378	2.57669	0.00997514	0.0363796
Cul3	18.3176	0.371512	0.597494	0.621784	0.534084	0.689423
Cul4a	11.4157	-0.506807	0.771732	-0.656714	0.511365	0.670211
Cul4b	11.1486	0.0119135	0.651493	0.0182864	0.98541	0.991934
Cul5	30.1427	1.79885	0.562778	3.19638	0.00139162	0.00729947
Cuta	44.829	-3.76134	0.609531	-6.17087	6.79132e-10	2.43145e-08
Cutal	3.06195	4.30025	1.36133	3.15885	0.00158391	0.00808097
Cux1	61.6868	1.43685	0.540073	2.66048	0.00780288	0.0297893
Cuzd1	389.544	-0.955556	0.568298	-1.68143	0.0926789	0.204119
Cwc15	18.4823	-1.32754	0.786365	-1.6882	0.0913726	0.201892
Cwc25	24.4812	-0.0603696	0.599795	-0.100651	0.919828	0.95447
Cwc27	8.18146	0.921978	0.85141	1.08288	0.27886	0.449005
Cwf19l2	16.5172	1.6346	0.64328	2.54104	0.0110524	0.0395242
Cwh43	48.5793	8.65876	0.870216	9.95013	2.51862e-23	7.55591e-21
Cx3cl1	14.3907	-2.0875	0.912342	-2.28807	0.0221337	0.0687245
Cxadr	42.4572	-1.13451	0.516878	-2.19494	0.028168	0.0824423
Cxcl1	5.48483	0.784169	1.46634	0.534778	0.592803	0.736876
Cxcl14	12.3605	-4.35451	0.98874	-4.4041	1.06225e-05	0.000115879
Cxcl16	17.586	-5.72783	1.17006	-4.89532	9.81462e-07	1.50907e-05
Cxcl2	29.6509	-7.22076	0.991974	-7.27918	3.35858e-13	2.41896e-11
Cxxc1	4.05722	0.2147	0.774211	0.277315	0.781538	0.869505
Cxxc5	37.7443	-3.25594	0.599031	-5.43534	5.46925e-08	1.21368e-06
Cyb561	165.966	-0.899825	0.540672	-1.66427	0.0960585	0.209502
Cyb561d2	16.1374	-2.09295	1.07053	-1.95506	0.0505765	0.128294
Cyb5a	44.7131	-2.30962	0.667543	-3.45989	0.000540399	0.00328832
Cyb5b	96.4892	0.165923	0.473519	0.350405	0.726035	0.832976
Cyb5r1	9.69339	-3.17376	1.10091	-2.88285	0.00394094	0.0170304
[truncated: 6,564 more rows]

## Sheet: Table S3
Supplemental Table S3: Transcript per million (TPM) of detected RNA transcripts across biological replicates of mouse sperm isolated from the caput epididymis and mock incubated or co-incubated with extracellular vesicles isolated from the cauda epididymis (cap sp plus). Gene lists have been filtered to obtain a list of detected transcripts. This filtering involved removal of any transcripts with…
Gene name	cap_sp_1	cap_sp_2	cap_sp_3	cap_sp_4	cap_sp_5	cap_sp_6	cap_sp_7	cap_sp_8	cap_sp_plus_1	cap_sp_plus_2	cap_sp_plus_3	cap_sp_plus_4	cap_sp_plus_LI_1	cap_sp_plus_LI_2	cap_sp_plus_LI_3	cap_sp_plus_LI_4
0610007P14Rik	9.07492	11.5613	12.4295	8.89463	10.9334	60.8768	5.32697	11.3723	16.3254	9.56455	16.926	14.7005	16.2356	25.7796	25.5976	52.1017
0610009B22Rik	6.76338	3.69277	0.771959	13.258	0	18.1482	0	0	5.02131	0.71283	0	13.1473	0	4.80328	9.892	0
0610009L18Rik	32.2638	37.1514	26.7691	37.4609	83.7223	0	2.54946	0	16.8667	29.2963	20.9665	0	236.993	37.014	31.7615	0
0610009O20Rik	7.34897	13.8402	10.9773	6.13818	3.07964	18.8621	5.25163	6.72687	5.87576	4.00744	1.96313	5.79704	33.0123	19.0613	4.43958	0.8856
0610010F05Rik	5.10229	5.08202	12.3038	7.12859	10.2826	5.47639	7.62375	4.55716	2.07682	5.74913	9.68952	5.04931	18.5886	5.53422	3.7991	3.3426
0610010K14Rik	41.2248	222.405	2.01656	34.6335	4.05446	121.906	31.1129	20.6644	32.288	27.9315	2.58454	7.63203	15.8044	104.562	31.3778	8.16149
0610011F06Rik	47.3568	57.3153	2.27019	59.7837	98.1344	106.741	44.7554	26.5868	48.0865	66.3828	14.548	42.9596	174.956	32.9596	108.743	17.0634
0610012G03Rik	56.3955	55.5484	78.4344	1.43306	13.8406	70.0583	47.204	75.1221	37.7839	87.4513	32.0827	45.001	60.4903	41.5349	52.3156	5.78921
0610037L13Rik	13.6193	79.4981	35.6117	13.5914	0	18.6045	42.7343	6.95096	11.879	20.8265	0	17.9705	6.20219	19.6963	16.2976	21.2761
0610040F04Rik	1.60495	0.408936	21.5426	2.64274	6.18758	13.781	15.1679	0	3.97795	2.60497	0.493039	0	1.00497	14.3617	0.469473	6.67253
1110001J03Rik	49.6409	86.5414	8.34976	105.162	41.9696	172.928	46.5204	18.3349	24.3708	98.9476	98.989	134.305	185.412	25.9769	10.19	36.2072
1110004E09Rik	5.94423	0.841431	3.16616	16.3132	35.012	33.6725	23.0679	9.26993	5.01666	0	4.05792	5.99144	45.4925	6.56683	25.5988	0.915298
1110004F10Rik	74.0694	92.616	115.289	111.424	96.5092	73.6112	55.2341	25.0272	33.7779	164.748	87.6454	156.781	115.092	163.655	38.9195	19.0088
1110007C09Rik	26.7507	136.32	0	5.24385	0	23.0722	90.2902	3.35228	32.846	52.8638	46.9589	4.33336	53.841	18.9981	61.4823	62.2277
1110008F13Rik	4.75507	114.634	0	0	0	7.85186	15.0297	0	7.89614	60.448	31.4624	0	29.7749	18.1839	19.2591	0
1110008P14Rik	319.761	533.976	380.181	189.305	388.765	674.489	249.808	102.558	196.302	285.506	393.28	185.602	655.216	389.417	375.338	280.3
1110012L19Rik	4.36023	0	91.7368	1.99435	0	5.8499	2.98603	0	4.06718	0.53614	12.2784	0	0	14.4507	8.50292	0
1110032A03Rik	28.4491	22.5151	7.92103	8.28069	18.6956	3.46989	33.6523	3.02495	13.0962	4.13417	0.662088	29.3268	1.34955	57.8577	28.0547	0
1110037F02Rik	3.99448	15.6106	2.58766	5.92558	8.84459	11.0081	3.77062	2.27286	1.59686	0.318594	0.994947	3.91738	7.43609	3.22019	10.974	4.48837
1110038B12Rik	37.1674	49.843	133.369	3.57899	15.7119	0	0	50.3354	11.9909	0	32.05	5.91515	0	45.3825	9.53691	104.823
1110038F14Rik	27.4583	30.4967	20.2507	40.5761	8.48241	85.0139	40.5016	0	12.1028	3.11659	21.6286	38.321	4.40861	21.0006	18.5354	0
1110054M08Rik	19.7878	10.3129	36.65	7.40525	8.66914	28.9618	0	0	3.95526	55.741	5.52619	8.1593	0	22.3572	8.55084	1.24648
1110057K04Rik	7.4769	2.69888	0	9.57572	2.40216	3.34379	1.53613	20.1137	5.87841	16.3648	19.5237	2.26088	1.56061	18.5851	6.19683	12.434
1110058L19Rik	15.5468	76.2914	151.817	31.6046	5.54981	108.154	2.36599	12.1225	20.2566	81.564	51.2975	78.3513	90.1386	0	33.6866	33.5147
1110059E24Rik	6.45485	48.6551	4.29767	5.90484	3.88836	5.77343	0	13.2119	3.22555	2.38109	4.1311	2.43979	45.4708	2.6741	0.393364	0
1110059G10Rik	5.25645	13.2477	18.6249	4.39042	8.26031	2.45298	0.469538	0.801914	1.27909	5.39554	8.07389	4.14641	5.72424	7.95307	0.50139	0.316719
1110065P20Rik	44.8578	67.4221	1.61078	13.8322	7.28685	24.3439	22.7812	123.797	24.5819	99.6559	94.4492	27.4332	15.7802	10.0226	60.448	114.552
1190002F15Rik	13.9199	70.9352	1.01105	6.94572	0	0	0	0	3.5412	21.473	34.9871	5.73974	0	44.0367	7.40328	0
1190007I07Rik	2.56727	4.57894	1.64093	0	2.47441	52.3545	0	0	0	0	6.30931	0	0	0	17.2723	11.3849
1300002E11Rik	3.20134	0.494359	0.775079	5.85711	6.07759	1.56184	1.59446	4.08472	1.93908	1.86085	4.76824	2.64008	4.25216	17.3617	5.39164	1.88215
1500009L16Rik	26.3762	34.4225	49.8573	24.7172	57.355	134.646	13.2171	58.6902	16.7167	110.113	1.97628	17.5076	26.184	83.1523	19.7591	25.8545
1500011B03Rik	104.464	153.625	252.329	92.1277	336.327	164.747	182.404	88.3429	80.8735	200.414	230.676	72.1247	265.521	188.844	211.575	94.8799
1500011K16Rik	26.5198	41.629	60.5383	59.7837	25.1042	43.2046	73.9438	53.1735	11.359	72.6717	45.0987	55.8475	26.6881	42.3767	31.8611	6.56283
1500012F01Rik	95.2353	112.047	171.306	45.7025	97.8097	159.192	136.856	18.2604	42.0248	144.363	137.488	33.0463	58.656	113.834	137.767	160.106
1500015A07Rik	7.41754	1.04998	4.93863	9.04733	5.95771	4.42299	1.69326	2.89188	2.80055	13.6811	8.22851	3.73822	0	4.09722	7.83521	0.571079
1600002K03Rik	24.1883	50.3572	83.9016	19.4288	59.7052	31.6607	65.4518	0	5.66032	4.35253	0	5.3518	3.69416	0	18.1201	0
1600014C10Rik	2.89439	8.50942	16.7213	3.66613	5.36481	11.9485	3.20197	2.34368	1.95814	19.2185	0	6.05917	18.1239	2.21369	23.4459	1.85129
1600020E01Rik	21.4309	10.7774	0	9.28646	0	3.0266	23.1735	0	20.2911	0	8.66257	5.11604	7.06284	5.60736	46.1917	0
1700001K19Rik	4.02582	3.59019	2.5732	4.41934	1.94011	0	1.65421	90.4061	3.21879	1.78207	11.1306	0	5.04171	16.0109	1.17762	90.3813
1700001O22Rik	8.44891	11.6864	2.31442	10.5998	4.65333	0	20.8299	22.0226	7.33422	20.6591	54.1348	35.0373	0	12.0007	1.76532	111.066
1700003F12Rik	12.5751	30.0384	0	0	0	67.4853	10.7648	47.8009	5.0271	40.9756	0	23.7655	6.5618	26.0478	16.8594	133.606
1700008J07Rik	6.7906	12.2725	16.1502	2.60036	0	11.0175	11.6801	0	2.27274	62.2158	1.4554	1.43257	2.96657	0	10.8557	0
1700010D01Rik	1.52709	55.4466	10.9808	0	0	20.4882	0	16.0749	0.610482	0	0	0	0	0	0	6.34885
1700012A03Rik	177.551	389.295	285.055	110.585	135.528	47.3043	172.472	677.49	129.541	212.435	131.523	87.5765	105.132	237.881	365.888	1456.55
1700012D01Rik	4.97348	17.6004	6.18123	0	0	8.89689	0	0	7.95295	1.63079	13.5809	20.0519	20.7617	10.9888	0	0
1700015G11Rik	3.95942	2.52212	1.58172	21.7322	4.77026	0	4.06731	55.5718	0.791423	1.46057	0	0	6.19819	0	0	24.6918
1700016H13Rik	77.5435	0	0.648739	13.3701	50.8693	93.687	31.6958	2.84908	30.1879	124.602	81.0673	0	7.62653	32.2927	41.5652	43.8849
1700017B05Rik	3.81417	0.0991674	4.72657	1.28173	11.6288	3.3419	44.4585	12.5639	3.36074	8.95877	0	0.706125	3.41189	0	16.2802	15.7495
1700018G05Rik	106.845	356.852	113.82	68.6826	51.0262	92.9826	0	0	25.397	160.494	156.721	52.3913	144.656	210.55	50.6819	2.6679
1700020I14Rik	12.1492	162.36	14.2631	13.609	15.5334	27.9428	19.3571	0	9.91195	76.8283	15.2336	0	15.5255	12.3261	10.5165	15.1187
1700021F05Rik	6.41531	1.63461	1.36683	18.7797	10.3055	4.59045	49.2063	9.00412	1.70976	13.2524	2.62771	3.87976	8.03418	0	0	2.3708
1700023L04Rik	11.023	79.0849	17.614	0	2.79586	74.7232	35.7579	28.4994	17.1626	0	21.3869	26.3144	21.7967	28.8415	2.54558	64.3197
1700024P16Rik	5.89416	4.05491	32.5879	3.23515	6.24907	4.42842	2.42191	0	5.2781	4.87035	18.1068	7.48562	12.5486	9.37658	2.93103	0.980194
1700026L06Rik	6.29612	5.83358	0	0	0	3.0717	14.1113	152.636	6.40687	0	5.275	0	0	22.7637	0	92.0126
1700027A15Rik	6.05354	20.5657	0	73.8363	0	10.829	2.76378	61.3626	6.99114	83.3674	2.06627	0	0	13.3752	12.7888	57.792
1700029H14Rik	7.77782	0	48.428	0	45.2375	12.9539	0	7.52858	3.85985	33.2422	1.64782	2.43298	23.5116	2.66663	7.45305	44.6016
1700030F04Rik	10.1069	168.56	127.733	45.3881	13.2837	147.927	26.4278	232.125	12.4886	177.602	64.9195	50.0099	143.834	54.8126	47.0343	514.419
1700030K09Rik	0.949477	0.604811	0	0	0	3.39697	0.650233	7.77364	1.89785	22.1823	4.37518	0	3.96357	3.14677	0	6.14045
1700030N03Rik	5.83388	28.4904	24.859	10.6736	0	20.872	3.99523	34.1169	0	22.9549	26.8825	17.6406	12.1767	0	7.11043	86.2373
1700037C18Rik	5.60166	24.0855	2.23777	5.76489	0	11.2732	0	9.82765	7.83776	0	108.627	0	0	0	45.5729	70.8367
1700037H04Rik	4.33271	31.1475	2.47263	5.09596	23.8628	19.9302	7.62989	56.4674	9.65014	15.526	21.8665	0	100.769	0	20.8214	3.43108
1700042G07Rik	14.6963	0	1.56558	0	0	15.7738	0	0	2.35004	56.3809	0	0	79.7543	0	17.1956	43.4486
1700056E22Rik	4.36887	1.51797	0	0	7.6561	0	45.6952	0	6.66858	28.7159	4.88042	0	0	3.94893	15.1032	5.50409
1700105P06Rik	1.38401	18.5137	5.5289	18.9912	0	0	0	4.85628	1.10657	4.08432	4.25168	0	4.33315	20.6411	0	0
1700113A16Rik	28.1308	0.497754	8.11617	8.57793	69.6662	25.1611	75.4542	8.22553	21.8668	35.743	7.20147	7.08855	0	15.5386	12.0002	12.9948
1700120C14Rik	13.858	85.7522	7.9086	0	9.54052	10.6243	8.13462	0	1.58285	36.5142	15.2041	8.97944	0	0	27.5071	0
1700120G07Rik	49.5285	138.374	170.783	28.6157	142.374	90.9315	116.038	399.407	13.1999	216.679	142.809	27.5884	133.303	30.2379	160.13	348.007
1700123O20Rik	4.26963	46.8829	1.94931	0	0.97981	53.4646	0	4.28041	5.85209	0.3	8.74419	1.84437	14.0042	0	7.43415	4.50817
1810009A15Rik	3.30682	12.0367	8.30355	5.1858	2.27658	7.60559	27.1754	23.2062	1.13311	66.2195	4.35366	12.8562	2.95805	4.69694	4.83649	0
1810010H24Rik	0.349466	3.56172	0	11.5088	10.1048	0	10.0517	9.80977	2.23528	0	32.2068	0	0	0	0	0
1810012K16Rik	11.3377	42.4294	0	11.668	0	11.4084	0	0	2.26622	1.04557	2.17683	0	0	63.4087	2.07278	1.96401
1810013L24Rik	4.61932	9.96839	10.5448	0.517434	19.9897	12.648	10.4588	1.32314	5.87914	5.00766	0.579205	0.855185	20.0703	18.7462	2.61973	23.7773
1810019D21Rik	18.1998	0.891784	2.60993	5.12279	6.74676	18.7829	2.87627	3.27489	11.7531	22.0345	34.4061	4.23332	0	13.9196	8.53166	0.646714
1810022K09Rik	59.3814	82.9722	24.4871	21.0277	36.9249	46.2594	35.4191	114.262	32.9279	55.1154	114.748	69.5067	53.9753	76.1818	54.6315	76.9831
1810026J23Rik	1.93849	3.08702	0	1.99498	2.33547	0	2.48914	0	3.77786	44.1561	8.93255	0	2.27593	0	6.5564	0
1810030O07Rik	5.67434	0.380476	34.1214	0	7.19619	11.2191	20.248	7.33539	3.34293	74.0323	7.79833	8.12758	0	0	3.0576	4.96652
1810037I17Rik	66.5028	138.867	148.396	47.517	15.171	173.167	87.3138	22.0921	40.5864	85.934	101.544	17.8485	108.418	136.938	89.2083	119.973
1810043G02Rik	14.7194	16.7329	4.34227	4.97176	14.187	20.6598	29.7758	6.35668	7.24227	0	2.08698	12.3255	0	33.7731	33.7829	16.9465
1810043H04Rik	90.9624	99.0469	339.154	85.3452	164.854	120.997	428.072	92.7509	65.2684	58.5054	66.8736	35.2634	24.3411	61.8398	137.588	118.516
1810044D09Rik	143.036	159.07	212.146	60.7251	102.826	33.9278	155.863	11.0915	68.2383	27.9852	148.087	164.882	133.605	149.287	42.765	50.3771
1810058I24Rik	108.258	192.786	87.2011	34.0004	92.4009	45.9081	159.993	86.943	56.6032	112.731	18.1235	40.1385	66.4949	114.382	76.3634	78.4878
1810064F22Rik	32.1999	43.998	37.3237	37.5452	28.1408	41.1865	34.9626	4.68329	14.6733	42.5887	32.8018	40.8639	31.341	24.8823	16.105	20.8089
2010012O05Rik	19.415	3.37288	4.51255	9.68762	40.8278	32.2049	7.25237	28.4882	12.1361	26.3036	33.6168	35.2245	47.5233	31.5878	19.1028	15.6543
2010107E04Rik	589.248	638.09	761.67	323.423	552.723	677.627	825.809	273.215	358.391	940.877	449.309	534.535	586.4	659.103	384.743	621.196
2010107G23Rik	3.99373	4.80529	9.21802	0	48.116	1.19071	0	0	4.78969	0.327383	9.54233	2.01272	0	11.0301	27.2587	0
2010300C02Rik	3.69885	2.91713	3.37743	7.25072	3.81971	2.83574	2.53309	6.18031	4.15438	10.9156	4.05816	7.98904	3.86019	0.875627	9.14525	2.44093
2010320M18Rik	24.745	0	73.3154	8.4887	42.2344	11.0664	10.5914	0	14.4262	28.1448	17.4205	18.7062	25.8244	0	62.5814	8.57308
2200002D01Rik	10.6053	6.75551	3.63141	0	0	4.06531	24.9012	0	0.605665	2.2355	20.9439	0	0	0	1.10794	12.5975
2210013O21Rik	20.1903	89.7416	2.15084	19.7012	30.2711	7.22353	62.6822	6.29727	18.2952	122.476	77.1859	4.07012	44.9514	111.525	36.7483	32.3327
2210015D19Rik	5.21825	58.5023	0.333537	8.01967	3.01771	60.4892	4.28836	0	6.5086	40.3466	8.97705	5.68047	11.7631	2.07533	10.0744	26.0337
2210016F16Rik	16.6037	20.1126	48.9313	23.1569	46.5667	11.686	62.0733	3.82032	15.1251	6.42608	101.595	14.8151	28.9747	10.8253	45.3838	15.0885
2210016L21Rik	59.0643	35.2142	20.9218	59.0886	22.4347	107.74	37.0618	12.2511	19.3083	52.3768	35.7528	29.0335	36.4378	14.4644	30.214	10.4836
2210408F21Rik	10.3302	39.9518	0	0	49.783	27.7191	6.06385	0	11.7991	20.6864	29.4677	6.69361	0	18.3411	6.47521	57.2637
2300009A05Rik	17.9829	0.818214	8.21013	14.1005	92.8526	93.0603	52.7798	108.17	20.5399	16.1102	19.7298	5.82612	24.1294	12.7713	23.4835	53.4026
2310003H01Rik	4.59667	0.154108	0	1.99184	5.24654	3.24585	1.49113	43.2935	3.77191	1.07093	7.43207	4.38932	5.30214	2.40542	9.19989	0
2310009A05Rik	19.5154	114.367	68.6055	12.8538	0	20.9463	48.1133	0	15.6033	44.9213	4.7961	21.244	24.44	23.2842	7.99201	23.7996
2310009B15Rik	15.4702	75.4075	0	11.0754	3.24144	7.21931	35.9291	80.2434	11.2934	33.7439	47.5243	0	16.8469	26.7503	27.5451	0
2310010J17Rik	22.1301	74.5761	10.2665	31.3461	6.88052	11.4932	26.3997	55.107	14.2692	23.1736	81.1415	12.9518	44.7007	106.467	19.8378	35.6149
2310011J03Rik	36.346	160.738	46.9806	20.3306	11.1565	98.1483	3.80498	32.4923	21.6561	20.4955	7.82294	21.0007	20.2945	2.30175	14.8981	13.4746
2310014L17Rik	6.75876	78.0994	11.3685	7.80992	1.14286	0	25.3356	1.66424	5.30906	6.82349	22.5842	6.45388	10.3947	4.71579	2.42795	3.61513
2310030G06Rik	17.9353	55.5476	16.3062	15.2756	11.9218	21.5737	8.89437	0	13.351	9.1256	33.2483	44.8827	1.93631	18.4474	4.52274	1.71416
2310033P09Rik	77.3698	15.7709	68.2447	76.4393	35.7942	58.1297	27.9763	54.2956	35.8787	87.6764	39.9302	25.2669	50.3846	49.2327	52.0534	48.0351
2310036O22Rik	53.8206	41.6885	61.2331	99.2569	45.649	129.397	58.3832	232.66	29.6056	123.251	46.2942	85.9288	10.7843	47.0905	92.5711	105.017
2310039H08Rik	32.2951	236.101	91.3019	100.902	50.2821	47.9949	42.8725	27.8937	34.9578	227.266	73.2631	27.0429	99.5559	113.62	140.976	15.148
2310045N01Rik	35.2058	49.7447	98.1932	7.02676	64.7801	0	63.1246	0	29.1719	66.115	117.984	17.4201	256.522	6.36435	61.7897	0
2310047M10Rik	17.2637	26.8812	58.2375	11.6983	1.02711	6.86275	3.50303	0	10.2244	5.34622	18.3327	1.93342	2.66914	27.5482	22.1323	4.13509
2310061I04Rik	9.29186	11.8377	0.989851	1.70002	0	0	8.90872	0	8.66736	5.02718	7.61188	5.61939	21.3338	0	1.35901	5.15076
2310061J03Rik	7.11229	3.26195	0.909196	7.80751	0	4.58025	1.16897	0	6.59637	20.5691	13.1093	2.58076	0	14.143	7.48966	25.2324
2310067B10Rik	2.76747	5.58239	2.08828	3.79749	8.89125	33.0042	16.4255	3.77635	9.77272	6.01183	2.12541	1.39472	9.14593	2.293	14.0543	2.34376
2410002F23Rik	8.91368	69.123	59.451	11.6994	4.66918	84.2332	39.015	10.8788	13.324	2.57331	7.14334	14.0627	3.64011	11.5599	24.6569	1.61124
2410004B18Rik	4.72694	13.0478	0.629444	6.48624	0	14.7977	37.2274	0	9.13343	0.581231	26.6221	17.8668	0	3.91652	118.106	0
2410004N09Rik	53.219	58.7602	192.758	77.8948	119.686	85.6814	65.603	0	36.1679	65.4388	59.9458	72.4162	88.8646	105.828	106.377	88.5027
2410006H16Rik	242.435	168.758	246.282	155.473	248.923	335.322	434.752	81.8509	133.886	373.702	238.016	98.2479	234.751	339.616	253.446	198.582
2410015M20Rik	353.033	620.85	935.599	647.765	693.766	518.691	725.306	103.526	189.937	616.99	368.798	678.346	707.136	556.354	476.908	205.849
2410131K14Rik	2.44535	1.46604	0	4.73714	51.9905	1.54391	21.278	0	3.10522	5.51843	24.3038	2.60975	40.532	14.3019	19.5657	0
[truncated: 7,110 more rows]

## Sheet: Table S4
Supplemental Table S4: Comparative analysis of mRNAs detected in mouse caput sperm mock incubated or co-incubated with extracellular vesicles isolated from the cauda epididymis was completed using DESeq2 package in R. Genes were defined as differentially abundant when they met the criteria of a fold change ≥ 1.5 or ≤ -1.5, and a P-value < 0.05.
[truncated: 7,225 more rows]

[truncated: 14 more sheets: Table S5, Table S6, Table S7, Table S8, Table S9, Table S10, Table S11, Table S12, Table S13, Table S14, Table S15, Table S16, Table S17, Table S18]
